# Supplementary material for: Improving the prediction of mRNA extremities in the parasitic protozoan Leishmania
Source: BMC Bioinformatics. 2008 Mar 20;9:158. doi: 10.1186/1471-2105-9-158 (PMC2335281; doi:10.1186/1471-2105-9-158)
Supplement: Additional file 3 — PSSM scanning results for different matrix sizes and scanning distances. A Microsoft Excel spreadsheet containing all sensitivity results for single-matrix scanning approaches. [file 1471-2105-9-158-S3.xls]

## Sheet: <10nt
Mean Poly(A) Prediction Sensitivities within 10 nucleotides after 15 runs of 10-fold cross validation
Columns = downstream matrix size, Rows = upstream matrix size from mapped poly(A) site
	Scanning all Positions from Putative Splice-Junction to 500 Nucleotides Upstream																	Standard Deviation Associated to Sensitivities
		0	25	50	75	100	150	200	250	300	350	400	450	500	550	600
	0		10.0303	9.72727	10.8485	10.1212	6.0303	5.0303	5.84848	4.75758	6.33333	7.12121	8.33333	8.51515	8.84848	9.45455			0.814325	0.704179	1.0572	0.948289	0.738282	0.5286	0.839313	0.765757	0.65345	0.635126	1.49445	1.11957	0.821542	1.20507
	25	11.0606	17.9091	16.5758	16.5758	13.697	11.6667	11.0606	9.75758	8.60606	10.8485	12.1515	11.4848	11.5455	12.5152	13		0.870388	0.83814	0.873773	1.3069	0.873773	0.799695	1.2468	0.72619	0.738282	1.17614	1.29099	1.18365	1.17531	1.22531	1.2718
	50	7.06061	16.9091	16.5152	16.7576	15.8485	12.303	11.4242	11.1212	10.6061	10.9697	12.9697	13.3939	13.2727	13.4848	14.0303		0.705575	0.827508	1.14821	0.890503	0.856716	0.83225	0.969832	1.36219	0.98193	0.923053	1.22531	0.923053	1.6226	0.799695	1.3069
	75	8.09091	15.5455	13.9697	13.7879	14.1212	9.93939	10.303	10.8788	9.36364	12.3636	12.1818	12.5455	12.0606	13.303	13.6364		0.752799	1.11605	1.00862	0.74227	0.849798	1.0572	0.817941	0.738282	0.855567	0.989914	0.862439	0.905838	1.38369	0.718015	1.25074
	100	4.0303	12.8485	11.697	11.2121	10.1212	9.0303	10.1515	10.5152	9.87879	11.6364	11.6061	11.4242	11.3939	12.0606	11.8485		0.784792	1.02315	1.06554	0.74227	1.18365	0.938905	0.91985	0.923053	1.18365	0.802152	0.890503	1.17614	1.23251	0.803377	1.03747
	150	5.24242	12.3939	12.4848	11.9091	10.303	10.303	10.1212	11.6364	11.8788	12.6667	12.1818	11.9091	12.0909	12.8182	12.3333		1.13788	1.61591	0.450196	0.862439	1.19852	1.04031	1.0516	0.802152	1.0289	1.32929	1.21725	1.16775	1.2948	1.31066	1.16353
	200	5.18182	10.9697	11.3636	10.4545	8.9697	9.57576	10.1515	10.9697	12.0303	11.8182	11.7576	12	12.3636	12.9697	12.1212		0.820343	0.839313	0.986928	0.665386	1.18365	0.675658	1.40276	1.15077	1.09828	0.728894	1.15077	0.998819	1.16775	1.0572	1.53344
	250	4.33333	10.8182	11.0606	10.6364	10.7576	9.81818	9.75758	10.4242	11.5152	12.8182	11.9697	12.3939	12.0606	12.0909	11.3333		0.616256	0.752799	1.13528	1.11075	1.06831	1.09738	0.873773	1.0793	0.799695	1.77879	1.16099	1.00862	0.984932	0.905838	1.13268
	300	4.9697	10.6061	10	9.75758	9.33333	8.90909	9.24242	10.5758	11.2424	12.0909	12.5758	11.3636	11.6667	12.303	11.2727		1.10631	0.870388	1.19028	0.984932	1.11164	1.45576	1.0544	1.09289	1.11957	1.52508	1.30464	1.08657	0.951397	1.45238	1.46989
	Scanning all Positions from Putative Splice-Junction to 750 Nucleotides Upstream
		0	25	50	75	100	150	200	250	300	350	400	450	500	550	600
	0		12.6364	12.2424	12.0303	11.303	7.9697	6.84848	6.0303	5.84848	6.36364	7.18182	8.60606	9.57576	9.33333	10.8485			0.772154	1.06554	0.890503	0.839313	0.938905	1.06554	0.83225	0.803377	0.748868	0.959634	1.22048	1.02315	0.969832	1.34035
	25	13.5455	21.9697	20.2121	18.6061	17.7879	14.8788	14	11.4545	10.2424	11.7576	13.1818	15.8788	15.2424	17.303	18.9394		0.912332	0.853264	1.18863	0.866991	0.803377	0.900391	1.33299	0.600079	1.15077	1.18863	1.08657	1.56958	1.35132	1.6874	1.21077
	50	10.5152	20.0909	18.9091	20.1818	19.0909	15.7576	13.4545	12.2121	11.3333	13.0606	13.9091	16.697	17.3333	18.3636	19.9091		1.0572	1.16775	1.28335	0.855567	1.29708	0.799695	1.41463	1.0289	1.45238	1.09289	1.1878	1.17111	1.35132	1.44559	1.32187
	75	9.33333	18.0606	16.4545	16.1212	15.4545	13.7273	11.0909	11.7273	11.3333	13.3939	13.4242	15.697	16.8485	17.6061	19.5455		0.839313	0.777234	1.39784	1.12483	1.42709	1.28794	0.998819	0.772154	0.866991	1.60123	1.54495	1.0289	1.02315	1.20833	1.22691
	100	5.93939	14.8182	13.7879	13.7273	12.7273	12.9697	11.3636	11.6364	12.303	12.0909	13.5758	16.3939	16.9091	16.6364	17.4545		0.675658	0.724834	0.935756	1.31066	1.08657	1.3069	0.971859	1.1878	0.948289	1.45576	1.26092	0.866991	1.5858	1.59137	1.42503
	150	7.09091	16.2424	15.5758	14.6061	13.4545	13.4242	13.5152	13.6061	13.7576	13.9394	15.5455	15.5758	16.303	17.303	17.8788		0.724834	0.916635	0.97892	1.45644	1.11075	1.15077	1.09289	0.948289	1.30238	1.13528	1.08928	1.13268	1.53536	1.17111	1.49445
	200	7.15152	13.4545	13.697	12.4545	12.2121	11.697	12.3939	12.6364	13.0909	14.0606	15.303	15.8182	16.5455	17.5455	17.5455		0.718015	1.2718	0.821542	1.01349	1.22531	1.29099	0.97892	1.26482	0.89601	1.0793	1.18614	1.15504	1.02794	1.58207	1.2718
	250	6.48485	14.3636	13.303	12.6364	11.5455	11.7273	11.2121	11.5455	14.0303	13.5758	15	18.2424	17.1818	18.0606	16.9697		0.900391	0.820343	1.18365	0.94413	1.24838	1.04785	0.98193	1.33962	1.01446	0.954494	1.12658	1.12483	1.15504	1.24443	0.781022
	300	6.48485	13.2424	12.9091	12.0606	10.3333	11.1515	10.1515	11.9394	15.4848	13.8788	14.9697	16.6061	16.6667	17.4545	16.5455		1.06554	1.63769	1.08385	0.969832	0.916635	1.09828	1.19852	1.09289	1.35785	1.04315	1.18365	0.890503	0.951397	1.02794	1.65502
	Scanning all Positions from Putative Splice-Junction to 1000 Nucleotides Upstream
		0	25	50	75	100	150	200	250	300	350	400	450	500	550	600
	0		13.5758	13.6061	11.8485	12.2121	8.18182	6.27273	5.54545	6.21212	6.69697	7.51515	8.93939	9.63636	10.3636	10.697			0.999803	1.06554	0.849798	0.938905	1.16522	0.712513	0.69149	0.870388	0.883849	1.09828	0.98193	0.791036	0.879385	1.13788
	25	13.6667	22.4545	20.5455	19.2727	17.8485	15	14.1212	10.6364	9.63636	12.3636	13.4545	16.303	17.5455	17.1212	18.9394		0.849798	0.905838	1.10275	1.12396	1.53151	1.00177	1.29099	1.05627	0.989914	0.959634	1.17531	1.55447	0.764471	1.40276	1.85567
	50	10.303	21.1515	20.0303	20.9697	20.0606	17.2121	14.2424	11.3939	12.0606	13.5152	13.5455	17.8485	19.4242	19.0909	20.1818		0.903663	1.2132	1.02315	1.16353	1.20098	1.49642	1.2349	1.31366	1.18863	1.0793	0.959634	1.55067	1.25623	1.13961	1.5633
	75	8.06061	18.1212	16.5455	16.9091	15.6364	13.5152	11.8788	12.4848	9.78788	14.1818	13.0303	16.5758	18.2424	18.1515	19.0909		0.697158	0.969832	0.921986	0.669808	1.21239	1.44218	1.0572	0.984932	0.511574	0.94413	1.09559	0.969832	1.61042	0.993881	1.04503
	100	5.84848	14.3333	13.6061	12.9394	12.303	12.7879	10.9091	10.9394	10.4242	12.8788	12.7273	16.3939	17.6061	18.5152	17.697		0.856716	1.0289	0.900391	1.01446	0.916635	1.34035	1.05906	0.993881	1.50233	0.853264	0.805823	1.06554	1.55067	1.62502	1.14563
	150	6.18182	14.0303	14.3636	13.4545	12.5758	12.3939	12.0606	12.697	12	13.6364	15.1515	16.6364	17.5758	17.8788	17.2424		0.953463	0.954494	1.08385	1.13701	1.58083	1.03747	1.13788	1.03747	1.2718	1.27412	1.42364	0.660936	0.935756	1.16099	1.43191
	200	6.15152	13.0303	13.1515	13	11.3939	10.5758	10.2424	11.5152	12.6364	13.697	14.8788	17.1818	16.6667	17.697	17.3939		0.662423	1.02603	1.11957	1.52508	0.963726	0.83225	0.821542	0.817941	1.32187	1.56393	1.02315	1.34401	1.18614	1.24443	1.27951
	250	6.0303	12.8788	12.0909	12.2424	10.697	11	9.51515	11.0303	12.4545	12.8485	13.9697	16.0303	17.303	17.8182	17.4545		0.738282	1.29328	1.2718	0.883849	1.23729	0.752799	1.44218	0.900391	0.953463	1.27951	1.02315	1.23251	1.26793	1.03367	1.2948
	300	6.24242	12.303	11.8485	10.8485	10.7273	10.8788	8.54545	10.8182	13.1818	12.7273	14.0303	15.1515	15.8788	17.4242	17.4848		0.900391	0.849798	1.43191	0.984932	0.802152	1.27951	1.21725	1.14219	1.20261	1.33077	1.01446	0.657952	1.11957	0.98193	1.46654
	Scanning all Positions from Putative Splice-Junction to 1250 Nucleotides Upstream
		0	25	50	75	100	150	200	250	300	350	400	450	500	550	600
	0		13.4545	12.3333	11.0909	10.1212	7.48485	5.18182	4.78788	5.15152	6.15152	7.12121	8.84848	8.39394	9.48485	9.45455			0.937857	0.906924	1.26014	1.14563	0.539652	0.479817	0.765757	0.799695	0.450196	0.853264	1.01446	1.3069	1.09828	1.15504
	25	12.0606	21.7879	20.3636	18.7879	16.9697	14.7273	12.6667	10	8.78788	11.5152	11.9394	14.5152	15.2121	16.2121	17.1515		0.784792	0.866991	0.928367	0.903663	1.27025	1.24838	1.20098	0.787296	0.966784	1.44423	1.11957	1.15844	1.07107	1.2229	1.47256
	50	9.33333	20.1212	19.5152	21.0909	19.0303	16.1818	13.6061	10.5152	9.66667	12.8788	12.9394	16.5152	17.697	17.8182	18.303		0.839313	1.17111	1.30238	1.28335	1.65561	1.42503	1.11957	1.40486	1.29099	1.2229	1.61042	0.903663	1.11957	1.11605	1.26793
	75	8.39394	18.1818	16.8485	17.0303	15.7273	12.9394	11.4242	10.5455	8.54545	12.4848	12.5758	16.2121	17.1818	17.9394	17.9394		0.566339	1.10007	1.00862	0.705575	1.28335	1.0289	0.890503	1.24126	1.42916	1.22531	1.21077	1.38156	0.94413	0.938905	1.59199
	100	5.78788	14	13.0606	13.5758	11.9091	11.9697	10.7273	10.0303	8.87879	12.1212	12.1515	15.303	17.3636	17.7273	16.0303		0.993881	1.04785	0.777234	0.906924	0.89601	0.761892	0.83814	1.10631	1.07107	1.17363	1.43191	0.781022	1.22932	1.25074	1.53151
	150	5.90909	13.2121	13.4545	12.3939	12.0909	10.8788	10.2727	11.1515	10.9091	13.1212	14.5758	15.3939	16.3636	16.8182	15.6364		0.665386	0.738282	1.02794	0.97892	0.724834	0.963726	1.02794	1.01446	0.909091	1.23729	1.36868	1.07107	0.687208	1.10007	1.42503
	200	5.78788	12.1515	13.0303	11.9091	10.6667	10	9.45455	10.5152	11.2121	11.5455	14.1515	14.9091	14.5758	16.697	15.8182		0.758009	1.03747	0.657952	1.18032	0.984932	1.00177	1.11605	1.13788	1.06831	0.872646	1.01446	1.46989	1.41115	1.20833	1.44967
	250	5.90909	12.4545	11.3636	11.6364	10.5758	10.7576	9.0303	9.81818	10.9394	11.5455	13.5152	14.8788	15.2121	16.5455	16.8485		0.805823	1.08385	1.21482	1.11075	1.43191	1.14821	1.08476	0.744916	1.51212	1.26014	0.697158	1.15844	1.50625	0.855567	1.42157
	300	5.66667	11.8788	10.8485	10.4545	9.18182	9.9697	7.54545	9.69697	12.4545	11.8485	13.6061	14.9394	15	16.1515	15.6061		1.07107	0.999803	1.0289	1.1134	1.26482	1.55067	1.26014	0.835789	1.02794	1.32485	1.34694	1.48653	1.19028	1.85726	0.91985
	Scanning all Positions from Putative Splice-Junction to 1500 Nucleotides Upstream
		0	25	50	75	100	150	200	250	300	350	400	450	500	550	600
	0		13.7273	11.8182	11.3939	9.72727	7.09091	4.63636	4.45455	5	5.75758	6.54545	8.06061	7.30303	8.57576	9.39394			1.15504	0.787296	1.39008	0.921986	0.783538	0.879385	0.6474	0.642824	0.701379	0.660936	0.606601	1.61591	0.873773	1.12221
	25	12.3333	23.2727	20.8182	18.9697	17.5455	13.8485	11.6364	9.06061	7.81818	9.57576	11.4242	13.2727	14.0909	15.7576	15.8788		0.803377	0.491966	0.879385	1.23251	1.14992	0.938905	1.26014	0.993881	0.959634	1.15844	1.27257	0.845154	1.10007	1.75765	1.34694
	50	9.21212	20.7576	20.0606	20.5758	19.3333	15.4545	12.7273	9.93939	9.24242	11.0303	11.7576	15.1515	15.5455	16.303	16.5455		1.35785	0.887182	1.0572	1.44218	1.18863	0.89271	1.42709	1.41533	1.3922	0.932597	1.24916	1.08203	0.959634	0.906924	1.30615
	75	8.72727	17.6667	17.5152	17.1212	15.4242	12	10.9394	10.1515	9.24242	11.0606	11.7273	15.0909	15.4545	15.6061	15.7879		0.6474	1.29556	0.906924	1.0544	1.14563	1.24838	1.30238	0.781022	0.91985	1.0544	1.29935	0.827508	1.27412	0.98193	1.7727
	100	6.48485	13.6061	12.8788	12.8485	11.4848	11.2121	10.1515	9.36364	8.78788	9.54545	12	14.1212	15.7879	15.2121	14.3939		0.675658	0.900391	1.27025	1.17111	1.15844	1.02603	1.2349	1.01349	1.13528	0.986928	1.0422	1.26793	1.43191	1.07107	1.25858
	150	6.09091	13	13.0606	13.0606	12.2121	11.1818	10.8788	11.6667	10.2424	11.2424	13.1515	14.4545	15	14.7273	14.5455		0.660936	1.58207	1.03747	1.29099	0.906924	0.953463	1.18365	1.13528	1.08476	1.13268	0.758009	1.00471	0.940998	1.11075	0.805823
	200	6.18182	12.3333	13.4242	12.2424	11.3636	9.81818	9.21212	10.303	11.0606	10.7879	12.4848	14.2424	14.3333	14.8182	14.4848		0.724834	1.3069	0.784792	1.06554	1.20261	0.820343	0.83225	0.98193	1.18614	1.10631	1.20098	0.903663	1.15077	1.09738	1.49642
	250	5.93939	12.2424	11.5455	11.2121	10.9091	11.1212	9.78788	10.1212	12.4242	10.303	12.2121	14.6667	15.0303	15.7273	16.2121		0.697158	0.849798	0.921986	0.935756	0.687208	1.17614	0.765757	0.866991	0.91985	1.25858	1.04315	1.57896	1.18365	1.16268	1.40276
	300	5.45455	11.697	10.6061	11.1212	10.3939	10.9091	7.60606	10.8485	12.9697	10.7273	13.5455	13.6061	15.2424	16.2424	15		1.00177	1.00862	1.28182	1.07107	1.01446	1.01639	0.849798	1.29556	1.62865	0.889397	1.00471	1.0516	1.32929	1.10631	0.85901
	Scanning Entire Intergenic Region (genomic annotation)
		0	25	50	75	100	150	200	250	300	350	400	450	500	550	600
	0		13.7879	13.303	10.4242	8.81818	5.87879	4.24242	4.39394	5.12121	4.81818	6.81818	7.87879	6.69697	6.87879	7.84848			0.657952	0.5286	1.17111	1.20016	0.675658	0.887182	0.534154	0.675658	0.704179	0.748868	0.680012	1.03747	1.09828	1.06554
	25	10.5758	21.2424	19.8485	18.6061	15.3939	12	11.1212	7.21212	7.9697	8.78788	9.21212	11.1515	12.0909	12.697	13.1212		0.738282	1.18365	1.02603	1.18365	1.0289	1.0422	1.07107	0.906924	1.07107	0.966784	1.0516	0.639756	1.57272	1.26793	1.28412
	50	8.45455	19.7273	18.1818	19.4545	17.2727	11.8182	10.3636	9.27273	8.36364	10.3636	10.2424	12.9091	13.5758	13.2727	14.5455		0.820343	1.17531	0.909091	1.59508	1.00177	1.30841	0.959634	1.05627	1.01349	1.10275	0.890503	1.0422	1.01446	1.01929	1.30841
	75	7.78788	16.4242	14.9394	15.2727	14.3333	11.5152	9.18182	9.81818	7.81818	10.2424	10.7576	13.2727	14.7576	13.9697	14.4242		0.784792	1.08476	0.984932	1.2245	1.42572	1.10898	1.06184	0.83814	0.752799	0.923053	1.14821	1.31066	1.07107	1.31366	1.32485
	100	5.78788	13.0909	11.6667	12.1515	11.1515	10.6364	8.51515	8.69697	8.18182	8.51515	10.0909	11.8182	13.1818	13.5758	13.0606		0.738282	0.928367	1.0544	0.795995	1.18863	1.17531	1.0516	1.07107	0.728894	0.963726	1.34401	0.971859	0.59514	1.0289	1.39008
	150	6.72727	12.5152	12.9697	12.1818	11.8182	10	9.90909	10.6061	9.90909	9.60606	11.9697	12.3636	13.2727	12.4242	13.2424		0.827508	1.20098	0.969832	1.06184	0.841655	1.08657	0.959634	1.13528	0.712513	0.906924	1.06831	1.26482	0.94413	0.835789	1.29556
	200	6.15152	12.2424	12.4242	11.1818	10.3939	9.12121	7.9697	9.69697	10.1212	9.48485	10.2424	11.4848	11.7273	13.1818	12.7273		0.639756	0.883849	0.817941	0.921986	1.11164	1.55067	1.07107	0.951397	1.25623	1.23729	0.938905	1.22048	0.974891	1.21482	1.15248
	250	5.30303	11.0909	11	10.9091	9.9697	9.24242	8.66667	9.21212	10.0606	9.42424	10.8485	12.8485	13.303	13.9091	13.5758		0.799695	1.17531	0.959634	0.728894	0.883849	0.903663	1.10631	1.15844	1.04315	1.09289	1.11164	1.00862	0.900391	1.4759	0.969832
	300	4.84848	11	10.9697	11.0303	9.54545	9.54545	7.33333	8.93939	12.7273	10.7576	12.1212	13.2424	13.5758	14.4242	13.697		0.680012	1.22932	1.11164	0.83225	1.28565	1.08657	1.01446	0.870388	1.08657	1.06831	1.47456	0.999803	1.75933	1.27951	0.969832

## Sheet: <50
Mean Poly(A) Prediction Sensitivities within 50 nucleotides after 15 runs of 10-fold cross validation
Columns = downstream matrix size, Rows = upstream matrix size from mapped poly(A) site
	Scanning all Positions from Putative Splice-Junction to 500 Nucleotides Upstream																	Standard Deviation Associated to Sensitivities
		0	25	50	75	100	150	200	250	300	350	400	450	500	550	600
	0		26.2727	25.7879	24.6364	24.1818	17.5758	15.6364	18.2727	18.9091	21.697	22.8788	26.7273	25.8485	25.6364	26.6667			0.57496	0.630461	0.89601	0.912332	1.29328	0.744916	1.10275	1.0422	0.97892	1.36002	1.57647	0.890503	1.12396	1.13528
	25	23.5152	26.0909	25.2121	25.1212	25.2121	22.4242	21.1212	20.6061	21.8788	24.697	27.9394	30.4848	28.6061	30.4848	30.5455		1.06554	0.724834	0.873773	0.630461	0.984932	0.657952	1.22531	0.74227	0.938905	0.853264	0.890503	1.7048	0.963726	1.06554	1.11605
	50	18.1212	25.3939	24.697	25.7273	24.5152	21.7576	20.6667	22.0606	24.2121	25.7273	28.9697	31.5758	30.0909	31.2727	31.3939		0.890503	0.839313	1.02603	0.889397	1.06554	1.67334	0.765757	0.906924	0.900391	1.21239	0.814325	0.803377	0.57496	1.18032	1.0516
	75	17.5758	24.5455	24.4545	24.8788	24.8182	21.0606	19.6667	21.7576	23.1515	27.1818	29.0606	30.8485	31	31.5152	32.8182		0.817941	0.543286	0.772154	0.883849	0.855567	0.781022	1.64308	1.28412	0.777234	1.1292	1.18365	1.09828	1.20507	1.33815	0.669808
	100	16.1212	23.6364	22.3333	22.2121	21.4848	20	20.9394	23.1212	23.4545	26.5758	27.8485	29.697	29.1212	30.4545	31.303		1.11164	0.748868	0.938905	0.662423	0.758009	1.35277	1.23251	1.3069	0.83814	0.856716	1.31366	1.0544	1.13268	1.30841	1.31814
	150	15.8788	23.4848	22.9091	22.5758	22.1818	20.7273	21.0303	21.6364	23.8182	27.2727	27.7879	30.2424	29.1515	30.0303	30.1818		0.814325	1.16099	0.537825	1.10898	0.974891	0.802152	0.795995	1.02794	0.564599	0.876022	0.984932	0.856716	0.938905	1.09289	1.36147
	200	16.3333	22.3636	22.5152	22.697	21.9697	19.9394	21.7273	22.3333	24.1818	28.4545	27.9394	29.3939	28.9697	29.2727	30.303		0.932597	0.69149	0.938905	0.814325	0.91985	1.11164	0.89601	1.07107	1.1292	0.724834	0.890503	0.903663	1.27951	0.953463	1.50429
	250	14.5152	22.0909	21.9091	22.303	21.4242	19.4242	20.7576	22.1212	25.1515	28.2727	28	29.5152	29.3939	29.1515	28.4545		0.932597	0.921986	1.2531	0.718015	1.01446	0.993881	0.835789	1.14821	1.28182	1.15504	1.0422	1.19605	1.04031	0.999803	1.11075
	300	15.4848	21.8485	21.9394	21.3939	21.2121	20.2424	20.8788	23.2727	24.8182	27.7576	27.697	29.6667	28.8182	28.9394	29		1.03747	0.675658	1.03747	0.948289	0.91985	1.20098	1.29099	1.07565	1.12396	1.27951	0.932597	1.26793	1.17531	1.30464	1.2531
	Scanning all Positions from Putative Splice-Junction to 750 Nucleotides Upstream
		0	25	50	75	100	150	200	250	300	350	400	450	500	550	600
	0		32.1515	32.4848	29.8485	26.6061	18.4242	17.7576	17.8788	18.9091	21.6667	23.4545	27.303	28	27.6364	30.0909			0.948289	1.28412	0.935756	0.923053	1.35132	1.10631	0.903663	0.855567	1.13528	1.42503	1.37942	1.48586	1.01929	1.24126
	25	27.8485	34.5455	32.3939	32.2121	32.0303	25.8788	25.0909	22.8788	23.303	27.0606	29.0606	34.1212	32.6667	33.9697	35.6667		1.0516	0.768322	0.948289	1.40486	1.42572	0.963726	1.15504	1.19852	1.24443	0.746235	1.13268	1.30238	1.23729	1.35785	1.54495
	50	23.2424	31.8182	31.303	31.6667	30.0303	26.1515	22.4545	22.4242	25.7576	27.6364	30.303	35.6667	33.697	34.2727	36.6061		0.969832	1.00177	1.07107	1.34913	1.22048	0.784792	1.08385	1.47456	0.722114	0.732933	1.48454	0.684339	0.765757	1.21239	1.31814
	75	20.7576	28.7576	28.9091	29.4242	28.6667	25.1818	21.3333	21.5152	24.5152	28.4545	30.0909	34.6364	35.303	34.3939	36.7879		0.799695	1.23251	0.724834	0.993881	1.23251	1.4759	1.03747	0.870388	1.00862	1.21239	1.1292	1.06184	1.16099	1.3159	0.900391
	100	18.4242	27.0909	25.6364	25.4242	25.0909	24.8182	22.697	22.8788	25.8485	26.9697	29.6667	33.7879	33.3939	34.5455	35.7273		0.938905	1.32855	1.07015	0.932597	0.827508	1.46587	0.814325	1.3922	0.839313	1.21077	1.30238	1.2468	1.15077	1.57459	1.48586
	150	18.7879	28.8182	28.7879	28.4848	28.3636	25.697	24.9394	24.697	25.9091	28.0909	31.2121	33.0606	33.0909	33.3939	35.3636		0.966784	0.802152	0.635126	1.29328	1.14992	0.839313	1.07107	1.43397	0.940998	1.10275	0.887182	0.948289	1.34401	1.09828	1.03367
	200	19.1515	25.8788	26.7576	27.3636	26.9394	24.3636	22.9394	24.1212	26.3636	29.4242	31.2727	34.1212	33.9394	33.5758	35.7273		0.938905	1.15844	1.08476	0.791036	1.02315	0.953463	1.17614	1.56015	0.909091	1.41115	1.26482	1.0793	0.935756	1.23729	0.921986
	250	16.9091	24.7576	25.4848	24.697	24.4242	23.3939	23.4545	23.0606	26.9697	30.1818	31.3636	36	34.697	35.4545	34.3636		1.00471	1.0572	0.849798	1.2349	1.14563	0.873773	0.905838	1.46251	1.08203	1.01349	1.27412	1.38724	0.98193	0.986928	1.21239
	300	18.4848	26.0303	26.0909	24.3636	22.6061	22.303	22.9697	24.6061	28.8788	29.6061	32.4848	35.4242	35.3333	34.3939	34.5758		0.887182	0.916635	0.998819	0.889397	1.60675	0.849798	0.72619	1.32929	1.44627	1.23729	1.41533	1.15844	0.849798	1.25858	1.10631
	Scanning all Positions from Putative Splice-Junction to 1000 Nucleotides Upstream
		0	25	50	75	100	150	200	250	300	350	400	450	500	550	600
	0		31.8788	32.6061	30.3333	26.9394	18.9091	17	16.1212	17.7273	21.3333	23.9697	27.4848	27.5758	27.8182	28.1818			1.11164	1.06554	1.11957	1.0516	0.937857	0.744916	1.45644	0.956553	1.14563	1.09289	1.16353	1.04031	1.20507	1.30841
	25	27.9091	33.7273	33.1818	32.3939	32.4848	27.1212	24.9091	21.697	22.4242	26	28.697	34	31.8788	33.5455	35.4242		1.14992	1.03367	1.37442	1.10631	1.24916	1.52378	1.28794	0.993881	0.799695	0.862439	1.31814	1.10275	0.765757	0.89601	1.30238
	50	21.1818	31.5455	31.5455	31.303	31.1818	27.4545	23.3333	20.7576	23.3636	27.0303	28.3939	34.4545	34.1515	34.6364	36.5758		1.08385	1.51537	1.16268	1.07107	0.921986	1.3174	1.04031	0.935756	0.983932	1.0572	1.23729	0.989914	0.954494	1.03367	1.53536
	75	18.8788	28.5152	28.8788	29.1818	28.8182	25.5455	21.2121	21.4545	22	26.7879	28.2424	33.8788	35.697	35.3333	37.1818		0.923053	1.26793	1.0289	0.928367	1.17531	1.20507	1.04031	1.64966	0.983932	0.993881	0.890503	0.746235	0.662423	1.80569	1.54813
	100	17.0909	25.7879	24.9091	24.4242	23.4848	23.9091	22.3939	22.2727	22.4242	26.0606	28.6061	33.4848	34.5152	35.2424	35.6061		1.09738	1.13268	0.712513	1.13268	1.29328	0.983932	1.32485	1.42709	1.2468	1.47456	1.22048	1.09559	1.36868	1.15077	1.10898
	150	17.697	26.7273	27.0606	26.6364	25.8788	23.3333	23.3636	23.4848	23.9697	27.8182	30.0606	33.4545	32.4848	33.9394	35.1515		1.10631	1.08928	1.41533	1.40416	1.31366	1.10898	1.08385	1.13528	1.34694	1.2531	1.07107	1.26014	0.765757	1.42364	1.06831
	200	17.5758	25.6061	25.9394	25.5455	24.8788	21.697	20.6061	22.7576	24.6061	28.6667	30.9697	35.4242	34.6364	34.2424	35.6667		0.951397	1.2349	0.849798	1.04785	0.963726	1.17111	0.853264	1.51212	0.969832	1.24443	1.24916	1.11957	1.64966	0.98193	1.41533
	250	15.697	24.0606	23.6364	23.3939	22.7273	21.4848	20.1515	21.5758	25.7576	29.1212	30.5758	36.1212	36.5455	35.3939	35.6667		0.984932	1.31366	1.16522	0.856716	1.12658	0.777234	0.799695	1.15077	1.09559	1.47256	0.963726	1.13788	1.28335	1.17614	0.938905
	300	17.4242	23.5152	22.8788	21.8788	20.8485	21.1818	18.6061	21.5455	27.0606	27.0909	30.1515	34.3636	34.6061	35.5455	35.6061		0.966784	1.02315	1.06831	0.839313	0.890503	1.17531	0.900391	0.921986	1.27257	1.13701	1.27025	1.09738	0.765757	0.732933	0.903663
	Scanning all Positions from Putative Splice-Junction to 1250 Nucleotides Upstream
		0	25	50	75	100	150	200	250	300	350	400	450	500	550	600
	0		30.6667	31.3636	27.8788	24.7576	17.9091	15.9394	13.697	15.4242	18.5758	21.3636	25.1515	25.4545	25.1515	26.4242			1.07107	0.787296	1.37083	1.53536	1.2718	1.09289	0.954494	0.849798	1.61956	1.29708	0.903663	1.10007	1.21077	1.50625
	25	26.3636	33.0909	31.9091	30.2121	30.9091	25.6667	23.303	20.3636	20.6061	23.6061	26.4545	30.9394	28.9091	30.6667	33.0909		1.28565	1.04785	0.974891	0.969832	1.04503	1.24916	0.916635	0.989914	0.799695	1.22048	0.862439	0.83225	0.564599	1.15077	1.3658
	50	21.1818	31.6364	30.9394	31.3636	30.8485	26.5455	22.1212	19.3333	21.0909	24.8182	26.4242	32.0303	31.8485	31	33.5152		1.3174	1.13701	1.17111	1.40626	1.17614	1.39361	1.44423	1.22531	0.764471	1.14992	0.890503	1.42572	1.0516	1.07565	1.7975
	75	19.9697	28.1818	28.303	28.5758	28.8182	25.0606	20.2121	18.6364	20.5152	24.8182	27.303	31.8788	33.1515	33.2424	34.7879		1.10631	1.21482	1.22048	0.803377	0.998819	1.22531	1.44627	1.05906	1.13788	1.48586	1.23251	1.07107	0.866991	0.873773	0.954494
	100	17.2424	26.303	24.5455	24.9091	23.9394	23.5455	21.6061	19.9697	21.7576	24.6061	27.6667	31.3939	32.4545	32.0909	33.3333		0.963726	0.873773	1.04503	0.712513	1.17363	0.89601	1.26092	0.866991	0.999803	1.18863	0.984932	1.14563	1.11075	1.42503	0.966784
	150	18.1212	26.1212	26.1515	25.5455	25.1818	22.9091	21.3333	21.3333	22.303	27.4545	30.5758	31	30.4545	32.7576	32.1515		1.01446	0.566339	0.856716	0.732933	0.905838	1.17531	1.11957	0.738282	1.23251	1.01349	1.27951	1.01929	1.0729	1.51212	1.26793
	200	17.8485	24.4242	25.2121	25.2121	25.0606	21.0606	19.9394	20.5152	23.6364	27.2121	30.9394	32.2121	30.7879	31.7576	33.2121		0.718015	1.19605	1.0572	0.72619	1.09828	0.853264	1.09828	1.40486	1.23888	1.27257	1.02315	0.923053	1.03747	1.11164	1.15844
	250	16.2424	23.5455	22.9697	22.3636	22.4242	20.8788	19.4545	21.1212	25.1818	27.6364	30.0909	32.7273	32.9697	32.8485	34.1515		0.849798	1.11605	0.705575	1.21725	1.17363	0.866991	0.94413	0.984932	1.11075	0.89601	1.16775	1.38511	1.36219	1.14563	1.2132
	300	18.4848	23.6364	22.1818	22.3939	21.1212	20.3636	18.8788	20.7576	26.4545	26.5758	31.3939	32.5152	32.0606	32.8788	33.0909		0.966784	1.1134	1.21725	1.72202	1.31814	1.00471	0.999803	1.36002	1.24126	1.18863	1.41115	1.0572	0.999803	0.761892	1.34401
	Scanning all Positions from Putative Splice-Junction to 1500 Nucleotides Upstream
		0	25	50	75	100	150	200	250	300	350	400	450	500	550	600
	0		31.9091	31.8788	29.3333	24.6364	16.2424	14	13.697	15.5152	16.1212	19.4242	22.8182	22.6364	21.9394	23.4848			0.862439	1.07107	1.16353	1.40836	1.41115	1.63167	0.803377	0.890503	1.17614	0.97892	1.18032	1.11605	1.18365	1.02603
	25	26.8788	34.1818	31.9091	30.4848	31.6061	24.5152	21.4848	18.5455	17.9394	20.8788	23.697	27.9697	27.303	29.2121	31.3939		1.09828	1.46989	1.39784	1.9167	1.18863	1.19605	1.53151	1.19276	1.04315	0.83225	1.0572	1.29556	1.17111	1.22048	1.45238
	50	19.3939	31.2121	30.4848	30.7879	31.1515	25.0606	21.1212	18.3939	20.6061	22.1818	23.4848	29.1212	29.1212	29.0606	30.6667		1.09559	1.2229	1.32485	0.948289	0.839313	1.54495	0.999803	1.27257	1.21077	0.6474	1.12221	0.900391	1.02315	1.02315	0.923053
	75	20.5455	28.5758	28.4848	29.3636	28.6364	24.697	19.4242	19.0909	21.2727	22.9394	25.303	30.303	30.8788	29.9394	31.4848		0.912332	0.765757	1.38156	0.983932	1.26248	1.44423	0.900391	0.986928	1.15504	1.04315	1.2229	0.635126	0.916635	1.18863	1.40065
	100	17.4848	24.6667	22.6667	24.1212	23.6061	22.7576	20.8788	19.9394	21.1212	22.2424	25.9394	30.3636	29.7879	30.0303	30.5758		0.923053	0.963726	0.923053	1.19605	1.30238	0.97892	1.27951	0.906924	1.0572	1.29099	1.11957	0.712513	0.938905	1.09289	1.19605
	150	17.8182	25.5758	25.0303	25.8485	24.6667	21.7576	21.1212	21.6667	23.2424	25.9091	28.6061	29.4545	28.4242	29.1212	30.2121		0.89601	1.14563	0.883849	1.0289	0.883849	1.29556	0.803377	0.870388	0.803377	1.54622	1.34694	1.2531	0.839313	1.19605	1.3069
	200	16.6667	24.2121	24.9091	24.6364	23.9697	21.1212	19.5758	20.7879	24	24.9394	29.5152	30.2424	28.4545	28.8485	31.303		0.887182	0.932597	1.27643	1.4188	1.24443	1.07107	1.10631	0.948289	1.1292	1.44627	0.83225	0.938905	0.783538	0.856716	1.53536
	250	15.8485	22.4242	22.5152	22.0303	21.4242	21.4242	19.3333	21.2424	25.6364	25.6364	28.5152	30.9091	30.8788	31.3939	32.697		1.16353	1.08203	0.662423	0.906924	0.938905	0.856716	1.15077	1.14563	1.33962	1.17531	1.0793	1.46788	1.06554	1.24443	1.10631
	300	16.9394	24.1212	22.5455	22.8485	21.8485	20.6667	18.7273	21.3939	27.8182	26.1212	30.1515	31.1515	31.2424	31.3939	32.5152		1.11957	1.42157	1.2365	1.31366	0.849798	0.873773	1.52894	1.24443	1.44967	1.2132	1.36002	0.890503	1.37942	1.46251	0.954494
	Scanning Entire Intergenic Region (genomic annotation)
		0	25	50	75	100	150	200	250	300	350	400	450	500	550	600
	0		31.5455	31.697	28.0909	23.3333	14.697	12.9091	13.3333	15.5758	15.0909	18.0303	21.5758	20.2121	19.8182	21.3333			1.60981	1.02315	1.18032	0.966784	0.657952	0.953463	0.98193	1.11957	0.827508	1.01154	1.07107	1.11164	1.2245	0.83225
	25	24.6364	32.6364	30.7879	29.8788	29.7576	22.697	20.3939	17.1212	17.6061	18.8485	21.3636	25.5455	25.1212	25.3636	27.1212		1.00471	1.01929	1.17111	1.39008	1.22531	0.932597	1.0289	0.996847	1.33594	1.16353	0.89271	1.06184	1.42157	0.974891	0.722114
	50	18.9394	28.8788	27.7879	29.697	28.4848	21.9394	18.7576	18.1818	18.9091	21.8485	23.0303	27.3939	27.3636	26.1515	28.9394		1.0544	0.639756	1.38369	1.27025	1.04031	1.14563	1.55067	1.05906	1.07015	0.866991	1.13528	1.02315	1.15504	1.43603	1.34913
	75	18.7879	26.2424	26.3333	26.9091	27.3333	24.2424	18.4545	19.7879	19.303	21.697	23.9697	28.8485	28.9697	28.0303	30.1818		0.98193	1.44218	0.916635	0.959634	0.923053	1.43397	1.24838	1.27257	1.12483	1.17111	0.900391	0.591824	0.555818	1.09559	0.968817
	100	17.4242	23.4545	22.2121	23.1212	23.303	22.3636	18.9697	19.8182	21.303	21.0606	24.3333	27.8485	28.6061	29.2121	29.9091		0.853264	1.13701	1.2132	0.662423	1.11957	1.18032	1.00862	1.41463	0.890503	1.06831	1.71687	1.42157	0.758009	1.06554	1.6226
	150	18.1212	24.2121	24.0606	23.9697	24.303	20.3636	20.1818	20.6667	21.697	24.3939	27.7576	28.6364	27.3636	28.2121	29.5152		1.01446	0.606601	1.14563	0.948289	1.17614	0.94413	1.14992	1.16353	1.40065	1.19852	1.10631	1.39573	0.69149	1.0793	1.41115
	200	16.5152	23.2424	24.3939	23.9091	23.2424	20.5152	17.9697	19.1515	22.4242	24.5455	26.4545	28.7273	27.2727	27.7576	29.2727		0.935756	0.923053	1.18614	0.998819	0.873773	0.803377	1.0572	1.61042	0.74227	1.38511	1.15504	0.89601	1.1134	0.814325	1.08385
	250	15.3333	21.9091	21.3636	21.697	21.1212	18.9394	17.8788	18.7273	23.7576	23.7576	27.0303	30.0606	29.303	28.7576	29.2121		0.963726	1.34401	1.03081	0.83225	1.22531	1.02603	0.996847	1.07565	1.34694	1.13268	1.6645	0.890503	1.16353	0.814325	0.97892
	300	15.3333	22.1212	21.2424	21.9394	20.8485	18.697	16.8788	19.4848	24.9394	23.7576	27.9394	31.0606	30.1818	29.697	30.9091		1.02315	0.91985	1.14563	1.15844	1.55447	0.873773	1.11164	1.3069	1.22531	1.02315	1.34035	1.04031	0.820343	1.14821	1.01639

## Sheet: <100
Mean Poly(A) Prediction Sensitivities within 100 nucleotides after 15 runs of 10-fold cross validation
Columns = downstream matrix size, Rows = upstream matrix size from mapped poly(A) site
	Scanning all Positions from Putative Splice-Junction to 500 Nucleotides Upstream																	Standard Deviation Associated to Sensitivities
		0	25	50	75	100	150	200	250	300	350	400	450	500	550	600
	0		32.7273	31.6667	30.9394	30.1212	24.5455	24.7273	26.3333	30.2727	32.8788	35.8788	40.6667	39.3939	39.7879	38.5758			0.708358	1.06831	1.35785	1.02315	1.20261	1.14992	1.51212	1.2245	0.74227	0.718015	1.07107	0.870388	0.839313	1.15077
	25	27.1818	30.7576	30.303	30.697	32.0909	27.697	26.7879	29.2424	32.2121	32.9697	37.2121	39.1818	38.3636	39.3636	40.1212		1.38724	0.853264	1.47456	0.746235	1.09738	1.03747	1.67863	0.966784	0.873773	1.20098	0.803377	0.809478	1.08385	1.28335	1.11957
	50	22.0909	31.0909	30.5455	30.7576	29.6364	26.6667	27.4848	28.7879	33.3333	33.9394	36.8182	40.2727	39.4848	39.9394	40.303		1.09738	0.953463	1.03367	0.635126	1.08928	1.02603	1.35132	1.37083	0.870388	0.74227	0.925182	0.983932	0.938905	1.0289	1.01154
	75	21.1818	29.9394	30.3333	30.5758	30	26.0606	25.1212	26.5455	32.0303	32.7879	36.6061	39.1212	39.1515	39.6364	40.4848		1.09738	0.784792	1.02315	1.02315	1.0729	1.02603	1.53151	1.16268	1.72545	1.09828	0.999803	0.758009	1.3069	1.08928	1.24443
	100	20.4848	28.6364	28.1212	28.3636	27	24.9091	25.6667	27.4242	32.303	34.0909	35.697	38.5758	37.9394	39.5758	39.2121		0.993881	0.768322	0.923053	1.28335	0.905838	1.53856	0.969832	1.59014	1.15844	1.03081	0.705575	0.821542	1.45644	1.25623	1.26793
	150	20.0606	28.303	27.8182	27.8788	27.4848	24.8182	25	27.8182	31.5455	33.6061	37.4242	40.3636	38.5758	40.2727	40.1212		0.890503	0.65345	1.21725	0.887182	0.784792	1.08385	1.34182	0.791036	1.07015	1.19605	0.680012	0.809478	1.31814	0.783538	0.499902
	200	19.8182	27.3636	27.9697	28.5455	27.303	25.2121	26.303	28.0606	32.2424	34.8485	36.7879	39.0909	38.9091	38.8788	38.5758		0.968817	0.959634	0.821542	0.912332	0.883849	0.856716	1.44627	0.866991	1.30238	1.09559	0.932597	1.01639	0.783538	0.803377	1.09828
	250	20.5758	27.2424	26.7576	27.1515	27.1212	26.0303	26.3333	26.0909	31.0303	34.4545	36.5758	40.5152	40.1212	39.1515	38.3636		1.0516	0.900391	0.954494	1.20833	1.08203	0.795995	1.03747	1.01349	1.19605	0.989914	1.16353	1.09828	0.97892	1.15077	0.921986
	300	21.8788	26.7273	27.2121	27.1515	26.5152	26.4848	27.7879	27.6364	31.6364	35.7576	35.8182	38.6667	38.303	38.0909	38.1212		1.0289	0.959634	0.839313	0.883849	0.966784	1.10631	1.32929	1.20507	1.0422	0.799695	1.11605	0.963726	1.39008	0.94413	0.873773
	Scanning all Positions from Putative Splice-Junction to 750 Nucleotides Upstream
		0	25	50	75	100	150	200	250	300	350	400	450	500	550	600
	0		37.3636	38.3636	35.1818	32.2121	24.7273	24.9394	23.697	30.2121	33.1212	36.1818	40.7273	40.4848	42.5152	42.3939			0.845154	1.0422	1.41463	1.27257	1.12396	1.26092	1.31814	0.954494	1.32929	1.1878	0.889397	1.17111	1.15077	1.51212
	25	32.5152	38.1515	36.9394	36.6061	35.8485	30.7273	29.1515	28.6667	32.0303	35.4545	38.697	41.3333	40.8788	41.6364	44		1.27257	1.24443	1.0516	1.32929	0.984932	1.1878	0.984932	0.993881	1.27257	1.70941	0.923053	1.30238	0.97892	1.02794	0.912332
	50	28.3939	37.4242	37.3636	37.2121	35.8182	31.303	27.697	27.9394	32.9091	34.5758	38.5152	42.5455	42.4242	41.3636	43.6061		0.746235	0.835789	0.845154	0.969832	1.50951	0.999803	1.10631	1.16353	1.12396	0.900391	1.31366	1.28335	1.06831	1.21482	1.24443
	75	28.0303	34.8182	35.9394	36.0303	33.6667	30.0909	25.2727	25.5758	31.9697	33.7576	37.6667	41.2424	42.2121	42.6667	44.303		0.966784	1.2365	1.23251	0.97892	1.30238	1.22932	1.2245	1.37942	0.903663	1.0516	0.906924	1.09289	1.12483	1.31814	0.999803
	100	26.5455	32.9394	31.697	32.2727	30.2727	29.5152	27.0909	26.3939	31.9394	34.4242	37.0909	42	41.2424	43.0303	43.1818		1.30615	0.999803	1.10631	1.16522	1.3174	1.27951	1.09738	1.44218	1.14563	1.36868	1.49576	1.13701	1.0516	1.3159	1.37442
	150	23	32.4545	32.4242	32.5758	31.7576	30.1515	27.697	29.4545	30.9697	34.5152	38.5152	39.8182	40.1515	41.6364	41.8788		0.83814	1.24838	1.0544	1.63588	0.746235	0.870388	0.916635	0.89601	0.765757	1.30238	1.22048	0.802152	1.53344	1.3174	1.39432
	200	22.7879	31	30.8485	31.4848	31.8485	27.6061	26.697	28.2121	32.0606	36.6364	39.0303	41.8788	40.9697	41	42.303		1.36219	1.26482	1.35132	1.20833	0.993881	1.20833	1.62502	1.0793	1.08476	1.76714	1.53536	1.45644	1.17614	1.14219	1.41115
	250	23	31.0303	30.5455	29.9091	29.2121	27.4545	26.3333	25.9091	32.4848	36.1818	38.3939	42.7879	42.6364	42.7576	41.5152		1.46587	1.11957	1.34401	0.827508	0.866991	1.01349	0.849798	1.42709	1.73398	1.35059	0.984932	1.18863	0.69149	0.993881	1.2229
	300	24.1212	30.4242	30.2121	29.2121	27.8788	26.5455	26.2424	28.5758	35.1515	36.4848	39.6061	42.2121	42.1515	41.7273	41.4848		1.00862	0.758009	1.09828	1.0516	1.14821	1.07015	1.25623	1.73398	1.86361	1.19605	1.22531	1.13788	0.795995	1.22932	1.00862
	Scanning all Positions from Putative Splice-Junction to 1000 Nucleotides Upstream
		0	25	50	75	100	150	200	250	300	350	400	450	500	550	600
	0		37.4545	38.0606	34.2121	31.6364	24.4545	23.0303	21.4545	26.1515	31.0606	34.3333	39.8788	39.9394	41.4242	40.8182			1.32855	1.14563	0.900391	1.30615	1.06184	1.51407	1.28794	0.984932	1.71515	0.803377	0.866991	1.16353	1.36219	0.989914
	25	33.8485	38.4848	37.9091	36.3333	36.2424	30.9091	28.6061	26.3333	30.6667	34.7273	37.0909	40.1818	40.0909	41.2121	43.6667		1.68214	0.722114	1.20016	1.20833	1.30238	1.20261	1.34694	1.31366	1.12483	1.38298	1.05627	1.09738	1.01929	1.09559	1.49247
	50	26.2727	36.8788	38.4848	38.5758	36.0606	32.5455	27.6061	25.7576	31.4545	35.2727	36.5758	42.4545	42.2121	41.0303	43.9394		1.21725	0.684339	0.761892	1.11164	1.29328	1.45576	1.50233	1.48454	1.3658	0.983932	1.28412	0.889397	1.0289	1.06554	0.966784
	75	25.4545	33.6667	35.3636	35.4848	33.8788	30.0303	25.1515	24.0909	28.5455	32.0606	34.9697	41.2121	42.7273	43.0606	44.7879		0.687208	0.697158	1.34401	0.932597	1.41533	1.15844	1.27025	1.35277	0.989914	1.42572	1.36868	1.25858	1.37442	1.36868	0.906924
	100	24.1818	31.3636	30.6061	31.0606	28.5152	28.1515	25.4848	25.5758	28.4848	32.6364	35.0606	41.3939	41.6667	42.5455	42.8182		1.19276	0.748868	1.18614	1.2349	1.24443	1.24443	0.932597	1.30238	1.38156	0.752799	1.04315	1.27951	1.21077	1.33962	0.989914
	150	21.4545	30.1818	30.6364	29.9091	29.6667	26.7879	25.6667	27.2424	28.9697	33.3636	37.4545	39.303	39.6667	41.4848	41.5152		1.22932	1.02794	0.998819	1.2531	1.00862	1.27951	1.17614	1.19605	1.31366	1.07015	1.11075	1.15077	1.48255	1.55067	1.64488
	200	21.2424	30.0303	30.6667	29.697	28.8485	24.7576	24.303	27.1818	30.2424	35.0303	38.0606	42.3636	41.7576	41.6364	42.3333		0.65345	1.46251	0.938905	1.12221	1.16353	1.12483	1.07107	1.61348	0.906924	1.27951	1.0793	1.27643	1.28412	1.5056	1.13788
	250	20.4242	28.9394	29	27.3636	26.9697	26.0303	22.9697	23.7879	30.8485	35.2424	37.3939	43.4545	43.3333	42.8788	42.0606		1.03747	1.27025	0.959634	0.989914	1.09559	1.02315	1.08476	1.0544	1.28412	1.46654	1.67863	0.83814	0.91985	0.996847	1.27257
	300	21.4848	27.7273	27.6667	27	26.2121	25.8182	23.5758	25.7879	32.7576	35.7576	37.2424	41.7576	41.7273	42.2424	42.8182		0.97892	1.13961	1.20098	1.09738	1.17363	0.89601	1.09828	1.0516	1.47256	1.19852	1.0516	1.47656	1.26482	1.17111	1.11605
	Scanning all Positions from Putative Splice-Junction to 1250 Nucleotides Upstream
		0	25	50	75	100	150	200	250	300	350	400	450	500	550	600
	0		37.303	37.0303	33.4848	30.1818	23.5152	21.2727	17.8485	24.7879	28.3939	31.6364	36.8485	36.303	37.6061	37.0606			1.03747	0.784792	0.935756	1.39361	1.0793	1.15504	1.45238	1.13788	1.26092	1.42503	0.932597	0.784792	0.758009	1.26092
	25	31.5455	36.7879	35.7273	34.9697	34.5758	29	26.5758	24.2121	29.1818	30.7273	34.6364	36.6364	36.697	37.4242	40.5152		0.872646	1.03747	1.12396	1.0793	0.866991	1.42916	1.61956	1.37942	0.928367	0.937857	1.2531	1.2718	0.993881	0.870388	1.27257
	50	25.2727	37.1515	37.303	36.8788	34.9394	29.4848	25	22.8788	29.0909	33.0909	34.1212	39.6364	39	38.2727	40.6061		1.01349	0.963726	0.758009	1.13788	1.04315	1.36219	0.876022	1.58083	0.768322	0.94413	0.738282	1.3658	1.04785	1.29935	0.853264
	75	26	33.0909	33.5758	34.5152	33.4242	29.7879	23.8485	22.1212	26.9091	30.6061	33.697	38.4242	40.0303	39.3939	41.1212		0.89601	0.94413	1.0289	1.0516	1.27257	1.20098	1.56393	1.34913	1.11605	1.08203	1.43603	0.856716	1.27951	1.02603	1.53536
	100	22.0909	32.7576	31.1818	30.9091	28.6061	27.5152	24.7576	22.4242	26.5758	30.0303	33.5455	38.2727	39.2727	40.5152	39.8182		1.2365	1.27951	0.889397	1.60246	0.993881	1.04315	1.49642	1.52378	1.79257	0.963726	1.33299	1.14219	1.09738	1.41533	1.41463
	150	22.0606	29.5758	30	29.7273	29.6061	25.697	23.4545	24.5455	28.2121	32.4848	36.7273	36.6667	37.2424	39.5758	39.6061		1.2132	0.814325	0.925182	1.2718	0.873773	1.27257	0.704179	0.543286	1.46251	1.07107	0.752799	1.33815	1.20833	0.963726	1.18863
	200	20.5152	28.8485	29.9697	29.9697	28.8182	23.7273	22.8788	25.0303	29.9091	33	36.5758	38.6061	37.5152	38.2727	39.6061		0.856716	1.20098	1.17111	1.44218	1.5633	0.912332	1.10898	1.99221	1.08928	1.08385	1.27257	0.948289	0.923053	0.827508	1.23729
	250	20.2121	28.0606	27.697	27.9091	27.0303	24.2727	22.5152	23.1212	29.9394	33.4242	36.7576	39.6667	40.303	40.6061	40.6061		1.11164	0.83225	1.42157	1.09738	1.18863	1.2245	1.0289	1.59199	1.32929	1.13788	1.15077	0.866991	1.0544	1.28182	1.01154
	300	22.1515	27.9091	26.4545	27.1818	25.9394	24.0303	22.303	24.8788	33.303	33.8485	36.4242	38.9091	39.0303	39.8485	40.0606		1.10631	0.998819	1.57647	1.06184	1.39008	1.08476	1.11957	1.7975	1.24443	1.24916	1.23729	0.998819	0.821542	1.0544	1.32929
	Scanning all Positions from Putative Splice-Junction to 1500 Nucleotides Upstream
		0	25	50	75	100	150	200	250	300	350	400	450	500	550	600
	0		37.1212	36.7273	34.303	29.697	20.5455	19.3939	18.3333	22.3333	24.5152	27.9091	32.5758	33.0606	34.8788	34.5152			1.32707	1.19276	1.72545	1.54303	0.862439	1.02603	1.49445	1.28412	1.30238	1.28335	1.17363	1.03747	1.14563	1.03747
	25	30.8485	38.0303	35.7576	34.697	35.0606	27.5758	24.3939	22.3636	24.9394	27.4242	30.7879	33.8485	33.8788	35.4242	38.4545		1.07107	1.2229	1.2229	1.32707	1.15077	1.63588	1.40276	1.32187	1.18863	1.13528	0.849798	1.43603	1.20098	1.20833	1.08385
	50	24.8485	35.0303	35.6364	36.7576	35.0303	28.1515	24.3939	22.6364	27.3636	28.9091	30.4848	35.9697	35.5455	35.7576	37.697		1.08203	0.738282	1.60062	1.29556	1.50233	1.43191	1.13528	1.18032	0.89601	0.704179	0.738282	0.890503	1.01929	0.951397	1.45238
	75	26.3333	32.0606	33.6667	34.6667	32.9091	28.4545	23.3333	21.1212	26.4242	27.2424	30.5152	36.7879	36.7273	37.0909	38.1818		1.14563	0.639756	1.29099	1.11957	1.4759	2.01675	1.17363	1.23729	1.23729	0.581764	0.856716	1.0793	1.08928	1.16268	0.787296
	100	22.6667	30.4848	29.3333	30.0909	27.1212	26.8182	24.1515	22.6061	26.1818	26.2121	31.4545	35.6667	36.3333	37.2727	36.1515		1.23729	1.20833	1.20098	0.89601	1.41324	1.05906	1.54495	1.47256	1.28335	1.17363	1.08928	0.984932	0.849798	0.841655	1.46654
	150	21.6061	29.3636	29.5758	29.2121	28.7879	25.1515	23.5455	24.6667	28.3636	30.303	34.9091	35.2121	34.8788	36.1818	36.2121		1.16353	0.764471	0.932597	1.00862	1.17363	0.835789	0.94413	1.09289	1.2245	1.34913	1.21725	1.09828	1.50233	1.35059	1.49445
	200	20.2424	28.2727	28.7576	28.697	27.8788	23.8485	22.6667	25.7576	29.3939	31.1818	35.2424	36.4242	34.8182	35.7879	37.3333		1.31814	1.15504	1.09289	0.873773	1.47456	0.890503	1.16353	1.33815	1.06831	1.08385	1.20098	0.890503	1.02794	1.6874	0.938905
	250	19.8182	27.4242	26.9697	27	26.4545	24.0909	23.2424	24.0606	30.7576	31.4242	34.2121	37	37.6364	37.8485	38.4848		1.2718	0.903663	1.06831	1.39361	0.89601	1.01639	1.0289	1.0793	1.10898	1.15077	1.46251	0.802152	1.01929	1.27951	0.91985
	300	21.4242	27.303	27.1515	26.9697	25.8182	24.1212	22.5758	25.5455	33.6667	32.303	36.4242	36.7576	37.4848	37.9091	38.0303		1.2132	1.54112	1.0793	1.17363	0.959634	0.948289	0.799695	1.33299	1.19605	1.42157	1.16353	1.11164	0.923053	0.968817	1.2229
	Scanning Entire Intergenic Region (genomic annotation)
		0	25	50	75	100	150	200	250	300	350	400	450	500	550	600
	0		36.4848	37.1818	32.5152	28.2727	18.9697	18.3333	18.0909	22.3939	22	25.2424	29.9394	29.4242	30.4545	30.3636			1.20833	1.29935	1.17614	1.4188	1.39008	1.43397	1.38724	0.97892	1.40416	0.906924	0.72619	0.697158	0.768322	0.94413
	25	29.7273	35.9394	35.5152	33.5455	32.9697	27.1515	23.1515	21.6364	24.7879	24.0909	28.5152	30.303	30.4848	31.5455	33.697		1.44559	0.581764	1.40486	1.31066	0.890503	1.17111	1.20833	1.74191	0.746235	1.63889	1.18365	1.12221	0.932597	1.16268	1.23729
	50	23.1515	33.9091	33	34.3636	32.2727	25.0909	22.8182	21.2727	25.2727	26.5152	29	33.1818	32.8788	32	33.4848		1.24443	0.783538	1.21239	1.17531	1.45779	1.55763	1.39784	1.03367	0.83814	1.09559	1.53856	1.21482	0.935756	0.921986	0.817941
	75	24.2727	29.9697	30.8182	31.303	31.6364	26.8485	20.7576	20.8788	25.1515	25.3939	29.303	33.4545	34.6364	34.4545	35.2424		0.953463	0.606601	1.10275	0.969832	0.889397	1.23251	1.34913	0.675658	1.12221	0.72619	1.16353	1.24838	0.989914	0.912332	1.20098
	100	21.2727	28.3333	27.5455	28.4545	27.1212	26.6667	22.4242	22.7273	25.4545	24.8485	28.9394	32.9697	34.6061	35.5455	34.303		1.01929	1.09559	1.33962	0.998819	0.903663	1.16099	1.01154	0.876022	0.787296	1.17363	1.59014	0.72619	0.856716	1.38724	1.04315
	150	21.3939	27.4242	27.3939	26.9697	27.0909	24.2121	22.5455	23.697	28.0909	28.697	33.6364	34.7273	32.8485	35.2424	35.0606		1.27951	1.19852	1.49247	1.01154	1.30615	1.71343	1.2365	1.38369	1.43945	1.23729	0.909091	1.73341	1.59754	1.13788	1.31814
	200	20.4242	28.1212	28.3333	28.2424	27.303	22.5758	20.7576	22.2121	28.303	29.2727	32.0303	35.5758	33.4242	33.3333	34.697		0.97892	1.0289	0.761892	1.11164	1.53151	1.57146	0.996847	1.45644	0.993881	1.52508	1.39432	1.45238	1.43603	1.04031	1.41324
	250	18.697	26.1212	26.1818	26.3333	25.5758	22.3939	20.4848	21.2121	29.3333	28.1212	32.2424	36.2424	35.1818	34.9394	34.1212		1.12483	1.23729	0.83814	0.948289	1.33594	1.00862	1.23251	1.19852	1.2132	1.0572	0.993881	1.0793	0.937857	1.31814	1.29099
	300	19.4545	25.5455	25.2424	25.6061	24.2727	21.7879	20.7273	23.3636	30.8788	29.697	32.6061	36.6667	36	36.0606	36.4242		1.1292	0.974891	1.13788	0.951397	1.12396	1.29099	1.53472	1.67276	1.39008	0.935756	1.22048	1.51407	1.16775	1.57146	1.2132

## Sheet: <250
Mean Poly(A) Prediction Sensitivities within 250 nucleotides after 15 runs of 10-fold cross validation
Columns = downstream matrix size, Rows = upstream matrix size from mapped poly(A) site
	Scanning all Positions from Putative Splice-Junction to 500 Nucleotides Upstream																	Standard Deviation Associated to Sensitivities
		0	25	50	75	100	150	200	250	300	350	400	450	500	550	600
	0		46.7879	46.1818	48.4242	48.1212	46.5455	47.7273	51.7879	53.8182	56.1515	60.6667	61.8182	61.4545	61.4545	61.4242			0.83225	0.479817	0.856716	1.0289	1.46587	1.25074	0.849798	0.704179	0.803377	0.72619	0.89271	0.669808	0.624188	0.616256
	25	46.2727	48.0909	48	49.5152	50.7273	47.5758	47.7273	51.1515	53.1515	56.3636	59.1212	61.3333	60.7576	59.8788	60.6667		1.14219	0.959634	1.07015	1.14563	0.820343	1.01154	1.00177	0.821542	0.697158	0.708358	0.777234	0.5286	0.611448	0.849798	0.873773
	50	39.5152	44.9091	45.0606	45.8182	44.3636	44.5758	45.4545	49.1212	52.5455	55.5152	58.697	60.7576	60.6061	60.7273	60.1212		1.40065	1.19276	1.17614	1.04785	0.783538	1.15844	0.986928	1.06554	0.744916	0.481863	0.539652	0.475698	0.761892	0.537825	0.606601
	75	38.697	44	44.7273	44.303	44.1212	42.8182	42.1212	47.2727	51.4848	55	57.7273	60.2121	60	59.697	59.0606		1.04315	0.791036	0.704179	1.11164	0.777234	0.752799	1.12221	1.10007	0.866991	0.768322	0.841655	0.639756	0.59514	0.680012	0.581764
	100	36.6364	42.5152	41.1515	41.5152	41.0909	39.7879	41.8788	47.5152	51.2727	54.8485	57.9697	59.2121	59.4242	59.3333	58.1515		1.42503	0.746235	0.821542	0.781022	0.889397	1.13788	1.40486	1.59199	1.01929	0.505771	0.746235	0.581764	0.675658	0.511574	0.932597
	150	37.4545	42.5758	41.7273	43.0303	41.7576	39.4848	43.0909	47.8182	50.2727	55.7273	57.303	58.5455	58.5758	58.9091	58.2121		1.20016	1.17363	0.752799	0.781022	1.34035	1.32929	1.61348	1.53856	0.905838	0.872646	0.883849	0.809478	0.999803	0.509647	0.630461
	200	38.2727	43.1515	42.1212	43.0909	42.1515	40.8485	42.2424	46.3636	50.7273	56	56.303	58.3333	58.303	58.1515	57.6061		1.27643	0.718015	0.870388	0.912332	0.97892	1.23729	1.32485	1.22691	1.01349	0.845154	1.08476	1.02603	0.581764	0.758009	0.697158
	250	36.7273	41.4242	40.6364	41.6364	41.0303	41	43.8182	45.6667	51.1515	55.6667	56.3939	58.6667	58.5455	58.6667	57.7273		0.827508	0.938905	0.968817	1.02794	0.883849	1.22932	1.14992	1.13788	1.15077	0.662423	0.606601	0.499902	0.600079	0.581764	0.728894
	300	40.5758	41.6364	41.9697	42.303	41.9394	42.303	43.4242	46.5152	50.8485	55.5758	57.4242	59.4242	60.3939	58.9091	58.3939		1.15844	0.968817	0.966784	1.0793	0.65345	1.35785	1.18863	1.32707	1.01446	0.65345	0.935756	0.758009	1.11164	0.953463	0.803377
	Scanning all Positions from Putative Splice-Junction to 750 Nucleotides Upstream
		0	25	50	75	100	150	200	250	300	350	400	450	500	550	600
	0		53.2424	52.5455	50.5758	50.3333	45.2424	47.3333	48.9697	53.4545	56.4242	60.9394	63.3333	62.697	62.8485	63.8485			0.821542	0.937857	1.24443	1.18365	1.01446	1.29556	1.00862	0.872646	0.72619	0.738282	0.761892	0.948289	0.795995	0.746235
	25	51.5758	52.2424	52.5152	52.7273	52.2424	49.7273	48.2424	50.8182	52.5455	57.1818	60.5455	62.0303	62.7879	62.0303	62.2727		1.0572	0.675658	1.08476	1.00177	1.02315	1.02794	1.49642	1.18032	0.998819	0.791036	0.69149	0.746235	0.821542	0.705575	0.971859
	50	46.5152	51.7879	51.2424	51.8485	51.4545	48.4848	45.3939	47.7273	53.1212	55.5152	58.303	61.7273	62.5758	62.4242	62.0303		1.43397	1.0516	0.883849	1.13268	0.69149	1.01154	1.23729	1.08657	1.07107	0.954494	0.675658	0.548692	0.74227	0.835789	1.15077
	75	43.6667	49.8485	50.6364	51.0303	49.6364	46.5455	43.8485	45.7273	51.1212	54.5455	57.1515	61.4545	62.5152	62.2424	61.2424		0.993881	0.835789	1.05627	1.14563	1.4997	0.820343	1.27257	1.09738	1.35132	0.876022	0.777234	0.57496	0.839313	1.19605	0.866991
	100	42.3333	47.6364	46.3333	46.0909	45.3636	43.7576	42.5152	46.7879	50.6061	53.9091	57.3939	60.697	61.6061	61.3636	59.9394		1.44627	1.15504	1.03747	1.61896	1.15504	1.09289	1.26092	1.11957	0.853264	0.998819	0.849798	0.923053	0.803377	0.708358	0.856716
	150	40.0909	46.5758	46.7576	47.3636	47.2121	43.6364	43.5455	47.1212	50.1515	54.4848	57.5455	59.7576	60.303	60.6061	59.9697		0.89601	0.765757	1.18863	1.15504	1.12483	1.49774	1.1292	1.13528	0.74227	0.821542	1.13701	0.784792	0.835789	0.680012	1.03747
	200	41.3939	46.9091	46.6364	46.6667	46.2727	43.9091	43.1818	46.4242	50.7273	55.4848	58.7273	60.9394	60.8485	60.8485	59.7879		1.14563	0.928367	1.09738	0.853264	0.862439	1.41463	1.90538	1.22531	1.20016	0.948289	0.959634	0.697158	0.890503	0.938905	0.999803
	250	39.2121	45.2727	45.9394	45.3333	45.1515	43.3333	42.7273	44.7879	51.4545	56.7273	58.8182	61.0606	61.7273	61.5758	59.9394		0.814325	1.45576	1.00862	0.675658	1.13528	0.870388	1.1134	1.11164	0.959634	1.32187	0.744916	0.835789	0.974891	0.923053	1.0289
	300	41.5758	45.303	45.4242	44.5758	44.8485	42.1212	43.1212	46.9697	52.7879	55.4545	60.2424	61.7576	63	61.1818	60.7273		0.873773	1.21077	1.35785	1.19605	1.49445	1.8477	1.75092	0.966784	1.34035	1.03081	1.07107	0.639756	1.01349	0.937857	0.614658
	Scanning all Positions from Putative Splice-Junction to 1000 Nucleotides Upstream
		0	25	50	75	100	150	200	250	300	350	400	450	500	550	600
	0		53.7576	51.2121	50.4848	50.0606	44.7576	41.9394	41.2727	46.2424	52.1515	58.0909	61.2424	61.303	61.4242	60.6667			0.948289	1.27025	1.26793	1.12483	1.73398	1.15844	0.89601	1.36868	0.97892	0.879385	0.697158	0.684339	0.450196	0.856716
	25	52.3333	53.9697	53.7879	53.3939	53.9091	49.2727	44.303	45.2121	48.5758	53.9091	58	60.7576	61.5152	60.4545	61.0606		1.20098	0.993881	1.06831	1.04315	1.40416	1.7163	1.27257	1.67334	1.12483	1.02794	1.08385	0.761892	0.817941	0.665386	1.04031
	50	44.1818	51.2424	51.5758	51.7576	52.0606	48.2424	43.5758	42.5758	48.8788	52.6061	56.1818	60.4848	61.5455	60.9394	61.0606		0.974891	1.14563	0.873773	1.20098	1.11164	1.07107	1.85726	1.2229	1.60123	0.866991	0.905838	0.866991	0.889397	1.0793	0.870388
	75	41.1515	48.0606	48.8182	49.0606	49.2727	45.7576	42.2121	42.6364	47.0909	51.0606	54.3636	59.2727	61.6061	60.9394	60.9697		1.01446	1.11957	0.998819	1.23251	1.37227	1.2349	1.65561	1.08928	0.983932	1.37083	1.51537	0.764471	0.784792	0.718015	0.511574
	100	39.3333	46.8788	44.7576	44.2727	43.0909	42.6061	39.8485	42.8788	44.6667	48.8182	53.3636	59.0303	60.2727	60.5455	59.1515		1.27257	1.04315	1.08476	1.24838	1.42916	1.66095	1.43397	1.65383	1.39008	1.12396	0.764471	0.923053	0.998819	0.959634	1.15077
	150	37.1818	45.697	45.6364	45.7576	44.9394	41.697	40.303	43.2424	45.5758	50.3636	53.9394	57.6061	59.7273	60.4242	59.5758		1.43945	1.0289	1.21239	1.33815	1.39432	0.65345	1.51407	1.48653	0.916635	0.791036	0.853264	1.10631	1.0422	0.97892	1.10631
	200	38.3333	47	46.7576	45.6364	44.5152	40.9394	39.9697	42.5455	47.3636	51.1818	55.6364	59.9394	60.9091	60.5455	60.2727		1.28182	1.51537	1.0572	1.44559	1.29099	1.14563	1.33594	1.32855	1.26482	1.52508	1.46587	0.856716	0.59514	0.928367	1.0422
	250	34.9394	43.8788	43.8788	43.5152	42.8788	40.0303	39.0606	41.6667	47.5152	52.2727	55.7576	60.5152	61.7576	61.9091	60.3636		0.984932	0.906924	1.46654	1.22048	0.903663	1.45238	1.19605	0.996847	1.67334	1.15248	0.966784	0.821542	1.35132	0.732933	0.791036
	300	37.3939	42.6061	42.3333	42.0909	43.1818	40.4848	38.3636	40.5455	50.0303	52.303	56.5455	61.2727	62.2727	62.0909	61.3636		1.02315	1.36868	1.47656	1.33962	0.787296	1.06554	1.26014	1.3658	1.53151	1.11957	1.37227	0.809478	1.35277	0.83814	0.841655
	Scanning all Positions from Putative Splice-Junction to 1250 Nucleotides Upstream
		0	25	50	75	100	150	200	250	300	350	400	450	500	550	600
	0		53.4242	52.1818	49.9394	47.9091	42.8182	41.5455	37.7273	42.3333	46.7273	52.6667	55.2424	55.6364	56.9394	57.1818			0.72619	1.20507	1.60123	1.2718	1.48983	1.45576	1.53664	1.0289	1.00471	0.839313	0.705575	0.6829	0.849798	0.89601
	25	50.2727	53.6061	52.1818	52.9394	52.1212	46.9091	41.4848	41.1818	45.9394	50	52.9394	54.0909	56.7273	55.6364	57.6061		0.937857	1.14563	1.1292	1.0572	1.47456	1.03367	1.52185	1.20016	1.06554	0.89271	0.890503	1.05906	0.912332	0.968817	1.02315
	50	41.4242	50.6364	51.1515	50.8788	50.9394	45.2424	41.4848	39.1818	44.8182	49	51.4848	55.4848	57.0909	57.6061	57.1515		1.46654	1.2245	0.873773	1.06554	1.45238	1.42572	1.67863	1.32187	1.49576	0.827508	0.97892	0.900391	0.872646	1.22048	0.866991
	75	40.7576	46.1818	46.7879	47.8788	47.5758	44.303	40.1212	38.697	44.3636	47.7576	50.2121	53.6061	57.3939	57.697	57.3939		1.01154	1.01349	0.814325	0.951397	1.2229	1.68214	1.63408	1.2132	1.24838	0.795995	0.856716	0.499902	0.814325	0.777234	0.900391
	100	37.5758	45.3636	44.0606	43.9394	41.7576	40.3939	39.5152	38.3939	41.5455	45.3333	50.303	53.3939	56.3333	56.7576	55.7273		1.34913	1.37656	1.17111	1.56204	1.11164	1.2132	1.51212	1.55447	1.41463	1.03747	1.3159	1.32929	0.555818	0.72619	0.998819
	150	35.3333	43.5152	44.0303	44.2727	43.4545	40.303	38.2121	40.2121	42.303	46.8485	51.6061	51.9091	55.2727	56.7879	55.7879		0.963726	1.11957	1.22531	1.20016	1.08385	1.64488	1.20833	1.55447	1.43191	0.697158	1.29556	0.772154	0.783538	0.738282	0.900391
	200	35.303	44.2424	44.4545	45.2121	43.9091	40.0303	37.1515	39.9394	45.2424	47.6667	52.7273	54.0909	55.4545	56.697	56.5455		1.49445	0.781022	1.81168	1.35132	1.82466	1.24443	1.58828	1.74247	0.684339	1.56393	1.53664	0.986928	0.85901	0.65345	0.921986
	250	33.4848	42.6061	42.9697	42	40.9394	38.3333	38.2424	39.0303	45.697	49.7879	53.3939	55.6061	58.4242	58.1212	57.5455		1.09559	1.46251	1.17614	1.08385	1.11957	1.32707	1.36219	1.95784	1.18863	1.40486	0.906924	0.761892	0.72619	0.72619	0.764471
	300	36.0909	41.8485	41.697	41.6061	41.5152	38.2121	38.5455	39.0303	48.4848	50.6061	55.3939	56.7576	57.7879	57.1212	57.2727		1.44559	1.25623	1.0793	1.43603	1.09559	0.916635	1.22932	1.49642	1.43397	1.3159	1.18863	0.890503	1.20098	1.25858	1.03081
	Scanning all Positions from Putative Splice-Junction to 1500 Nucleotides Upstream
		0	25	50	75	100	150	200	250	300	350	400	450	500	550	600
	0		51.9091	49.4242	47.4242	45.9394	40.7273	38.4242	36.1515	39.9091	43.5455	48.2727	50.0909	51.2727	51.5152	51			0.94413	0.948289	1.16099	1.06554	0.968817	1.12483	1.24916	1.08928	1.06184	1.16775	0.845154	0.94413	0.799695	1.00471
	25	49.9394	51.5152	50.7879	50.9697	51.8182	44.2424	38.8788	38.4242	41.6061	45.7273	48.6364	49.3939	52.3939	52.303	53.2424		1.13788	1.3159	1.18365	1.12483	1.27412	1.40276	1.42572	1.53536	0.705575	0.564599	1.05906	0.722114	0.866991	0.777234	1.09828
	50	38.7576	47.1515	48.0606	48.697	50.0606	43.9697	39.1515	37.5455	42	44.1818	47.3939	50.4545	51.9394	51.9091	51.0909		1.31366	1.25623	0.963726	0.839313	1.27257	1.15844	1.09828	1.16268	1.08385	1.10275	0.795995	0.971859	0.795995	0.845154	1.13701
	75	39.6667	44.7879	46.7879	46.7879	46.8182	42.6667	38.2121	37.2727	42.697	43.3939	46	49.3333	52.1515	52.303	52.4242		1.00862	1.32929	1.58828	1.24443	1.04503	1.53536	1.63408	1.1134	1.88565	1.01446	1.2531	0.821542	1.0793	1.17111	0.935756
	100	36.1818	42.0909	41.9697	41.5455	39.4545	38.5758	37.1212	36.4545	40.6364	41.6364	46.3939	48.7273	51.3636	51.6364	50.697		1.02794	1.42503	1.30464	1.11075	1.32187	1.36219	1.41324	1.46989	1.33962	0.704179	1.02315	0.89601	0.748868	1.07015	0.938905
	150	35.3333	42.0303	43.0303	42.303	43	39.2424	36.1515	39.0606	42.3333	44.5152	49.4848	49.4848	50.8788	51.3333	50.4848		1.26793	1.15077	1.12221	0.916635	1.32855	1.18614	1.59199	1.60675	1.0289	1.02315	1.04315	0.821542	0.738282	0.630461	0.916635
	200	34.5152	43.1212	43.8182	42.0909	42.6667	39.1212	37.0909	39.1515	44.8788	46.2121	50.5152	51.6667	51.7576	52.303	52.0909		1.49247	0.999803	1.13701	1.42503	1.80078	1.24443	1.7163	0.803377	1.61591	1.36002	1.29556	1.34913	0.954494	0.718015	0.968817
	250	31.8788	40.6061	40.6061	39.7273	39.1212	37.5152	37	39	46.2424	47.4545	50.2424	52.2121	53.5455	54.303	54.4848		1.0289	1.29328	1.06831	1.63708	1.06554	0.984932	1.2718	0.989914	1.29099	1.2245	1.23729	1.07107	1.14219	0.999803	1.26092
	300	34.7879	39.8485	40.303	40.0303	40.0303	38	36.5758	39.9697	48.697	48.5455	52.3939	53.6667	55.3636	53.7273	53.7576		1.07107	1.17363	1.09559	1.10631	1.13268	0.921986	1.48653	1.45238	1.38369	1.16775	1.56958	0.97892	1.19276	0.974891	1.18365
	Scanning Entire Intergenic Region (genomic annotation)
		0	25	50	75	100	150	200	250	300	350	400	450	500	550	600
	0		50.3939	50.2121	47.1515	45.2424	39.3636	37.5152	33.2424	40.2424	39.3636	43.0909	45.5758	44.6364	45.8182	46.303			1.0289	1.12483	1.43191	1.12483	1.57272	0.873773	1.04315	1.2132	1.17531	0.712513	0.849798	0.974891	1.00471	0.954494
	25	49.5758	50.4242	49.8788	50.4242	50.7576	43.3636	38.2727	35.5758	40.2424	42.0606	45.0606	45.4848	47.3939	47.2424	48.697		1.22048	1.0793	1.02315	1.22048	1.33815	1.17531	1.22932	1.0516	0.662423	1.26092	0.705575	0.814325	1.11957	0.866991	0.616256
	50	35.5455	45.7576	44.9091	46	46.7273	39.8485	36.9697	35.697	40.9091	41.3939	44.2121	46.9394	48.0606	48.3939	48.3939		1.38724	1.02603	1.47989	1.78707	1.11605	1.86361	2.32832	1.08476	0.876022	0.932597	1.40065	0.963726	0.900391	1.17614	1.22531
	75	36.1212	41.8788	43.9697	43.5152	44.3636	40.0303	34.4848	35.8485	41.1212	40.5152	42.2727	46.4242	49.5152	49.2727	50.1515		0.999803	1.24916	0.932597	1.55067	1.4759	1.67863	1.23729	1.15077	1.37298	1.24916	1.00177	0.923053	0.916635	0.724834	0.761892
	100	32.4848	38.8788	39.3939	39.4242	39.5152	37.3333	34.4545	36.2727	39.4545	38.7273	42.8182	46.2121	49.0909	49.8485	49.0909		1.47656	0.821542	1.25858	0.932597	1.41115	1.16353	1.33299	1.11605	1.1292	1.2531	1.16775	0.799695	1.21482	1.38156	0.956553
	150	34.1818	39.2121	40.3636	40.1818	39.7273	36.4242	35.0909	35.7576	41.6364	41.2727	46.2424	48.4848	49	49.303	49		1.11605	1.43191	1.38724	1.1878	1.21239	1.11164	1.4188	1.04031	1.14992	1.28794	1.20833	1.29328	0.89601	0.539652	1.2531
	200	33.0303	41.1515	42.1818	41.303	40.7576	36.9394	34.7273	36.8788	42.5758	42.4848	45.9394	48.9394	47.9394	49.2121	48.8182		1.62684	1.34035	1.52894	1.37298	1.08203	1.41115	1.24838	1.48653	1.02603	1.29556	1.55067	1.14821	0.999803	0.83225	0.872646
	250	31.6061	37.7273	39.5455	39.0909	37.3939	34.8788	34.2121	36.5758	43.3333	42.2727	46.1212	49.5758	49.6061	50.5758	49.1515		1.15077	1.42709	1.52701	1.31964	1.13268	1.56015	1.73908	0.999803	1.55257	1.15248	1.61956	1.13268	0.938905	1.17111	0.873773
	300	33.4545	38.9091	38	38.1818	38.303	34.8182	34.3636	36.2121	45.0909	44.1515	48.0303	50.8788	51.1212	50.1212	50.6667		1.38298	1.24838	1.02794	1.04503	0.866991	1.53472	1.49576	0.903663	1.24126	1.44627	1.3922	0.738282	1.0572	0.758009	0.938905
