# Supplementary material for: Improving the prediction of mRNA extremities in the parasitic protozoan Leishmania
Source: BMC Bioinformatics. 2008 Mar 20;9:158. doi: 10.1186/1471-2105-9-158 (PMC2335281; doi:10.1186/1471-2105-9-158)
Supplement: Additional file 4 — PRED-A-TERM program. The prediction algorithm described in this manuscript has been implemented into a JAVA program which can be used to scan query sequences using any operating system. Once extracted, detailed usage instructions can be viewed in the README.txt file. [file 1471-2105-9-158-S4.zip]

Archive with 7 entries (6 files):
- Additional_File_3/
- Additional_File_3/500A800.pssm
- Additional_File_3/GNU-GPL.txt
- Additional_File_3/predaterm.java
- Additional_File_3/README.txt
- Additional_File_3/polyAs.fasta
- Additional_File_3/predaterm.class
