# Supplementary material for: Improving the prediction of mRNA extremities in the parasitic protozoan Leishmania
Source: BMC Bioinformatics. 2008 Mar 20;9:158. doi: 10.1186/1471-2105-9-158 (PMC2335281; doi:10.1186/1471-2105-9-158)
Supplement: Additional file 4 — PRED-A-TERM program. The prediction algorithm described in this manuscript has been implemented into a JAVA program which can be used to scan query sequences using any operating system. Once extracted, detailed usage instructions can be viewed in the README.txt file. [file 1471-2105-9-158-S4.zip › Additional_File_3/500A800.pssm]

-0.17069423368708334	0.2281383344158872	-0.011495638837829225	0.01707351335894141
-0.06635757387234785	-0.1074646973685516	0.0733932587486838	0.09953567355091437
-7.692322447710269E-4	0.2281383344158872	-0.19790876306871058	0.07935779161328414
-0.24469481513086022	0.20065759799378022	0.15356360743266698	-0.09310940439148148
-0.10030490579568535	0.33310789401742985	0.17292893229959827	-0.3424688733281988
0.0923401721467105	-0.21437990128506362	0.0733932587486838	0.05889368905356831
-0.20722010971219737	0.33310789401742985	0.010199432261489812	-0.07038932789139801
-0.6852674065168417	-0.04035050151001472	0.353501177941419	0.05889368905356831
0.20781738956664655	0.054806731530325295	0.05263469858188652	-0.18774627852955672
-0.36333931162947936	0.14407406962741282	0.24789098998082018	-0.09310940439148148
-0.13507032395636198	0.43095521741557435	-0.12515242063339643	-0.07038932789139801
-7.692322447710269E-4	-0.04035050151001472	0.09385736130839929	-0.004300137433625493
0.0923401721467105	0.17264322182418368	0.05263469858188652	-0.18774627852955672
-0.06635757387234785	0.3828609292145294	-0.0335219451678282	-0.1634987322828795
-0.36333931162947936	0.28157759337734756	-0.011495638837829225	0.07935779161328414
0.030939627482567157	0.35819887498026026	-0.0335219451678282	-0.21240833276382595
-0.283168962945496	0.3828609292145294	0.21089678249861882	-0.31550182572792956
-0.10030490579568535	-0.007929023817637305	-0.05588975819628275	0.17753818555218753
-0.0331907099371485	0.02377983590970082	0.353501177941419	-0.36994960975030594
0.06196652310319167	0.14407406962741282	-0.14899916258776424	0.05889368905356831
-0.283168962945496	0.054806731530325295	0.31914967315064213	-0.1634987322828795
-0.10030490579568535	0.054806731530325295	-0.011495638837829225	0.09953567355091437
-0.283168962945496	0.14407406962741282	0.0733932587486838	0.05889368905356831
0.06196652310319167	0.20065759799378022	-0.07860983469636615	-0.048021514862943426
-0.20722010971219737	-0.1074646973685516	-0.05588975819628275	0.2871626767266856
-0.4482282092159922	0.17264322182418368	0.15356360743266698	0.03813512888677098
-0.20722010971219737	0.2281383344158872	-0.011495638837829225	0.03813512888677098
-0.5857317329659273	0.02377983590970082	0.11403524324602979	0.23339142028570506
-0.36333931162947936	-0.14223011552922835	0.13393480068373456	0.21501289097085025
-0.3226973271321334	0.5876807211030275	-0.14899916258776424	-0.09310940439148148
-7.692322447710269E-4	0.17264322182418368	0.010199432261489812	-0.07038932789139801
-0.06635757387234785	0.500217879852688	-0.35545004005519043	0.01707351335894141
-0.283168962945496	0.33310789401742985	0.010199432261489812	-0.025995208532944576
-0.6346413334468737	0.08518038057384436	0.05263469858188652	0.26946067499322673
-0.5384260181875705	0.25510538201615657	0.0733932587486838	0.09953567355091437
-0.20722010971219737	0.28157759337734756	-0.07860983469636615	0.05889368905356831
0.0923401721467105	0.28157759337734756	-0.14899916258776424	-0.07038932789139801
-0.24469481513086022	0.307572801910292	-0.0335219451678282	0.01707351335894141
0.030939627482567157	0.307572801910292	-0.05588975819628275	-0.1396519903285117
-0.13507032395636198	-0.21437990128506362	0.05263469858188652	0.21501289097085025
-0.13507032395636198	0.054806731530325295	-0.011495638837829225	0.11943523098861918
-0.17069423368708334	-0.04035050151001472	-0.011495638837829225	0.1963972128035033
-0.4051594873241062	0.28157759337734756	0.010199432261489812	0.07935779161328414
-0.10030490579568535	0.11492772396789636	-0.12515242063339643	0.15842936260448298
-0.20722010971219737	0.35819887498026026	0.11403524324602979	-0.21240833276382595
-0.17069423368708334	0.25510538201615657	0.05263469858188652	-0.07038932789139801
-0.3226973271321334	0.307572801910292	0.09385736130839929	-0.07038932789139801
0.06196652310319167	-0.14223011552922835	-0.274530044671623	0.32192809488736235
-0.13507032395636198	0.43095521741557435	0.0733932587486838	-0.28902961436673835
-0.283168962945496	0.054806731530325295	0.11403524324602979	0.07935779161328414
-0.6346413334468737	0.14407406962741282	0.2295124606659657	0.05889368905356831
-0.7921826104333535	0.35819887498026026	0.05263469858188652	0.13906403773755166
-0.283168962945496	0.28157759337734756	0.17292893229959827	-0.1634987322828795
-0.20722010971219737	0.4544141902395632	-0.14899916258776424	-0.025995208532944576
0.20781738956664655	0.08518038057384436	-0.19790876306871058	0.03813512888677098
-0.49262232857444566	-0.073517365445214	0.15356360743266698	0.21501289097085025
-0.283168962945496	0.709671245481638	-0.17324670883444138	-0.23749931372665628
-0.20722010971219737	0.35819887498026026	-0.3010022560328141	0.17753818555218753
-0.20722010971219737	0.20065759799378022	-0.14899916258776424	0.17753818555218753
-0.283168962945496	0.33310789401742985	-0.10169344780940745	0.07935779161328414
-0.9076598278532896	0.2281383344158872	-0.0335219451678282	0.33900160824630376
-0.17069423368708334	-0.073517365445214	0.09385736130839929	0.11943523098861918
-0.10030490579568535	0.2281383344158872	0.05263469858188652	-0.09310940439148148
-0.17069423368708334	0.43095521741557435	-0.12515242063339643	-0.048021514862943426
-0.49262232857444566	0.40710847546120665	0.0733932587486838	-0.048021514862943426
0.06196652310319167	0.43095521741557435	-0.22299974403154108	-0.11619301750452282
-0.10030490579568535	0.17264322182418368	-0.011495638837829225	0.01707351335894141
-0.10030490579568535	0.28157759337734756	0.11403524324602979	-0.21240833276382595
0.06196652310319167	0.14407406962741282	0.09385736130839929	-0.18774627852955672
0.0923401721467105	0.2281383344158872	-0.05588975819628275	-0.11619301750452282
-0.17069423368708334	0.3828609292145294	-0.17324670883444138	0.03813512888677098
0.06196652310319167	0.11492772396789636	-0.011495638837829225	-0.048021514862943426
-0.24469481513086022	0.25510538201615657	-0.05588975819628275	0.07935779161328414
-0.0331907099371485	0.40710847546120665	-0.274530044671623	0.01707351335894141
-0.06635757387234785	0.08518038057384436	-0.07860983469636615	0.11943523098861918
-0.13507032395636198	0.17264322182418368	0.03157308305405667	-0.025995208532944576
-0.20722010971219737	0.2281383344158872	0.17292893229959827	-0.1634987322828795
-0.06635757387234785	0.4544141902395632	-0.6296250034941847	0.23339142028570506
-0.06635757387234785	0.08518038057384436	-0.07860983469636615	0.11943523098861918
0.2887373849502138	0.054806731530325295	0.15356360743266698	-0.39796398591990245
-0.10030490579568535	0.08518038057384436	-0.10169344780940745	0.15842936260448298
0.06196652310319167	0.20065759799378022	-0.12515242063339643	-0.004300137433625493
-0.10030490579568535	0.35819887498026026	0.010199432261489812	-0.1634987322828795
0.06196652310319167	0.2281383344158872	-0.10169344780940745	-0.048021514862943426
0.06196652310319167	0.3828609292145294	-0.24853483613867866	-0.048021514862943426
-0.49262232857444566	0.28157759337734756	0.0733932587486838	0.05889368905356831
-0.17069423368708334	0.3828609292145294	-0.12515242063339643	-0.004300137433625493
0.12208751554076255	-0.04035050151001472	0.010199432261489812	-0.004300137433625493
-7.692322447710269E-4	0.4544141902395632	-0.0335219451678282	-0.28902961436673835
-0.283168962945496	0.08518038057384436	-0.011495638837829225	0.17753818555218753
0.06196652310319167	0.02377983590970082	0.15356360743266698	-0.1634987322828795
-0.283168962945496	0.11492772396789636	-0.07860983469636615	0.21501289097085025
-0.10030490579568535	0.08518038057384436	-0.19790876306871058	0.23339142028570506
-0.36333931162947936	0.33310789401742985	0.03157308305405667	-0.025995208532944576
-7.692322447710269E-4	0.307572801910292	0.19203775524730277	-0.4265331381166732
-0.24469481513086022	0.11492772396789636	-0.19790876306871058	0.2871626767266856
0.0923401721467105	0.08518038057384436	0.03157308305405667	-0.09310940439148148
0.0923401721467105	0.08518038057384436	0.09385736130839929	-0.1634987322828795
0.030939627482567157	0.17264322182418368	0.05263469858188652	-0.1396519903285117
-0.13507032395636198	0.25510538201615657	-0.14899916258776424	0.09953567355091437
-0.0331907099371485	0.14407406962741282	-0.12515242063339643	0.09953567355091437
0.06196652310319167	0.054806731530325295	-0.24853483613867866	0.1963972128035033
-0.17069423368708334	0.2281383344158872	0.03157308305405667	-0.025995208532944576
-0.20722010971219737	-0.3704991032023456	0.0733932587486838	0.3046501034555269
0.26226517358902296	0.054806731530325295	-0.19790876306871058	0.01707351335894141
-0.20722010971219737	-0.007929023817637305	0.010199432261489812	0.17753818555218753
-0.283168962945496	0.40710847546120665	0.09385736130839929	-0.18774627852955672
-0.36333931162947936	0.17264322182418368	0.0733932587486838	0.07935779161328414
-0.3226973271321334	0.08518038057384436	-0.12515242063339643	0.2871626767266856
0.0923401721467105	0.14407406962741282	-0.07860983469636615	-0.025995208532944576
0.030939627482567157	0.28157759337734756	0.03157308305405667	-0.21240833276382595
-0.24469481513086022	0.054806731530325295	0.21089678249861882	-0.048021514862943426
-0.0331907099371485	0.2281383344158872	0.010199432261489812	-0.09310940439148148
-0.24469481513086022	0.2281383344158872	0.11403524324602979	-0.07038932789139801
0.0923401721467105	0.28157759337734756	-0.38346441622478705	0.11943523098861918
-0.17069423368708334	0.14407406962741282	0.010199432261489812	0.05889368905356831
-0.283168962945496	0.40710847546120665	0.03157308305405667	-0.11619301750452282
-0.17069423368708334	0.307572801910292	-0.12515242063339643	0.05889368905356831
-0.17069423368708334	0.33310789401742985	-0.14899916258776424	0.05889368905356831
-0.17069423368708334	0.35819887498026026	0.15356360743266698	-0.28902961436673835
-0.4482282092159922	0.33310789401742985	0.010199432261489812	0.05889368905356831
-0.5857317329659273	0.33310789401742985	0.11403524324602979	0.01707351335894141
-0.36333931162947936	0.4774978033526045	-0.10169344780940745	-0.004300137433625493
-0.4482282092159922	0.054806731530325295	0.03157308305405667	0.23339142028570506
-0.5384260181875705	0.4544141902395632	0.05263469858188652	-0.048021514862943426
0.06196652310319167	0.17264322182418368	-0.05588975819628275	-0.048021514862943426
-0.06635757387234785	0.08518038057384436	-0.12515242063339643	0.15842936260448298
-0.13507032395636198	0.28157759337734756	-0.011495638837829225	-0.048021514862943426
-0.06635757387234785	-0.04035050151001472	0.19203775524730277	-0.07038932789139801
-0.0331907099371485	-0.007929023817637305	-0.17324670883444138	0.23339142028570506
-0.283168962945496	0.4544141902395632	0.010199432261489812	-0.1396519903285117
-0.283168962945496	-0.21437990128506362	0.21089678249861882	0.13906403773755166
-0.0331907099371485	0.2281383344158872	0.010199432261489812	-0.09310940439148148
-0.24469481513086022	0.28157759337734756	0.010199432261489812	-0.004300137433625493
-0.49262232857444566	0.43095521741557435	-0.22299974403154108	0.1963972128035033
-0.06635757387234785	-0.007929023817637305	0.2660383366910798	-0.18774627852955672
-0.36333931162947936	0.25510538201615657	-0.10169344780940745	0.17753818555218753
-0.5857317329659273	0.25510538201615657	0.03157308305405667	0.15842936260448298
-0.20722010971219737	0.20065759799378022	0.11403524324602979	-0.07038932789139801
-0.4051594873241062	0.3828609292145294	0.13393480068373456	-0.1396519903285117
-0.10030490579568535	0.17264322182418368	0.010199432261489812	-0.004300137433625493
-0.49262232857444566	0.054806731530325295	0.09385736130839929	0.1963972128035033
-0.17069423368708334	0.4544141902395632	-0.22299974403154108	0.01707351335894141
-0.24469481513086022	0.2281383344158872	-0.05588975819628275	0.09953567355091437
-0.5857317329659273	0.4544141902395632	-0.22299974403154108	0.21501289097085025
0.15123386120027907	-0.04035050151001472	-0.05588975819628275	0.03813512888677098
-0.49262232857444566	0.33310789401742985	0.0733932587486838	0.01707351335894141
-0.5384260181875705	-0.007929023817637305	0.2660383366910798	0.07935779161328414
-0.7377348264109771	0.4544141902395632	-0.14899916258776424	0.21501289097085025
-0.49262232857444566	0.33310789401742985	0.0733932587486838	0.01707351335894141
0.0923401721467105	0.43095521741557435	-0.3010022560328141	-0.07038932789139801
-0.5857317329659273	0.307572801910292	-0.05588975819628275	0.1963972128035033
-0.3226973271321334	0.40710847546120665	-0.17324670883444138	0.09953567355091437
-0.7377348264109771	0.35819887498026026	-0.0335219451678282	0.1963972128035033
-7.692322447710269E-4	-0.17785402525994964	0.09385736130839929	0.07935779161328414
-0.283168962945496	0.20065759799378022	0.03157308305405667	0.05889368905356831
0.06196652310319167	0.02377983590970082	0.15356360743266698	-0.1634987322828795
-0.17069423368708334	0.5663070703104606	-0.274530044671623	-0.048021514862943426
-0.17069423368708334	0.25510538201615657	-0.17324670883444138	0.13906403773755166
-0.17069423368708334	0.307572801910292	-0.10169344780940745	0.03813512888677098
-0.20722010971219737	0.307572801910292	-0.05588975819628275	0.01707351335894141
-0.24469481513086022	0.20065759799378022	-0.10169344780940745	0.15842936260448298
-0.24469481513086022	0.17264322182418368	0.09385736130839929	-0.004300137433625493
-0.10030490579568535	0.054806731530325295	-0.14899916258776424	0.21501289097085025
-0.0331907099371485	0.2281383344158872	0.09385736130839929	-0.18774627852955672
-0.4051594873241062	0.28157759337734756	-0.07860983469636615	0.15842936260448298
-0.06635757387234785	0.2281383344158872	0.0733932587486838	-0.1396519903285117
-0.10030490579568535	0.43095521741557435	-0.24853483613867866	0.01707351335894141
-0.5384260181875705	0.17264322182418368	0.03157308305405667	0.1963972128035033
-0.4482282092159922	0.17264322182418368	0.2295124606659657	-0.048021514862943426
-0.10030490579568535	0.3828609292145294	-0.05588975819628275	-0.11619301750452282
-0.24469481513086022	0.28157759337734756	-0.24853483613867866	0.21501289097085025
-0.06635757387234785	0.08518038057384436	-0.0335219451678282	0.07935779161328414
-0.24469481513086022	0.14407406962741282	0.03157308305405667	0.07935779161328414
-0.36333931162947936	0.35819887498026026	-0.0335219451678282	0.03813512888677098
-0.283168962945496	0.14407406962741282	-0.0335219451678282	0.15842936260448298
-0.0331907099371485	0.5663070703104606	-0.274530044671623	-0.1396519903285117
-0.283168962945496	0.14407406962741282	0.19203775524730277	-0.07038932789139801
-0.06635757387234785	0.307572801910292	-0.19790876306871058	0.05889368905356831
-0.20722010971219737	0.3828609292145294	0.05263469858188652	-0.1634987322828795
-0.10030490579568535	0.500217879852688	0.0733932587486838	-0.39796398591990245
-0.10030490579568535	0.17264322182418368	-0.12515242063339643	0.11943523098861918
-0.36333931162947936	0.17264322182418368	-0.011495638837829225	0.15842936260448298
-0.283168962945496	0.35819887498026026	-0.17324670883444138	0.11943523098861918
-0.20722010971219737	0.43095521741557435	0.03157308305405667	-0.18774627852955672
-0.20722010971219737	0.40710847546120665	-0.274530044671623	0.11943523098861918
0.030939627482567157	0.11492772396789636	0.09385736130839929	-0.1396519903285117
-0.283168962945496	0.054806731530325295	-0.12515242063339643	0.2871626767266856
-0.06635757387234785	0.02377983590970082	0.09385736130839929	-0.004300137433625493
0.12208751554076255	0.17264322182418368	0.010199432261489812	-0.1634987322828795
-0.6852674065168417	0.43095521741557435	0.05263469858188652	0.03813512888677098
-0.20722010971219737	-0.073517365445214	0.09385736130839929	0.13906403773755166
-0.24469481513086022	0.40710847546120665	-0.14899916258776424	0.03813512888677098
-0.10030490579568535	0.17264322182418368	0.05263469858188652	-0.048021514862943426
-0.17069423368708334	0.3828609292145294	-0.17324670883444138	0.03813512888677098
-0.36333931162947936	0.33310789401742985	0.15356360743266698	-0.1396519903285117
-0.283168962945496	0.11492772396789636	0.010199432261489812	0.13906403773755166
0.06196652310319167	0.307572801910292	-0.14899916258776424	-0.07038932789139801
-0.10030490579568535	0.17264322182418368	-0.12515242063339643	0.11943523098861918
-0.5384260181875705	0.3828609292145294	0.13393480068373456	-0.07038932789139801
-0.17069423368708334	0.11492772396789636	0.13393480068373456	-0.048021514862943426
-7.692322447710269E-4	0.5446119992111416	-0.35545004005519043	-0.07038932789139801
-0.4051594873241062	0.3828609292145294	-0.0335219451678282	0.03813512888677098
-0.283168962945496	0.33310789401742985	-0.05588975819628275	0.03813512888677098
-0.3226973271321334	0.2281383344158872	0.010199432261489812	0.07935779161328414
-7.692322447710269E-4	0.28157759337734756	-0.10169344780940745	-0.048021514862943426
-7.692322447710269E-4	0.2281383344158872	-0.24853483613867866	0.11943523098861918
-0.3226973271321334	0.43095521741557435	0.11403524324602979	-0.21240833276382595
-0.36333931162947936	0.2281383344158872	-0.07860983469636615	0.17753818555218753
-0.06635757387234785	0.43095521741557435	-0.07860983469636615	-0.1634987322828795
-0.5384260181875705	0.28157759337734756	0.0733932587486838	0.07935779161328414
-0.06635757387234785	0.2281383344158872	0.17292893229959827	-0.26303440583379395
-0.3226973271321334	0.25510538201615657	-0.14899916258776424	0.1963972128035033
-0.4482282092159922	0.35819887498026026	0.010199432261489812	0.03813512888677098
-0.848766138799721	0.20065759799378022	-0.07860983469636615	0.37255416795733015
-0.0331907099371485	0.500217879852688	0.05263469858188652	-0.4265331381166732
-0.13507032395636198	0.500217879852688	-0.14899916258776424	-0.11619301750452282
-0.0331907099371485	0.43095521741557435	0.010199432261489812	-0.28902961436673835
-0.10030490579568535	0.307572801910292	0.09385736130839929	-0.21240833276382595
-0.06635757387234785	0.33310789401742985	-0.22299974403154108	0.05889368905356831
-0.3226973271321334	0.25510538201615657	-0.12515242063339643	0.17753818555218753
-0.06635757387234785	0.5225856928811428	-0.10169344780940745	-0.23749931372665628
-0.24469481513086022	0.500217879852688	-0.0335219451678282	-0.1634987322828795
-0.5857317329659273	0.500217879852688	0.05263469858188652	-0.07038932789139801
0.12208751554076255	0.11492772396789636	0.05263469858188652	-0.1634987322828795
-0.10030490579568535	0.33310789401742985	-0.011495638837829225	-0.11619301750452282
0.17980301339705	0.25510538201615657	-0.22299974403154108	-0.048021514862943426
-0.10030490579568535	0.40710847546120665	-0.14899916258776424	-0.048021514862943426
-0.13507032395636198	0.35819887498026026	-0.011495638837829225	-0.11619301750452282
-0.3226973271321334	0.307572801910292	0.03157308305405667	-0.004300137433625493
-0.49262232857444566	0.2281383344158872	0.15356360743266698	0.01707351335894141
-0.6852674065168417	0.3828609292145294	0.05263469858188652	0.07935779161328414
-0.17069423368708334	0.33310789401742985	-0.011495638837829225	-0.07038932789139801
-0.17069423368708334	-0.007929023817637305	0.2660383366910798	-0.11619301750452282
-0.24469481513086022	0.33310789401742985	-0.011495638837829225	-0.025995208532944576
-0.3226973271321334	0.40710847546120665	-0.24853483613867866	0.15842936260448298
-0.20722010971219737	0.40710847546120665	0.03157308305405667	-0.1634987322828795
-0.24469481513086022	0.35819887498026026	-0.274530044671623	0.17753818555218753
-0.24469481513086022	0.43095521741557435	0.11403524324602979	-0.26303440583379395
-0.49262232857444566	0.43095521741557435	-0.24853483613867866	0.21501289097085025
-0.283168962945496	0.14407406962741282	-0.0335219451678282	0.15842936260448298
-7.692322447710269E-4	0.33310789401742985	0.09385736130839929	-0.31550182572792956
-7.692322447710269E-4	0.25510538201615657	-0.17324670883444138	0.03813512888677098
-0.283168962945496	0.33310789401742985	-0.0335219451678282	0.01707351335894141
-0.06635757387234785	0.2281383344158872	-0.22299974403154108	0.13906403773755166
-0.20722010971219737	0.054806731530325295	0.13393480068373456	0.01707351335894141
-0.06635757387234785	0.500217879852688	-0.07860983469636615	-0.23749931372665628
-0.6346413334468737	0.08518038057384436	0.30166224642180095	0.01707351335894141
-0.06635757387234785	0.43095521741557435	0.03157308305405667	-0.28902961436673835
-0.06635757387234785	0.20065759799378022	-0.05588975819628275	0.01707351335894141
-7.692322447710269E-4	0.25510538201615657	0.010199432261489812	-0.1396519903285117
-0.20722010971219737	-0.007929023817637305	0.2295124606659657	-0.048021514862943426
-0.06635757387234785	0.33310789401742985	-0.05588975819628275	-0.09310940439148148
-0.36333931162947936	0.35819887498026026	0.13393480068373456	-0.1396519903285117
-0.24469481513086022	0.20065759799378022	0.03157308305405667	0.03813512888677098
0.030939627482567157	0.20065759799378022	0.010199432261489812	-0.11619301750452282
-0.283168962945496	0.307572801910292	0.0733932587486838	-0.07038932789139801
-0.283168962945496	0.4774978033526045	-0.011495638837829225	-0.1396519903285117
-0.24469481513086022	0.307572801910292	0.010199432261489812	-0.025995208532944576
-0.4482282092159922	0.4774978033526045	-0.011495638837829225	-0.048021514862943426
-0.0331907099371485	0.500217879852688	-0.19790876306871058	-0.1396519903285117
-0.5384260181875705	0.28157759337734756	0.09385736130839929	0.05889368905356831
-0.10030490579568535	0.17264322182418368	-0.10169344780940745	0.09953567355091437
0.15123386120027907	0.28157759337734756	-0.0335219451678282	-0.23749931372665628
-0.10030490579568535	0.4544141902395632	0.010199432261489812	-0.26303440583379395
-0.10030490579568535	0.17264322182418368	0.03157308305405667	-0.025995208532944576
-0.13507032395636198	0.35819887498026026	0.05263469858188652	-0.18774627852955672
-0.13507032395636198	0.14407406962741282	0.11403524324602979	-0.07038932789139801
0.0923401721467105	-0.073517365445214	0.2295124606659657	-0.21240833276382595
-0.4051594873241062	0.5663070703104606	-0.14899916258776424	-0.025995208532944576
-0.17069423368708334	0.307572801910292	-0.14899916258776424	0.07935779161328414
0.06196652310319167	0.33310789401742985	0.0733932587486838	-0.3424688733281988
-0.06635757387234785	0.054806731530325295	0.17292893229959827	-0.11619301750452282
0.0923401721467105	0.054806731530325295	0.03157308305405667	-0.07038932789139801
0.15123386120027907	0.2281383344158872	-0.011495638837829225	-0.21240833276382595
-0.13507032395636198	0.500217879852688	0.13393480068373456	-0.45567948377618983
-0.0331907099371485	-0.04035050151001472	0.21089678249861882	-0.11619301750452282
0.06196652310319167	0.43095521741557435	-0.3010022560328141	-0.048021514862943426
-0.3226973271321334	0.43095521741557435	-0.10169344780940745	-0.004300137433625493
-0.10030490579568535	0.20065759799378022	0.11403524324602979	-0.1396519903285117
-0.0331907099371485	0.500217879852688	0.0733932587486838	-0.45567948377618983
-0.49262232857444566	0.3828609292145294	0.05263469858188652	-0.004300137433625493
-0.3226973271321334	0.2281383344158872	0.0733932587486838	-0.004300137433625493
0.0923401721467105	0.33310789401742985	0.09385736130839929	-0.39796398591990245
-0.17069423368708334	0.25510538201615657	-0.05588975819628275	0.03813512888677098
-0.0331907099371485	0.17264322182418368	0.05263469858188652	-0.09310940439148148
0.2887373849502138	0.14407406962741282	-0.0335219451678282	-0.23749931372665628
0.06196652310319167	0.20065759799378022	-0.05588975819628275	-0.07038932789139801
-0.4051594873241062	0.35819887498026026	-0.17324670883444138	0.17753818555218753
-0.0331907099371485	0.20065759799378022	0.09385736130839929	-0.1634987322828795
-0.24469481513086022	0.5876807211030275	-0.14899916258776424	-0.1396519903285117
-0.20722010971219737	0.3828609292145294	0.010199432261489812	-0.11619301750452282
-0.17069423368708334	0.25510538201615657	-0.07860983469636615	0.05889368905356831
0.0923401721467105	0.500217879852688	-0.0335219451678282	-0.4265331381166732
-0.24469481513086022	0.2281383344158872	-0.05588975819628275	0.09953567355091437
-7.692322447710269E-4	0.33310789401742985	-0.19790876306871058	-0.004300137433625493
-0.13507032395636198	0.307572801910292	-0.12515242063339643	0.03813512888677098
-0.13507032395636198	0.25510538201615657	-0.07860983469636615	0.03813512888677098
-0.3226973271321334	0.43095521741557435	0.03157308305405667	-0.11619301750452282
-0.24469481513086022	0.4774978033526045	-0.011495638837829225	-0.1634987322828795
-0.0331907099371485	0.20065759799378022	0.17292893229959827	-0.26303440583379395
-0.06635757387234785	0.40710847546120665	-0.011495638837829225	-0.21240833276382595
-0.06635757387234785	0.20065759799378022	-0.0335219451678282	-0.004300137433625493
0.0923401721467105	0.28157759337734756	-0.05588975819628275	-0.1634987322828795
-0.49262232857444566	0.33310789401742985	-0.011495638837829225	0.09953567355091437
0.17980301339705	0.25510538201615657	-0.011495638837829225	-0.26303440583379395
-0.0331907099371485	0.20065759799378022	0.05263469858188652	-0.11619301750452282
-7.692322447710269E-4	0.25510538201615657	0.11403524324602979	-0.26303440583379395
-0.13507032395636198	0.3828609292145294	-0.22299974403154108	0.05889368905356831
-0.5384260181875705	-0.04035050151001472	0.24789098998082018	0.11943523098861918
-0.17069423368708334	0.33310789401742985	-0.12515242063339643	0.03813512888677098
0.030939627482567157	0.20065759799378022	0.09385736130839929	-0.21240833276382595
-0.36333931162947936	0.5446119992111416	0.09385736130839929	-0.28902961436673835
0.06196652310319167	0.28157759337734756	0.05263469858188652	-0.26303440583379395
0.0923401721467105	0.20065759799378022	0.11403524324602979	-0.28902961436673835
-0.36333931162947936	0.25510538201615657	0.010199432261489812	0.07935779161328414
0.030939627482567157	0.33310789401742985	0.010199432261489812	-0.23749931372665628
0.030939627482567157	0.14407406962741282	-0.12515242063339643	0.05889368905356831
-0.06635757387234785	0.11492772396789636	0.05263469858188652	-0.025995208532944576
-0.10030490579568535	0.33310789401742985	0.03157308305405667	-0.1634987322828795
-0.0331907099371485	0.3828609292145294	0.05263469858188652	-0.28902961436673835
-0.20722010971219737	-0.007929023817637305	0.13393480068373456	0.05889368905356831
-0.13507032395636198	0.307572801910292	-0.011495638837829225	-0.07038932789139801
-0.06635757387234785	0.20065759799378022	0.0733932587486838	-0.11619301750452282
-0.283168962945496	0.4544141902395632	-0.14899916258776424	0.01707351335894141
0.17980301339705	-0.1074646973685516	0.19203775524730277	-0.21240833276382595
-0.0331907099371485	0.40710847546120665	0.05263469858188652	-0.31550182572792956
-7.692322447710269E-4	0.14407406962741282	0.010199432261489812	-0.048021514862943426
-0.17069423368708334	0.5446119992111416	-0.24853483613867866	-0.048021514862943426
-0.283168962945496	0.35819887498026026	0.010199432261489812	-0.048021514862943426
-0.0331907099371485	-0.04035050151001472	-0.14899916258776424	0.23339142028570506
-0.24469481513086022	0.3828609292145294	-0.0335219451678282	-0.048021514862943426
-0.283168962945496	0.28157759337734756	0.05263469858188652	-0.025995208532944576
-0.283168962945496	0.17264322182418368	0.24789098998082018	-0.1634987322828795
-0.20722010971219737	0.4544141902395632	-0.10169344780940745	-0.07038932789139801
0.12208751554076255	-0.17785402525994964	0.09385736130839929	-0.004300137433625493
-0.4482282092159922	0.5446119992111416	-0.19790876306871058	0.05889368905356831
-0.24469481513086022	0.2281383344158872	0.11403524324602979	-0.07038932789139801
-7.692322447710269E-4	0.4544141902395632	-0.3010022560328141	-0.025995208532944576
-0.17069423368708334	0.2281383344158872	0.13393480068373456	-0.1396519903285117
0.12208751554076255	0.25510538201615657	-0.07860983469636615	-0.1396519903285117
0.2887373849502138	0.2281383344158872	-0.19790876306871058	-0.1396519903285117
-0.10030490579568535	0.2281383344158872	-0.05588975819628275	0.01707351335894141
-0.06635757387234785	0.33310789401742985	-0.19790876306871058	0.03813512888677098
-0.36333931162947936	0.33310789401742985	0.05263469858188652	-0.025995208532944576
-0.4482282092159922	0.4544141902395632	-0.22299974403154108	0.15842936260448298
-0.0331907099371485	0.08518038057384436	-0.22299974403154108	0.21501289097085025
0.06196652310319167	0.25510538201615657	0.010199432261489812	-0.18774627852955672
-0.13507032395636198	0.3828609292145294	-0.22299974403154108	0.05889368905356831
-0.10030490579568535	0.08518038057384436	-0.10169344780940745	0.15842936260448298
-0.10030490579568535	0.3828609292145294	-0.19790876306871058	0.01707351335894141
0.20781738956664655	0.35819887498026026	-0.17324670883444138	-0.21240833276382595
-0.3226973271321334	0.35819887498026026	0.0733932587486838	-0.09310940439148148
-0.0331907099371485	0.2281383344158872	-0.07860983469636615	-0.004300137433625493
-0.17069423368708334	0.054806731530325295	-0.0335219451678282	0.15842936260448298
-0.36333931162947936	0.28157759337734756	-0.05588975819628275	0.11943523098861918
0.030939627482567157	0.35819887498026026	-0.35545004005519043	0.07935779161328414
0.26226517358902296	0.307572801910292	-0.412033568421558	-0.004300137433625493
-0.5384260181875705	0.33310789401742985	0.21089678249861882	-0.11619301750452282
0.030939627482567157	-0.073517365445214	0.2295124606659657	-0.1634987322828795
-0.24469481513086022	0.5225856928811428	-0.17324670883444138	-0.048021514862943426
-0.10030490579568535	0.17264322182418368	-0.14899916258776424	0.13906403773755166
-0.24469481513086022	0.28157759337734756	-0.10169344780940745	0.09953567355091437
0.3653586665531264	0.08518038057384436	-0.19790876306871058	-0.09310940439148148
-0.49262232857444566	0.6295008967976545	-0.12515242063339643	-0.07038932789139801
0.0923401721467105	0.02377983590970082	-0.17324670883444138	0.13906403773755166
-0.17069423368708334	0.40710847546120665	-0.22299974403154108	0.05889368905356831
-7.692322447710269E-4	0.02377983590970082	-0.05588975819628275	0.09953567355091437
-0.0331907099371485	0.35819887498026026	-0.19790876306871058	-0.004300137433625493
0.030939627482567157	-0.073517365445214	0.03157308305405667	0.05889368905356831
-0.3226973271321334	0.11492772396789636	-0.011495638837829225	0.17753818555218753
0.17980301339705	0.054806731530325295	-0.07860983469636615	-0.025995208532944576
-0.283168962945496	0.6295008967976545	0.09385736130839929	-0.45567948377618983
0.06196652310319167	0.3828609292145294	-0.24853483613867866	-0.048021514862943426
-0.7377348264109771	0.28157759337734756	0.03157308305405667	0.1963972128035033
-0.17069423368708334	0.500217879852688	-0.412033568421558	0.11943523098861918
-0.6346413334468737	0.4774978033526045	0.09385736130839929	-0.07038932789139801
0.20781738956664655	0.2281383344158872	-0.22299974403154108	-0.048021514862943426
-0.283168962945496	0.43095521741557435	-0.24853483613867866	0.11943523098861918
-0.283168962945496	0.40710847546120665	-0.05588975819628275	-0.025995208532944576
-0.20722010971219737	0.6499649993573702	-0.24853483613867866	-0.1396519903285117
-0.06635757387234785	0.2281383344158872	0.11403524324602979	-0.18774627852955672
-0.24469481513086022	0.2281383344158872	0.05263469858188652	-0.004300137433625493
-0.6346413334468737	0.43095521741557435	0.010199432261489812	0.05889368905356831
-0.4482282092159922	0.4544141902395632	-0.011495638837829225	-0.025995208532944576
-0.24469481513086022	0.5663070703104606	-0.19790876306871058	-0.07038932789139801
-0.4482282092159922	0.307572801910292	0.15356360743266698	-0.07038932789139801
-0.4482282092159922	0.5446119992111416	-0.07860983469636615	-0.048021514862943426
-0.24469481513086022	0.40710847546120665	0.09385736130839929	-0.21240833276382595
-0.283168962945496	0.40710847546120665	0.0733932587486838	-0.1634987322828795
-0.0331907099371485	0.5663070703104606	-0.07860983469636615	-0.3424688733281988
-0.24469481513086022	0.4544141902395632	-0.07860983469636615	-0.07038932789139801
0.0923401721467105	0.5446119992111416	-0.14899916258776424	-0.3424688733281988
-0.10030490579568535	0.28157759337734756	0.11403524324602979	-0.21240833276382595
-0.4051594873241062	0.3828609292145294	0.15356360743266698	-0.1634987322828795
0.030939627482567157	0.35819887498026026	-0.011495638837829225	-0.23749931372665628
-0.5384260181875705	0.35819887498026026	0.31914967315064213	-0.28902961436673835
-7.692322447710269E-4	0.43095521741557435	-0.22299974403154108	-0.07038932789139801
-0.36333931162947936	0.5446119992111416	-0.10169344780940745	-0.07038932789139801
-0.3226973271321334	0.28157759337734756	-0.12515242063339643	0.15842936260448298
-0.49262232857444566	0.6900424387327052	-0.011495638837829225	-0.26303440583379395
-0.6346413334468737	0.6295008967976545	0.05263469858188652	-0.18774627852955672
-0.20722010971219737	0.33310789401742985	-0.0335219451678282	-0.025995208532944576
-0.6852674065168417	0.5225856928811428	-0.011495638837829225	0.01707351335894141
-0.20722010971219737	0.14407406962741282	0.09385736130839929	-0.004300137433625493
-0.10030490579568535	0.25510538201615657	0.09385736130839929	-0.1634987322828795
-0.36333931162947936	0.11492772396789636	-0.07860983469636615	0.2515387669959644
-0.283168962945496	0.500217879852688	0.13393480068373456	-0.3424688733281988
-0.17069423368708334	0.14407406962741282	0.05263469858188652	0.01707351335894141
-0.06635757387234785	0.5876807211030275	-0.05588975819628275	-0.36994960975030594
-0.24469481513086022	0.11492772396789636	0.13393480068373456	-0.004300137433625493
-0.3226973271321334	0.4544141902395632	-0.12515242063339643	0.01707351335894141
-0.10030490579568535	0.25510538201615657	-0.07860983469636615	0.01707351335894141
-0.848766138799721	0.2281383344158872	0.30166224642180095	-0.004300137433625493
0.12208751554076255	0.35819887498026026	-0.12515242063339643	-0.18774627852955672
0.12208751554076255	0.28157759337734756	-0.12515242063339643	-0.11619301750452282
-0.10030490579568535	-0.17785402525994964	0.03157308305405667	0.1963972128035033
0.06196652310319167	0.33310789401742985	-0.0335219451678282	-0.21240833276382595
-7.692322447710269E-4	0.28157759337734756	-0.07860983469636615	-0.07038932789139801
-0.24469481513086022	0.40710847546120665	-0.10169344780940745	-0.004300137433625493
0.06196652310319167	0.40710847546120665	0.010199432261489812	-0.3424688733281988
-0.3226973271321334	0.3828609292145294	-0.011495638837829225	-0.025995208532944576
-0.36333931162947936	0.28157759337734756	0.13393480068373456	-0.07038932789139801
-0.24469481513086022	0.2281383344158872	0.11403524324602979	-0.07038932789139801
-0.4051594873241062	0.3828609292145294	-0.07860983469636615	0.07935779161328414
0.3147325934831583	0.17264322182418368	-0.17324670883444138	-0.1396519903285117
-0.10030490579568535	0.25510538201615657	-0.05588975819628275	-0.004300137433625493
-0.3226973271321334	0.4774978033526045	-0.22299974403154108	0.07935779161328414
-0.10030490579568535	0.3828609292145294	0.03157308305405667	-0.21240833276382595
-7.692322447710269E-4	0.307572801910292	-0.05588975819628275	-0.11619301750452282
-0.13507032395636198	0.40710847546120665	-0.07860983469636615	-0.09310940439148148
-0.13507032395636198	0.2281383344158872	0.05263469858188652	-0.07038932789139801
-0.10030490579568535	0.35819887498026026	-0.05588975819628275	-0.09310940439148148
-0.10030490579568535	0.17264322182418368	0.11403524324602979	-0.11619301750452282
-0.24469481513086022	0.307572801910292	0.05263469858188652	-0.07038932789139801
-0.24469481513086022	0.5225856928811428	-0.22299974403154108	-0.004300137433625493
-0.13507032395636198	0.40710847546120665	-0.05588975819628275	-0.11619301750452282
-0.0331907099371485	0.25510538201615657	0.19203775524730277	-0.3424688733281988
-0.20722010971219737	0.4544141902395632	-0.22299974403154108	0.03813512888677098
-0.49262232857444566	0.307572801910292	0.3364276645824776	-0.28902961436673835
0.26226517358902296	0.33310789401742985	-0.12515242063339643	-0.28902961436673835
-0.5384260181875705	0.7481453932962736	0.010199432261489812	-0.3424688733281988
-0.10030490579568535	0.500217879852688	0.11403524324602979	-0.45567948377618983
-0.283168962945496	0.5225856928811428	0.11403524324602979	-0.3424688733281988
-0.4482282092159922	0.307572801910292	-0.05588975819628275	0.13906403773755166
-7.692322447710269E-4	0.40710847546120665	0.010199432261489812	-0.28902961436673835
-0.283168962945496	0.40710847546120665	0.05263469858188652	-0.1396519903285117
-0.5857317329659273	0.5446119992111416	-0.07860983469636615	0.01707351335894141
0.3147325934831583	0.14407406962741282	0.0733932587486838	-0.39796398591990245
0.030939627482567157	0.5446119992111416	-0.05588975819628275	-0.39796398591990245
-0.17069423368708334	0.40710847546120665	-0.3279693036330836	0.13906403773755166
-0.0331907099371485	0.5225856928811428	-0.35545004005519043	-0.025995208532944576
-0.283168962945496	0.4774978033526045	-0.12515242063339643	-0.025995208532944576
-0.20722010971219737	0.6087423366308571	-0.07860983469636615	-0.26303440583379395
-0.283168962945496	0.7481453932962736	-0.412033568421558	-0.07038932789139801
-0.4051594873241062	0.6295008967976545	0.05263469858188652	-0.31550182572792956
-0.10030490579568535	0.4544141902395632	-0.19790876306871058	-0.048021514862943426
0.030939627482567157	0.4774978033526045	-0.07860983469636615	-0.28902961436673835
-0.0331907099371485	0.40710847546120665	0.13393480068373456	-0.4265331381166732
0.26226517358902296	0.35819887498026026	-0.38346441622478705	-0.07038932789139801
-0.20722010971219737	0.5225856928811428	-0.0335219451678282	-0.21240833276382595
-0.13507032395636198	0.5876807211030275	-0.011495638837829225	-0.36994960975030594
-0.20722010971219737	0.5225856928811428	0.010199432261489812	-0.26303440583379395
-0.283168962945496	0.6499649993573702	0.010199432261489812	-0.36994960975030594
-0.06635757387234785	0.5225856928811428	-0.24853483613867866	-0.09310940439148148
-0.10030490579568535	0.4544141902395632	0.03157308305405667	-0.28902961436673835
-0.17069423368708334	0.35819887498026026	0.11403524324602979	-0.23749931372665628
-0.13507032395636198	0.4774978033526045	0.03157308305405667	-0.28902961436673835
-7.692322447710269E-4	0.43095521741557435	-0.22299974403154108	-0.07038932789139801
0.15123386120027907	0.7290365703485691	-0.44117991408107454	-0.3424688733281988
-0.24469481513086022	0.5663070703104606	0.03157308305405667	-0.31550182572792956
-0.20722010971219737	0.5876807211030275	0.010199432261489812	-0.3424688733281988
-0.0331907099371485	0.33310789401742985	0.21089678249861882	-0.45567948377618983
-0.24469481513086022	0.6900424387327052	-0.22299974403154108	-0.18774627852955672
-0.49262232857444566	0.7670044205475894	-0.14899916258776424	-0.21240833276382595
0.0923401721467105	0.6295008967976545	-0.3279693036330836	-0.26303440583379395
0.030939627482567157	0.28157759337734756	0.010199432261489812	-0.18774627852955672
-0.06635757387234785	0.5876807211030275	-0.274530044671623	-0.1396519903285117
-0.0331907099371485	0.20065759799378022	0.19203775524730277	-0.28902961436673835
-0.0331907099371485	0.5225856928811428	-0.17324670883444138	-0.18774627852955672
-7.692322447710269E-4	0.35819887498026026	0.09385736130839929	-0.3424688733281988
-0.17069423368708334	0.5446119992111416	-0.05588975819628275	-0.23749931372665628
-0.0331907099371485	0.28157759337734756	0.24789098998082018	-0.45567948377618983
0.23529812598875358	0.35819887498026026	-0.011495638837829225	-0.4265331381166732
0.20781738956664655	0.500217879852688	-0.0335219451678282	-0.5468273718343851
0.2887373849502138	0.20065759799378022	0.19203775524730277	-0.6109577092541006
0.4381150089884406	0.054806731530325295	0.010199432261489812	-0.36994960975030594
0.12208751554076255	0.11492772396789636	0.13393480068373456	-0.26303440583379395
0.46157398181242953	0.11492772396789636	-0.35545004005519043	-0.07038932789139801
0.4381150089884406	-0.4123192788969725	0.19203775524730277	-0.26303440583379395
0.4381150089884406	0.11492772396789636	-0.05588975819628275	-0.3424688733281988
0.5297454844540088	-0.073517365445214	0.11403524324602979	-0.5158004762137607
0.7553051848691398	-0.073517365445214	0.05263469858188652	-0.7849871090291498
1.0309396274825673	-0.25185460670372645	-0.14899916258776424	-0.8609359622624484
0.7361963619214352	0.08518038057384436	-0.22299974403154108	-0.5158004762137607
0.5297454844540088	-0.14223011552922835	-0.14899916258776424	-0.1396519903285117
0.9167686075632562	-0.04035050151001472	-0.12515242063339643	-0.8609359622624484
1.3777423910089588	-0.8559259303725872	-0.412033568421558	-0.9411063109464318
1.783502076699792	-1.3298571187049997	-1.8079622447526973	-0.9411063109464318
2.214736803506437	-2.4997821201473123	-3.248534836138679	-4.485426827170242
-5.492622328574446	0.5225856928811428	0.13393480068373456	0.3890422907458993
0.7553051848691398	-0.25185460670372645	-0.19790876306871058	-0.28902961436673835
0.46157398181242953	-0.2903287545183621	0.19203775524730277	-0.36994960975030594
0.7741642121204557	-0.04035050151001472	-0.47092725747512637	-0.21240833276382595
0.8293057663129167	-0.17785402525994964	0.010199432261489812	-0.7484612330040356
0.9503211672742826	-0.692427198089708	0.11403524324602979	-0.7484612330040356
0.6972022303055715	-0.2903287545183621	-0.011495638837829225	-0.39796398591990245
1.0619665231031918	-1.0403505015100147	-0.07860983469636615	-0.4854268271702417
0.8824171027724791	-0.04035050151001472	-0.3010022560328141	-0.5468273718343851
0.999230767755229	-0.4123192788969725	-0.47092725747512637	-0.28902961436673835
1.0309396274825673	-0.25185460670372645	-0.12515242063339643	-0.9004643264490856
0.8996950942043147	-0.3298571187049997	-0.19790876306871058	-0.45567948377618983
0.6366606883705207	0.02377983590970082	-0.24853483613867866	-0.28902961436673835
0.8293057663129167	-0.49978212014731205	-0.10169344780940745	-0.3424688733281988
0.6571247909302362	-0.2903287545183621	-0.07860983469636615	-0.26303440583379395
0.5517717907840077	-0.45538800078885844	0.03157308305405667	-0.1634987322828795
0.5517717907840077	-0.25185460670372645	-0.22299974403154108	-0.025995208532944576
0.4846575949254708	0.14407406962741282	-0.05588975819628275	-0.4265331381166732
0.7741642121204557	-0.25185460670372645	-0.3010022560328141	-0.21240833276382595
0.2887373849502138	-0.04035050151001472	-0.22299974403154108	0.07935779161328414
0.8111584196026572	-0.5455858097604368	-0.412033568421558	-0.004300137433625493
0.4381150089884406	-0.49978212014731205	0.13393480068373456	-0.1396519903285117
0.46157398181242953	-0.17785402525994964	-0.07860983469636615	-0.11619301750452282
0.46157398181242953	-0.692427198089708	0.15356360743266698	-0.09310940439148148
0.4142682670340728	-0.1074646973685516	-0.274530044671623	0.05889368905356831
0.0923401721467105	-0.5455858097604368	0.2839602446883421	-0.004300137433625493
0.3147325934831583	-0.3298571187049997	0.05263469858188652	-0.025995208532944576
0.15123386120027907	-0.1074646973685516	0.09385736130839929	-0.07038932789139801
0.3402676855902959	0.08518038057384436	0.0733932587486838	-0.36994960975030594
0.15123386120027907	-0.21437990128506362	0.09385736130839929	-0.004300137433625493
0.030939627482567157	-0.007929023817637305	0.17292893229959827	-0.1396519903285117
-0.06635757387234785	0.20065759799378022	0.19203775524730277	-0.26303440583379395
0.06196652310319167	0.02377983590970082	-0.07860983469636615	0.07935779161328414
-0.0331907099371485	0.08518038057384436	0.010199432261489812	0.01707351335894141
-0.4051594873241062	-0.14223011552922835	0.24789098998082018	0.11943523098861918
0.20781738956664655	0.054806731530325295	0.03157308305405667	-0.1634987322828795
0.030939627482567157	0.2281383344158872	0.0733932587486838	-0.21240833276382595
-0.10030490579568535	0.20065759799378022	-0.07860983469636615	0.05889368905356831
0.030939627482567157	0.08518038057384436	0.010199432261489812	-0.025995208532944576
0.12208751554076255	-0.1074646973685516	0.0733932587486838	-0.025995208532944576
0.20781738956664655	0.28157759337734756	-0.05588975819628275	-0.26303440583379395
-0.10030490579568535	-0.1074646973685516	0.03157308305405667	0.15842936260448298
0.23529812598875358	-0.3704991032023456	0.13393480068373456	-0.025995208532944576
-0.283168962945496	-0.2903287545183621	-0.07860983469636615	0.4214637684382767
0.2887373849502138	0.14407406962741282	-0.24853483613867866	-0.025995208532944576
0.0923401721467105	0.11492772396789636	-0.05588975819628275	-0.025995208532944576
0.4381150089884406	-0.007929023817637305	-0.274530044671623	-0.025995208532944576
-0.20722010971219737	0.20065759799378022	-0.07860983469636615	0.11943523098861918
-0.283168962945496	0.14407406962741282	-0.07860983469636615	0.1963972128035033
-0.0331907099371485	-0.073517365445214	0.03157308305405667	0.09953567355091437
-0.10030490579568535	0.08518038057384436	-0.17324670883444138	0.21501289097085025
0.2887373849502138	0.02377983590970082	-0.3279693036330836	0.11943523098861918
-0.20722010971219737	-0.04035050151001472	-0.011495638837829225	0.21501289097085025
0.26226517358902296	0.11492772396789636	-0.14899916258776424	-0.07038932789139801
0.15123386120027907	0.2281383344158872	-0.07860983469636615	-0.1396519903285117
-0.4051594873241062	-0.1074646973685516	0.0733932587486838	0.26946067499322673
-7.692322447710269E-4	0.17264322182418368	0.09385736130839929	-0.1634987322828795
-0.24469481513086022	0.11492772396789636	-0.19790876306871058	0.2871626767266856
-0.24469481513086022	0.054806731530325295	0.24789098998082018	-0.09310940439148148
-0.13507032395636198	0.054806731530325295	0.010199432261489812	0.09953567355091437
-0.283168962945496	0.20065759799378022	0.03157308305405667	0.05889368905356831
0.0923401721467105	-0.1074646973685516	0.13393480068373456	-0.07038932789139801
-0.3226973271321334	0.11492772396789636	-0.0335219451678282	0.1963972128035033
0.0923401721467105	0.2281383344158872	-0.011495638837829225	-0.1634987322828795
-0.13507032395636198	0.307572801910292	-0.0335219451678282	-0.048021514862943426
0.0923401721467105	-0.007929023817637305	-0.07860983469636615	0.07935779161328414
-0.36333931162947936	0.14407406962741282	-0.12515242063339643	0.26946067499322673
-0.283168962945496	0.02377983590970082	0.11403524324602979	0.09953567355091437
0.20781738956664655	0.20065759799378022	-0.12515242063339643	-0.11619301750452282
-0.36333931162947936	0.11492772396789636	0.010199432261489812	0.17753818555218753
-0.10030490579568535	0.08518038057384436	0.21089678249861882	-0.1634987322828795
-0.0331907099371485	-0.04035050151001472	0.03157308305405667	0.07935779161328414
-0.13507032395636198	0.08518038057384436	0.010199432261489812	0.07935779161328414
0.15123386120027907	-0.2903287545183621	0.13393480068373456	-0.004300137433625493
-0.20722010971219737	0.43095521741557435	0.0733932587486838	-0.23749931372665628
0.12208751554076255	-0.14223011552922835	-0.24853483613867866	0.26946067499322673
-0.36333931162947936	0.2281383344158872	0.11403524324602979	-0.004300137433625493
0.06196652310319167	-0.17785402525994964	-0.05588975819628275	0.17753818555218753
0.12208751554076255	-0.007929023817637305	0.13393480068373456	-0.1634987322828795
0.15123386120027907	-0.17785402525994964	-0.274530044671623	0.2871626767266856
-7.692322447710269E-4	0.307572801910292	-0.07860983469636615	-0.09310940439148148
0.030939627482567157	0.307572801910292	-0.35545004005519043	0.11943523098861918
-0.06635757387234785	0.25510538201615657	-0.274530044671623	0.15842936260448298
-0.13507032395636198	-0.007929023817637305	-0.14899916258776424	0.26946067499322673
-0.283168962945496	-0.14223011552922835	0.0733932587486838	0.23339142028570506
-0.283168962945496	0.11492772396789636	0.13393480068373456	0.01707351335894141
0.12208751554076255	0.3828609292145294	-0.19790876306871058	-0.1396519903285117
-0.7377348264109771	0.08518038057384436	-0.011495638837829225	0.33900160824630376
0.030939627482567157	0.40710847546120665	-0.22299974403154108	-0.07038932789139801
-0.17069423368708334	0.14407406962741282	0.05263469858188652	0.01707351335894141
-0.13507032395636198	0.08518038057384436	-0.14899916258776424	0.21501289097085025
-0.36333931162947936	0.4544141902395632	0.09385736130839929	-0.18774627852955672
-0.10030490579568535	0.2281383344158872	0.11403524324602979	-0.1634987322828795
-0.0331907099371485	0.28157759337734756	-0.05588975819628275	-0.07038932789139801
-0.17069423368708334	0.40710847546120665	-0.05588975819628275	-0.09310940439148148
-0.4051594873241062	0.28157759337734756	0.2295124606659657	-0.1634987322828795
-7.692322447710269E-4	-0.14223011552922835	-0.011495638837829225	0.15842936260448298
-0.24469481513086022	0.20065759799378022	0.15356360743266698	-0.09310940439148148
0.06196652310319167	0.14407406962741282	0.05263469858188652	-0.1396519903285117
-7.692322447710269E-4	0.11492772396789636	-0.14899916258776424	0.11943523098861918
-0.20722010971219737	0.2281383344158872	-0.10169344780940745	0.11943523098861918
0.06196652310319167	0.17264322182418368	-0.19790876306871058	0.07935779161328414
-0.24469481513086022	0.5446119992111416	0.03157308305405667	-0.28902961436673835
-0.7377348264109771	-0.04035050151001472	0.21089678249861882	0.23339142028570506
-0.36333931162947936	-0.21437990128506362	0.2295124606659657	0.15842936260448298
-0.13507032395636198	0.4774978033526045	-0.0335219451678282	-0.21240833276382595
-0.17069423368708334	0.307572801910292	-0.12515242063339643	0.05889368905356831
-0.4482282092159922	0.17264322182418368	0.24789098998082018	-0.07038932789139801
-0.17069423368708334	0.054806731530325295	0.19203775524730277	-0.07038932789139801
0.030939627482567157	-0.073517365445214	-0.05588975819628275	0.13906403773755166
-0.20722010971219737	0.40710847546120665	0.05263469858188652	-0.18774627852955672
0.12208751554076255	0.28157759337734756	-0.35545004005519043	0.07935779161328414
-0.6346413334468737	0.14407406962741282	0.30166224642180095	-0.025995208532944576
-7.692322447710269E-4	0.14407406962741282	0.19203775524730277	-0.26303440583379395
-0.20722010971219737	0.33310789401742985	-0.19790876306871058	0.11943523098861918
-0.283168962945496	0.14407406962741282	0.09385736130839929	0.03813512888677098
-0.3226973271321334	0.33310789401742985	0.010199432261489812	-0.004300137433625493
-0.6852674065168417	0.02377983590970082	0.31914967315064213	0.05889368905356831
-0.13507032395636198	0.11492772396789636	0.010199432261489812	0.05889368905356831
-0.36333931162947936	0.02377983590970082	0.17292893229959827	0.07935779161328414
0.06196652310319167	0.054806731530325295	0.13393480068373456	-0.1634987322828795
-0.4051594873241062	-0.21437990128506362	0.3870537376524456	-0.004300137433625493
-0.3226973271321334	0.14407406962741282	-0.07860983469636615	0.21501289097085025
-0.0331907099371485	0.054806731530325295	0.19203775524730277	-0.1634987322828795
-0.4051594873241062	0.14407406962741282	0.15356360743266698	0.03813512888677098
-7.692322447710269E-4	0.35819887498026026	-0.05588975819628275	-0.1634987322828795
0.030939627482567157	0.02377983590970082	-0.0335219451678282	0.05889368905356831
-0.10030490579568535	0.14407406962741282	0.15356360743266698	-0.1396519903285117
0.12208751554076255	-0.04035050151001472	-0.0335219451678282	0.03813512888677098
-0.13507032395636198	0.4774978033526045	-0.011495638837829225	-0.23749931372665628
-0.283168962945496	0.02377983590970082	0.0733932587486838	0.13906403773755166
0.15123386120027907	0.28157759337734756	-0.011495638837829225	-0.26303440583379395
0.17980301339705	-0.1074646973685516	0.13393480068373456	-0.1396519903285117
-0.36333931162947936	0.2281383344158872	0.03157308305405667	0.07935779161328414
-0.10030490579568535	-0.007929023817637305	0.03157308305405667	0.09953567355091437
-7.692322447710269E-4	-0.007929023817637305	0.19203775524730277	-0.1396519903285117
-0.5857317329659273	0.2281383344158872	0.09385736130839929	0.09953567355091437
-0.10030490579568535	-0.007929023817637305	0.353501177941419	-0.28902961436673835
0.23529812598875358	0.2281383344158872	0.010199432261489812	-0.31550182572792956
-0.0331907099371485	0.40710847546120665	0.010199432261489812	-0.26303440583379395
-0.20722010971219737	0.25510538201615657	0.03157308305405667	-0.025995208532944576
-0.4482282092159922	0.28157759337734756	0.17292893229959827	-0.07038932789139801
-0.5857317329659273	0.28157759337734756	0.09385736130839929	0.07935779161328414
-0.0331907099371485	-0.073517365445214	0.2295124606659657	-0.11619301750452282
-0.24469481513086022	0.28157759337734756	0.010199432261489812	-0.004300137433625493
-0.20722010971219737	0.17264322182418368	0.010199432261489812	0.05889368905356831
-0.06635757387234785	0.40710847546120665	-0.011495638837829225	-0.21240833276382595
-0.5857317329659273	0.054806731530325295	0.353501177941419	-0.048021514862943426
-0.13507032395636198	0.17264322182418368	-0.0335219451678282	0.05889368905356831
-0.3226973271321334	0.17264322182418368	0.2660383366910798	-0.1634987322828795
-0.17069423368708334	0.307572801910292	0.05263469858188652	-0.11619301750452282
0.030939627482567157	0.40710847546120665	-0.19790876306871058	-0.09310940439148148
-0.4051594873241062	0.02377983590970082	0.13393480068373456	0.13906403773755166
-0.0331907099371485	0.307572801910292	-0.011495638837829225	-0.1396519903285117
0.0923401721467105	0.5225856928811428	-0.24853483613867866	-0.21240833276382595
-0.4482282092159922	-0.073517365445214	0.353501177941419	-0.025995208532944576
-0.283168962945496	0.08518038057384436	0.19203775524730277	-0.025995208532944576
-0.49262232857444566	0.20065759799378022	0.3364276645824776	-0.18774627852955672
-0.4051594873241062	0.25510538201615657	0.13393480068373456	-0.025995208532944576
-0.17069423368708334	0.3828609292145294	-0.07860983469636615	-0.048021514862943426
-0.36333931162947936	0.11492772396789636	0.3364276645824776	-0.18774627852955672
-0.3226973271321334	0.3828609292145294	0.03157308305405667	-0.07038932789139801
-0.4051594873241062	0.3828609292145294	0.05263469858188652	-0.048021514862943426
-0.36333931162947936	0.17264322182418368	0.24789098998082018	-0.11619301750452282
0.030939627482567157	-0.04035050151001472	0.30166224642180095	-0.28902961436673835
-0.3226973271321334	0.25510538201615657	0.30166224642180095	-0.28902961436673835
-0.20722010971219737	0.43095521741557435	0.0733932587486838	-0.23749931372665628
-0.0331907099371485	-0.04035050151001472	0.31914967315064213	-0.26303440583379395
-0.6346413334468737	0.4774978033526045	0.13393480068373456	-0.11619301750452282
-0.13507032395636198	0.28157759337734756	0.2660383366910798	-0.39796398591990245
-0.3226973271321334	0.14407406962741282	0.30166224642180095	-0.18774627852955672
-0.20722010971219737	0.17264322182418368	0.15356360743266698	-0.09310940439148148
-0.4051594873241062	0.054806731530325295	0.19203775524730277	0.05889368905356831
0.17980301339705	0.3828609292145294	0.13393480068373456	-0.6109577092541006
-0.6852674065168417	0.11492772396789636	0.2839602446883421	0.03813512888677098
-0.20722010971219737	0.35819887498026026	-0.07860983469636615	-0.004300137433625493
-0.7921826104333535	0.35819887498026026	0.09385736130839929	0.09953567355091437
-0.4482282092159922	0.2281383344158872	0.11403524324602979	0.03813512888677098
-0.10030490579568535	0.20065759799378022	0.11403524324602979	-0.1396519903285117
-0.0331907099371485	-0.073517365445214	0.11403524324602979	0.01707351335894141
-0.36333931162947936	0.500217879852688	0.05263469858188652	-0.18774627852955672
-0.10030490579568535	0.02377983590970082	0.05263469858188652	0.05889368905356831
-0.20722010971219737	0.4774978033526045	0.03157308305405667	-0.23749931372665628
-0.6346413334468737	0.500217879852688	-0.0335219451678282	0.03813512888677098
-0.4482282092159922	0.43095521741557435	0.19203775524730277	-0.23749931372665628
-0.13507032395636198	0.4544141902395632	-0.47092725747512637	0.17753818555218753
-0.6852674065168417	0.5663070703104606	0.2295124606659657	-0.31550182572792956
0.06196652310319167	-0.073517365445214	0.19203775524730277	-0.1396519903285117
-0.5384260181875705	0.4774978033526045	-0.0335219451678282	0.01707351335894141
-0.20722010971219737	0.28157759337734756	0.0733932587486838	-0.09310940439148148
-0.6852674065168417	0.2281383344158872	0.2660383366910798	-0.025995208532944576
-0.5384260181875705	0.054806731530325295	0.19203775524730277	0.11943523098861918
-0.13507032395636198	0.25510538201615657	0.13393480068373456	-0.18774627852955672
-0.4051594873241062	0.2281383344158872	0.05263469858188652	0.07935779161328414
-0.13507032395636198	0.307572801910292	0.0733932587486838	-0.1634987322828795
-0.3226973271321334	0.20065759799378022	0.2660383366910798	-0.18774627852955672
-0.49262232857444566	0.20065759799378022	0.3703749965058153	-0.23749931372665628
-0.13507032395636198	0.2281383344158872	0.11403524324602979	-0.1396519903285117
0.12208751554076255	0.054806731530325295	0.15356360743266698	-0.23749931372665628
-0.0331907099371485	0.2281383344158872	0.11403524324602979	-0.21240833276382595
-0.36333931162947936	0.500217879852688	0.0733932587486838	-0.21240833276382595
0.15123386120027907	0.307572801910292	0.13393480068373456	-0.4854268271702417
-0.3226973271321334	0.35819887498026026	0.2295124606659657	-0.28902961436673835
-0.10030490579568535	0.4774978033526045	0.0733932587486838	-0.36994960975030594
-0.49262232857444566	0.4774978033526045	0.15356360743266698	-0.21240833276382595
-0.17069423368708334	0.33310789401742985	0.15356360743266698	-0.26303440583379395
-0.13507032395636198	0.500217879852688	0.13393480068373456	-0.45567948377618983
-0.36333931162947936	0.28157759337734756	0.19203775524730277	-0.1396519903285117
-0.283168962945496	0.28157759337734756	0.19203775524730277	-0.18774627852955672
-0.3226973271321334	0.28157759337734756	0.2295124606659657	-0.21240833276382595
-0.10030490579568535	0.43095521741557435	0.010199432261489812	-0.23749931372665628
-0.9690603725174329	0.43095521741557435	0.03157308305405667	0.15842936260448298
-0.283168962945496	0.5663070703104606	0.11403524324602979	-0.39796398591990245
-0.6346413334468737	0.5876807211030275	0.11403524324602979	-0.21240833276382595
-0.36333931162947936	0.28157759337734756	0.31914967315064213	-0.31550182572792956
-0.10030490579568535	0.307572801910292	0.0733932587486838	-0.18774627852955672
-0.36333931162947936	0.307572801910292	0.2295124606659657	-0.21240833276382595
-0.17069423368708334	0.28157759337734756	0.2660383366910798	-0.36994960975030594
-0.36333931162947936	0.4544141902395632	0.30166224642180095	-0.4854268271702417
-0.36333931162947936	0.2281383344158872	0.03157308305405667	0.07935779161328414
-0.24469481513086022	0.35819887498026026	0.31914967315064213	-0.4854268271702417
-0.06635757387234785	0.28157759337734756	0.03157308305405667	-0.1396519903285117
-0.24469481513086022	0.17264322182418368	0.2295124606659657	-0.1634987322828795
-0.20722010971219737	0.3828609292145294	-0.011495638837829225	-0.09310940439148148
-0.13507032395636198	-0.25185460670372645	0.3364276645824776	-0.07038932789139801
-0.0331907099371485	0.17264322182418368	0.09385736130839929	-0.1396519903285117
-0.10030490579568535	0.5225856928811428	0.13393480068373456	-0.5158004762137607
-0.20722010971219737	0.307572801910292	0.09385736130839929	-0.1396519903285117
-0.5857317329659273	0.7290365703485691	0.13393480068373456	-0.45567948377618983
-0.0331907099371485	0.307572801910292	0.09385736130839929	-0.26303440583379395
-0.5857317329659273	0.5225856928811428	0.2839602446883421	-0.39796398591990245
-0.49262232857444566	0.500217879852688	0.19203775524730277	-0.28902961436673835
-0.06635757387234785	0.08518038057384436	0.19203775524730277	-0.1634987322828795
0.06196652310319167	0.054806731530325295	0.19203775524730277	-0.23749931372665628
-0.4051594873241062	0.5446119992111416	0.0733932587486838	-0.23749931372665628
-7.692322447710269E-4	0.14407406962741282	0.21089678249861882	-0.28902961436673835
-0.20722010971219737	0.3828609292145294	0.03157308305405667	-0.1396519903285117
-0.20722010971219737	0.6499649993573702	-0.05588975819628275	-0.3424688733281988
-0.5384260181875705	0.35819887498026026	0.21089678249861882	-0.1396519903285117
-0.3226973271321334	0.5225856928811428	0.09385736130839929	-0.28902961436673835
-0.4051594873241062	0.28157759337734756	0.2295124606659657	-0.1634987322828795
-0.20722010971219737	0.14407406962741282	0.09385736130839929	-0.004300137433625493
0.06196652310319167	0.11492772396789636	0.13393480068373456	-0.21240833276382595
-0.4482282092159922	0.28157759337734756	0.15356360743266698	-0.048021514862943426
-0.3226973271321334	0.307572801910292	0.24789098998082018	-0.26303440583379395
-0.6346413334468737	0.35819887498026026	0.43596333813339194	-0.4265331381166732
-0.4051594873241062	0.40710847546120665	0.24789098998082018	-0.31550182572792956
-0.6346413334468737	0.307572801910292	0.30166224642180095	-0.1634987322828795
-0.3226973271321334	0.4544141902395632	0.05263469858188652	-0.1634987322828795
-0.3226973271321334	0.6295008967976545	0.09385736130839929	-0.4265331381166732
-0.848766138799721	0.5446119992111416	0.24789098998082018	-0.23749931372665628
-0.283168962945496	0.5446119992111416	0.11403524324602979	-0.36994960975030594
-0.49262232857444566	0.5225856928811428	0.2839602446883421	-0.45567948377618983
-0.13507032395636198	0.40710847546120665	0.0733932587486838	-0.26303440583379395
-0.7377348264109771	0.28157759337734756	0.31914967315064213	-0.11619301750452282
0.06196652310319167	0.11492772396789636	0.3703749965058153	-0.5785362315617234
-0.9076598278532896	0.6900424387327052	0.2660383366910798	-0.4265331381166732
-0.49262232857444566	0.500217879852688	0.11403524324602979	-0.18774627852955672
-0.7377348264109771	0.3828609292145294	0.4035418604410147	-0.3424688733281988
-0.24469481513086022	0.5446119992111416	0.09385736130839929	-0.36994960975030594
-1.0331907099371485	0.40710847546120665	0.43596333813339194	-0.28902961436673835
0.030939627482567157	0.20065759799378022	0.3364276645824776	-0.5785362315617234
-0.4482282092159922	0.43095521741557435	0.2660383366910798	-0.3424688733281988
-0.6346413334468737	0.33310789401742985	0.2839602446883421	-0.1634987322828795
-0.36333931162947936	0.25510538201615657	0.4198436727701151	-0.45567948377618983
-0.36333931162947936	0.28157759337734756	0.3364276645824776	-0.3424688733281988
-0.49262232857444566	0.4774978033526045	0.2660383366910798	-0.36994960975030594
-0.49262232857444566	0.307572801910292	0.353501177941419	-0.31550182572792956
-0.5857317329659273	0.28157759337734756	0.4035418604410147	-0.31550182572792956
-0.36333931162947936	0.6499649993573702	0.30166224642180095	-0.7849871090291498
-0.5857317329659273	0.4774978033526045	0.353501177941419	-0.45567948377618983
-0.4051594873241062	0.28157759337734756	0.15356360743266698	-0.07038932789139801
-0.36333931162947936	0.5876807211030275	0.30166224642180095	-0.6780719051126377
-0.5857317329659273	0.6701428812950003	0.19203775524730277	-0.45567948377618983
-0.4051594873241062	0.28157759337734756	0.4035418604410147	-0.4265331381166732
-0.4482282092159922	0.5876807211030275	0.19203775524730277	-0.4265331381166732
-0.36333931162947936	0.500217879852688	0.30166224642180095	-0.5468273718343851
-0.24469481513086022	0.6087423366308571	0.09385736130839929	-0.45567948377618983
-0.6346413334468737	0.40710847546120665	0.2660383366910798	-0.21240833276382595
-1.0331907099371485	0.8221459747400505	0.2839602446883421	-0.6109577092541006
-0.283168962945496	0.3828609292145294	0.13393480068373456	-0.21240833276382595
-0.6852674065168417	0.33310789401742985	0.353501177941419	-0.23749931372665628
-0.4482282092159922	0.25510538201615657	0.31914967315064213	-0.23749931372665628
-0.3226973271321334	0.6087423366308571	0.03157308305405667	-0.31550182572792956
-0.49262232857444566	0.25510538201615657	0.2295124606659657	-0.09310940439148148
-0.283168962945496	0.3828609292145294	0.3364276645824776	-0.5158004762137607
-0.20722010971219737	0.35819887498026026	0.15356360743266698	-0.26303440583379395
-0.6852674065168417	0.500217879852688	0.30166224642180095	-0.3424688733281988
-0.13507032395636198	0.35819887498026026	0.21089678249861882	-0.39796398591990245
-0.4051594873241062	0.40710847546120665	0.5139658501346651	-0.8224618144478125
-7.692322447710269E-4	0.40710847546120665	0.19203775524730277	-0.5468273718343851
-0.20722010971219737	0.33310789401742985	0.21089678249861882	-0.31550182572792956
-0.3226973271321334	0.40710847546120665	0.353501177941419	-0.5468273718343851
-0.6346413334468737	0.3828609292145294	0.2295124606659657	-0.1396519903285117
-0.49262232857444566	0.33310789401742985	0.4198436727701151	-0.45567948377618983
-0.10030490579568535	0.14407406962741282	0.3703749965058153	-0.45567948377618983
-0.17069423368708334	0.14407406962741282	0.24789098998082018	-0.21240833276382595
-0.20722010971219737	0.08518038057384436	0.2660383366910798	-0.1634987322828795
-0.3226973271321334	-0.1074646973685516	0.3870537376524456	-0.11619301750452282
-0.06635757387234785	0.500217879852688	0.010199432261489812	-0.3424688733281988
-7.692322447710269E-4	0.40710847546120665	0.2295124606659657	-0.6109577092541006
-0.4482282092159922	0.20065759799378022	0.30166224642180095	-0.1634987322828795
-0.20722010971219737	-0.04035050151001472	0.43596333813339194	-0.31550182572792956
-0.3226973271321334	0.500217879852688	0.17292893229959827	-0.36994960975030594
-0.49262232857444566	0.5446119992111416	0.30166224642180095	-0.5158004762137607
-7.692322447710269E-4	0.14407406962741282	0.31914967315064213	-0.45567948377618983
-0.4051594873241062	0.33310789401742985	0.15356360743266698	-0.11619301750452282
-0.24469481513086022	0.5225856928811428	0.17292893229959827	-0.45567948377618983
-0.4051594873241062	0.17264322182418368	0.45190488200241363	-0.39796398591990245
-0.17069423368708334	0.3828609292145294	0.4198436727701151	-0.7849871090291498
-0.3226973271321334	0.5876807211030275	0.3870537376524456	-0.9004643264490856
-0.4482282092159922	0.40710847546120665	0.24789098998082018	-0.28902961436673835
-0.36333931162947936	0.02377983590970082	0.587966431578442	-0.5468273718343851
-0.0331907099371485	0.40710847546120665	0.24789098998082018	-0.6109577092541006
-0.10030490579568535	0.500217879852688	0.17292893229959827	-0.5468273718343851
-0.4482282092159922	0.6701428812950003	-0.011495638837829225	-0.26303440583379395
-0.13507032395636198	0.28157759337734756	0.2839602446883421	-0.4265331381166732
-0.36333931162947936	0.6499649993573702	0.15356360743266698	-0.5158004762137607
-0.20722010971219737	0.40710847546120665	0.24789098998082018	-0.45567948377618983
-0.6346413334468737	0.4544141902395632	0.2839602446883421	-0.28902961436673835
-0.283168962945496	0.14407406962741282	0.31914967315064213	-0.23749931372665628
-0.4482282092159922	0.6295008967976545	0.15356360743266698	-0.4265331381166732
-0.0331907099371485	0.35819887498026026	0.2660383366910798	-0.5785362315617234
-0.10030490579568535	0.3828609292145294	0.17292893229959827	-0.39796398591990245
-0.6852674065168417	0.6295008967976545	0.2660383366910798	-0.45567948377618983
-0.13507032395636198	0.43095521741557435	0.0733932587486838	-0.28902961436673835
-0.49262232857444566	0.35819887498026026	0.31914967315064213	-0.31550182572792956
-0.20722010971219737	0.307572801910292	0.353501177941419	-0.5158004762137607
-0.13507032395636198	0.43095521741557435	0.24789098998082018	-0.5468273718343851
-0.17069423368708334	0.4544141902395632	0.2839602446883421	-0.6109577092541006
-0.7377348264109771	0.709671245481638	0.4198436727701151	-0.8609359622624484
-0.06635757387234785	0.35819887498026026	0.13393480068373456	-0.3424688733281988
-0.283168962945496	0.2281383344158872	0.3703749965058153	-0.39796398591990245
-0.24469481513086022	0.35819887498026026	0.17292893229959827	-0.26303440583379395
-0.10030490579568535	0.6087423366308571	0.09385736130839929	-0.5785362315617234
-0.4482282092159922	0.6295008967976545	0.03157308305405667	-0.26303440583379395
-0.24469481513086022	0.6295008967976545	0.2295124606659657	-0.7128373232733144
-0.06635757387234785	0.33310789401742985	0.2839602446883421	-0.5468273718343851
-0.283168962945496	0.5225856928811428	0.19203775524730277	-0.45567948377618983
-0.36333931162947936	0.20065759799378022	0.2839602446883421	-0.18774627852955672
-0.24469481513086022	0.4774978033526045	0.24789098998082018	-0.5158004762137607
-0.20722010971219737	0.14407406962741282	0.09385736130839929	-0.004300137433625493
-0.4482282092159922	0.500217879852688	0.2839602446883421	-0.45567948377618983
-0.6346413334468737	0.43095521741557435	0.31914967315064213	-0.31550182572792956
-0.3226973271321334	0.6087423366308571	0.2295124606659657	-0.6109577092541006
-0.24469481513086022	0.307572801910292	0.3364276645824776	-0.45567948377618983
-0.5857317329659273	0.500217879852688	0.31914967315064213	-0.4265331381166732
-0.10030490579568535	0.11492772396789636	0.31914967315064213	-0.3424688733281988
-0.36333931162947936	0.3828609292145294	0.3364276645824776	-0.45567948377618983
-0.7377348264109771	0.28157759337734756	0.31914967315064213	-0.11619301750452282
-0.4051594873241062	0.28157759337734756	0.31914967315064213	-0.28902961436673835
-0.4051594873241062	0.4774978033526045	0.15356360743266698	-0.26303440583379395
-0.5857317329659273	0.5876807211030275	0.353501177941419	-0.6109577092541006
-0.3226973271321334	0.2281383344158872	0.2295124606659657	-0.1634987322828795
-0.10030490579568535	0.33310789401742985	0.21089678249861882	-0.39796398591990245
-0.4482282092159922	0.25510538201615657	0.21089678249861882	-0.09310940439148148
-0.24469481513086022	0.5663070703104606	0.21089678249861882	-0.5785362315617234
-0.5384260181875705	0.307572801910292	0.45190488200241363	-0.45567948377618983
-0.0331907099371485	0.307572801910292	0.353501177941419	-0.6780719051126377
-0.4482282092159922	0.40710847546120665	0.3364276645824776	-0.4265331381166732
-0.36333931162947936	0.307572801910292	0.45190488200241363	-0.5785362315617234
-0.3226973271321334	0.500217879852688	0.2660383366910798	-0.5158004762137607
-0.5384260181875705	0.5876807211030275	0.21089678249861882	-0.39796398591990245
-0.17069423368708334	0.3828609292145294	0.11403524324602979	-0.26303440583379395
-0.24469481513086022	0.5225856928811428	0.15356360743266698	-0.4265331381166732
-0.7377348264109771	0.43095521741557435	0.19203775524730277	-0.09310940439148148
-0.4482282092159922	0.3828609292145294	0.3703749965058153	-0.45567948377618983
-0.49262232857444566	0.3828609292145294	0.11403524324602979	-0.07038932789139801
-0.20722010971219737	0.4544141902395632	0.21089678249861882	-0.45567948377618983
-0.6346413334468737	0.35819887498026026	0.3870537376524456	-0.3424688733281988
-0.24469481513086022	0.17264322182418368	0.2839602446883421	-0.23749931372665628
-0.5857317329659273	0.5446119992111416	0.2839602446883421	-0.4265331381166732
-0.4051594873241062	0.40710847546120665	0.30166224642180095	-0.39796398591990245
-0.4482282092159922	0.3828609292145294	0.24789098998082018	-0.26303440583379395
0.030939627482567157	0.307572801910292	0.30166224642180095	-0.6441245731893
-0.49262232857444566	0.7481453932962736	-0.0335219451678282	-0.31550182572792956
-0.848766138799721	0.40710847546120665	0.2839602446883421	-0.1396519903285117
-0.36333931162947936	0.7290365703485691	0.21089678249861882	-0.7484612330040356
-0.3226973271321334	0.307572801910292	0.31914967315064213	-0.36994960975030594
-0.5384260181875705	0.4774978033526045	0.24789098998082018	-0.31550182572792956
-0.49262232857444566	0.3828609292145294	0.24789098998082018	-0.23749931372665628
-0.6852674065168417	0.40710847546120665	0.3870537376524456	-0.36994960975030594
-0.4051594873241062	0.3828609292145294	0.2839602446883421	-0.3424688733281988
-0.13507032395636198	0.33310789401742985	0.11403524324602979	-0.23749931372665628
-0.283168962945496	0.20065759799378022	0.19203775524730277	-0.11619301750452282
-0.06635757387234785	0.709671245481638	0.03157308305405667	-0.6780719051126377
-0.283168962945496	0.33310789401742985	0.17292893229959827	-0.21240833276382595
-0.06635757387234785	0.054806731530325295	0.3703749965058153	-0.39796398591990245
-0.3226973271321334	0.6087423366308571	0.21089678249861882	-0.5785362315617234
-0.5384260181875705	0.500217879852688	0.24789098998082018	-0.3424688733281988
-0.3226973271321334	0.35819887498026026	0.2660383366910798	-0.3424688733281988
-0.36333931162947936	0.4774978033526045	0.2660383366910798	-0.45567948377618983
-0.283168962945496	0.5446119992111416	0.19203775524730277	-0.4854268271702417
-0.06635757387234785	0.43095521741557435	0.13393480068373456	-0.4265331381166732
-0.10030490579568535	0.20065759799378022	0.3703749965058153	-0.5158004762137607
-0.36333931162947936	0.307572801910292	0.43596333813339194	-0.5468273718343851
-0.4051594873241062	0.307572801910292	0.30166224642180095	-0.28902961436673835
-0.17069423368708334	0.3828609292145294	0.3870537376524456	-0.7128373232733144
-0.20722010971219737	0.5663070703104606	0.15356360743266698	-0.5158004762137607
-0.4051594873241062	0.43095521741557435	0.353501177941419	-0.5158004762137607
-0.13507032395636198	0.40710847546120665	-0.011495638837829225	-0.1634987322828795
-0.06635757387234785	0.307572801910292	0.43596333813339194	-0.8224618144478125
-0.24469481513086022	0.25510538201615657	0.3703749965058153	-0.45567948377618983
-0.10030490579568535	0.307572801910292	0.2295124606659657	-0.39796398591990245
0.15123386120027907	0.500217879852688	0.05263469858188652	-0.6109577092541006
-0.283168962945496	0.25510538201615657	0.353501177941419	-0.39796398591990245
0.20781738956664655	0.02377983590970082	-0.011495638837829225	-0.09310940439148148
-0.24469481513086022	0.17264322182418368	0.3364276645824776	-0.31550182572792956
-0.283168962945496	0.35819887498026026	0.4035418604410147	-0.6109577092541006
-0.20722010971219737	0.4774978033526045	0.30166224642180095	-0.6441245731893
-0.06635757387234785	0.28157759337734756	0.30166224642180095	-0.5158004762137607
-0.17069423368708334	0.28157759337734756	0.2660383366910798	-0.36994960975030594
-0.7921826104333535	0.307572801910292	0.4198436727701151	-0.26303440583379395
0.06196652310319167	-0.1074646973685516	0.30166224642180095	-0.26303440583379395
-0.20722010971219737	0.43095521741557435	0.09385736130839929	-0.26303440583379395
0.23529812598875358	0.4774978033526045	0.17292893229959827	-0.9004643264490856
-0.283168962945496	0.33310789401742985	0.19203775524730277	-0.23749931372665628
-0.24469481513086022	0.4544141902395632	0.13393480068373456	-0.31550182572792956
-0.06635757387234785	0.33310789401742985	0.31914967315064213	-0.6109577092541006
-0.24469481513086022	0.3828609292145294	0.2839602446883421	-0.45567948377618983
-0.20722010971219737	0.25510538201615657	0.31914967315064213	-0.39796398591990245
-0.20722010971219737	0.28157759337734756	0.2660383366910798	-0.3424688733281988
-0.17069423368708334	0.307572801910292	0.19203775524730277	-0.28902961436673835
-0.20722010971219737	0.20065759799378022	0.353501177941419	-0.39796398591990245
-0.5384260181875705	0.6900424387327052	0.13393480068373456	-0.4265331381166732
-0.4482282092159922	0.500217879852688	0.2660383366910798	-0.4265331381166732
-0.283168962945496	0.17264322182418368	0.13393480068373456	-0.025995208532944576
-0.6346413334468737	0.28157759337734756	0.5734668618833271	-0.6109577092541006
-0.13507032395636198	0.35819887498026026	0.3364276645824776	-0.6109577092541006
-0.283168962945496	0.40710847546120665	0.3364276645824776	-0.5468273718343851
-7.692322447710269E-4	0.35819887498026026	0.11403524324602979	-0.36994960975030594
-0.17069423368708334	0.14407406962741282	0.4035418604410147	-0.45567948377618983
-0.13507032395636198	0.17264322182418368	0.30166224642180095	-0.3424688733281988
-0.36333931162947936	0.14407406962741282	0.31914967315064213	-0.18774627852955672
-0.10030490579568535	0.11492772396789636	0.2660383366910798	-0.26303440583379395
-0.0331907099371485	0.4544141902395632	0.13393480068373456	-0.4854268271702417
-0.36333931162947936	0.5225856928811428	0.17292893229959827	-0.36994960975030594
-0.06635757387234785	0.17264322182418368	0.24789098998082018	-0.31550182572792956
-0.5384260181875705	0.4774978033526045	0.2660383366910798	-0.3424688733281988
-0.06635757387234785	0.3828609292145294	0.15356360743266698	-0.39796398591990245
-0.10030490579568535	0.307572801910292	0.09385736130839929	-0.21240833276382595
-7.692322447710269E-4	0.14407406962741282	0.3870537376524456	-0.5785362315617234
0.12208751554076255	0.33310789401742985	-0.10169344780940745	-0.18774627852955672
-0.24469481513086022	0.28157759337734756	0.3870537376524456	-0.5158004762137607
-7.692322447710269E-4	0.20065759799378022	0.2839602446883421	-0.45567948377618983
0.17980301339705	0.17264322182418368	0.2295124606659657	-0.5158004762137607
-0.17069423368708334	0.2281383344158872	0.2839602446883421	-0.3424688733281988
-0.24469481513086022	0.40710847546120665	0.31914967315064213	-0.5468273718343851
-0.5384260181875705	0.5446119992111416	0.4035418604410147	-0.6780719051126377
-0.17069423368708334	0.054806731530325295	0.353501177941419	-0.28902961436673835
-7.692322447710269E-4	0.14407406962741282	0.353501177941419	-0.5158004762137607
-0.06635757387234785	0.28157759337734756	0.21089678249861882	-0.36994960975030594
-0.10030490579568535	0.14407406962741282	0.30166224642180095	-0.3424688733281988
-0.10030490579568535	0.28157759337734756	0.2295124606659657	-0.36994960975030594
-0.20722010971219737	0.5876807211030275	0.15356360743266698	-0.5468273718343851
0.20781738956664655	0.11492772396789636	0.09385736130839929	-0.28902961436673835
-0.06635757387234785	0.33310789401742985	0.24789098998082018	-0.4854268271702417
-7.692322447710269E-4	0.02377983590970082	0.353501177941419	-0.39796398591990245
0.26226517358902296	0.25510538201615657	0.21089678249861882	-0.6780719051126377
0.15123386120027907	0.14407406962741282	0.11403524324602979	-0.28902961436673835
-0.06635757387234785	0.11492772396789636	0.2660383366910798	-0.28902961436673835
-0.13507032395636198	0.2281383344158872	0.3364276645824776	-0.45567948377618983
-0.17069423368708334	0.43095521741557435	0.21089678249861882	-0.45567948377618983
-7.692322447710269E-4	-0.04035050151001472	0.21089678249861882	-0.1396519903285117
-0.0331907099371485	-0.007929023817637305	0.45190488200241363	-0.5158004762137607
0.12208751554076255	0.28157759337734756	0.17292893229959827	-0.4854268271702417
-0.6852674065168417	0.14407406962741282	0.5290727425248736	-0.3424688733281988
-0.06635757387234785	0.33310789401742985	0.0733932587486838	-0.23749931372665628
0.23529812598875358	0.17264322182418368	0.05263469858188652	-0.31550182572792956
0.20781738956664655	0.307572801910292	0.05263469858188652	-0.4265331381166732
-0.283168962945496	0.2281383344158872	0.15356360743266698	-0.09310940439148148
0.23529812598875358	-0.14223011552922835	0.2295124606659657	-0.28902961436673835
-0.10030490579568535	0.307572801910292	0.11403524324602979	-0.23749931372665628
-0.36333931162947936	0.33310789401742985	0.11403524324602979	-0.09310940439148148
-0.0331907099371485	0.3828609292145294	0.17292893229959827	-0.45567948377618983
-0.10030490579568535	0.054806731530325295	0.353501177941419	-0.3424688733281988
-0.3226973271321334	0.28157759337734756	0.30166224642180095	-0.31550182572792956
0.20781738956664655	-0.04035050151001472	0.17292893229959827	-0.26303440583379395
-0.17069423368708334	0.2281383344158872	0.30166224642180095	-0.36994960975030594
-0.06635757387234785	0.17264322182418368	0.30166224642180095	-0.39796398591990245
0.0923401721467105	0.35819887498026026	0.13393480068373456	-0.4854268271702417
0.0923401721467105	0.054806731530325295	0.353501177941419	-0.5158004762137607
-0.06635757387234785	0.4544141902395632	0.17292893229959827	-0.5158004762137607
-0.283168962945496	0.500217879852688	0.0733932587486838	-0.26303440583379395
-0.4482282092159922	0.11492772396789636	0.2839602446883421	-0.07038932789139801
-0.0331907099371485	0.5876807211030275	-0.0335219451678282	-0.4265331381166732
-0.4051594873241062	0.6087423366308571	0.03157308305405667	-0.26303440583379395
-0.4051594873241062	0.307572801910292	0.21089678249861882	-0.1634987322828795
-0.3226973271321334	0.40710847546120665	0.3870537376524456	-0.6109577092541006
-0.06635757387234785	0.25510538201615657	0.05263469858188652	-0.1396519903285117
0.23529812598875358	0.25510538201615657	0.21089678249861882	-0.6441245731893
0.030939627482567157	0.20065759799378022	0.17292893229959827	-0.31550182572792956
-7.692322447710269E-4	0.2281383344158872	0.09385736130839929	-0.21240833276382595
-0.36333931162947936	0.11492772396789636	0.31914967315064213	-0.1634987322828795
-0.17069423368708334	0.35819887498026026	0.3870537376524456	-0.6780719051126377
-7.692322447710269E-4	0.35819887498026026	0.21089678249861882	-0.5158004762137607
0.030939627482567157	0.3828609292145294	0.09385736130839929	-0.39796398591990245
-7.692322447710269E-4	-0.14223011552922835	0.3364276645824776	-0.23749931372665628
-0.06635757387234785	0.307572801910292	0.13393480068373456	-0.28902961436673835
-0.20722010971219737	0.25510538201615657	0.30166224642180095	-0.36994960975030594
0.23529812598875358	0.28157759337734756	0.2660383366910798	-0.7849871090291498
-0.13507032395636198	0.14407406962741282	0.09385736130839929	-0.048021514862943426
-7.692322447710269E-4	0.43095521741557435	-0.011495638837829225	-0.28902961436673835
-0.24469481513086022	0.33310789401742985	0.31914967315064213	-0.45567948377618983
-0.17069423368708334	0.08518038057384436	0.2839602446883421	-0.21240833276382595
-0.24469481513086022	0.33310789401742985	0.13393480068373456	-0.18774627852955672
-0.13507032395636198	0.4544141902395632	0.11403524324602979	-0.36994960975030594
-0.10030490579568535	0.3828609292145294	0.13393480068373456	-0.3424688733281988
-0.17069423368708334	0.3828609292145294	0.30166224642180095	-0.5468273718343851
-0.17069423368708334	0.25510538201615657	0.4035418604410147	-0.5785362315617234
-7.692322447710269E-4	0.5225856928811428	0.010199432261489812	-0.4265331381166732
-0.06635757387234785	0.2281383344158872	0.2660383366910798	-0.39796398591990245
-0.283168962945496	0.307572801910292	0.31914967315064213	-0.39796398591990245
0.26226517358902296	0.11492772396789636	0.03157308305405667	-0.26303440583379395
-0.10030490579568535	0.2281383344158872	0.15356360743266698	-0.21240833276382595
-0.5384260181875705	0.11492772396789636	0.3703749965058153	-0.1396519903285117
-0.10030490579568535	0.35819887498026026	0.30166224642180095	-0.5785362315617234
0.15123386120027907	0.11492772396789636	0.09385736130839929	-0.23749931372665628
-0.06635757387234785	0.054806731530325295	0.46767219786073017	-0.5785362315617234
-0.283168962945496	0.28157759337734756	0.11403524324602979	-0.09310940439148148
0.0923401721467105	0.02377983590970082	0.3703749965058153	-0.5158004762137607
-0.36333931162947936	0.5225856928811428	0.21089678249861882	-0.4265331381166732
-0.49262232857444566	0.25510538201615657	0.3870537376524456	-0.31550182572792956
-0.20722010971219737	0.40710847546120665	0.15356360743266698	-0.31550182572792956
-0.06635757387234785	0.2281383344158872	0.11403524324602979	-0.18774627852955672
-0.06635757387234785	0.2281383344158872	0.17292893229959827	-0.26303440583379395
-0.10030490579568535	0.307572801910292	0.2295124606659657	-0.39796398591990245
0.030939627482567157	0.14407406962741282	0.11403524324602979	-0.18774627852955672
-0.06635757387234785	0.08518038057384436	0.31914967315064213	-0.3424688733281988
-7.692322447710269E-4	-0.2903287545183621	0.31914967315064213	-0.11619301750452282
-0.10030490579568535	0.25510538201615657	0.2295124606659657	-0.3424688733281988
-0.4051594873241062	0.35819887498026026	0.24789098998082018	-0.26303440583379395
-0.0331907099371485	0.35819887498026026	0.010199432261489812	-0.21240833276382595
-0.36333931162947936	0.33310789401742985	0.24789098998082018	-0.26303440583379395
-0.13507032395636198	0.20065759799378022	-0.011495638837829225	0.01707351335894141
-7.692322447710269E-4	0.17264322182418368	0.21089678249861882	-0.31550182572792956
-0.10030490579568535	0.17264322182418368	0.353501177941419	-0.45567948377618983
-0.20722010971219737	0.14407406962741282	0.0733932587486838	0.01707351335894141
-7.692322447710269E-4	0.33310789401742985	0.17292893229959827	-0.4265331381166732
0.030939627482567157	0.2281383344158872	0.353501177941419	-0.6441245731893
-0.283168962945496	0.20065759799378022	0.30166224642180095	-0.26303440583379395
-0.13507032395636198	0.2281383344158872	0.24789098998082018	-0.31550182572792956
-7.692322447710269E-4	0.3828609292145294	0.11403524324602979	-0.39796398591990245
-0.17069423368708334	0.054806731530325295	0.2660383366910798	-0.1634987322828795
-0.06635757387234785	0.25510538201615657	0.17292893229959827	-0.28902961436673835
-0.10030490579568535	0.2281383344158872	0.30166224642180095	-0.4265331381166732
0.030939627482567157	-0.5455858097604368	0.15356360743266698	0.17753818555218753
-7.692322447710269E-4	-0.007929023817637305	0.4035418604410147	-0.45567948377618983
-0.0331907099371485	-0.1074646973685516	0.2295124606659657	-0.09310940439148148
0.12208751554076255	0.20065759799378022	0.010199432261489812	-0.18774627852955672
0.12208751554076255	0.08518038057384436	0.2295124606659657	-0.36994960975030594
-0.3226973271321334	0.25510538201615657	0.11403524324602979	-0.048021514862943426
-0.3226973271321334	0.28157759337734756	0.4035418604410147	-0.4854268271702417
0.0923401721467105	0.28157759337734756	-0.011495638837829225	-0.21240833276382595
-0.10030490579568535	0.2281383344158872	0.30166224642180095	-0.4265331381166732
-0.24469481513086022	-0.04035050151001472	0.30166224642180095	-0.09310940439148148
-0.17069423368708334	0.17264322182418368	0.2660383366910798	-0.26303440583379395
-0.283168962945496	0.5225856928811428	0.2295124606659657	-0.5158004762137607
-0.13507032395636198	-0.073517365445214	0.30166224642180095	-0.1396519903285117
-7.692322447710269E-4	0.43095521741557435	0.11403524324602979	-0.45567948377618983
-7.692322447710269E-4	0.2281383344158872	0.30166224642180095	-0.5158004762137607
0.12208751554076255	0.25510538201615657	0.19203775524730277	-0.4854268271702417
-0.20722010971219737	0.35819887498026026	-0.011495638837829225	-0.07038932789139801
-0.4482282092159922	0.08518038057384436	0.3703749965058153	-0.1634987322828795
-0.20722010971219737	0.307572801910292	0.0733932587486838	-0.11619301750452282
0.17980301339705	0.35819887498026026	-0.12515242063339643	-0.26303440583379395
-0.0331907099371485	0.2281383344158872	0.03157308305405667	-0.11619301750452282
-0.20722010971219737	0.054806731530325295	0.2839602446883421	-0.1634987322828795
-0.0331907099371485	0.08518038057384436	0.2295124606659657	-0.23749931372665628
0.15123386120027907	0.2281383344158872	0.09385736130839929	-0.3424688733281988
0.0923401721467105	0.17264322182418368	0.03157308305405667	-0.1634987322828795
-0.4051594873241062	0.20065759799378022	0.21089678249861882	-0.07038932789139801
-0.283168962945496	0.20065759799378022	0.2660383366910798	-0.21240833276382595
-0.10030490579568535	0.14407406962741282	0.19203775524730277	-0.18774627852955672
0.06196652310319167	0.35819887498026026	0.31914967315064213	-0.7849871090291498
-0.283168962945496	0.02377983590970082	0.2839602446883421	-0.09310940439148148
-0.3226973271321334	0.054806731530325295	0.3870537376524456	-0.23749931372665628
-7.692322447710269E-4	0.14407406962741282	0.17292893229959827	-0.23749931372665628
-0.20722010971219737	0.43095521741557435	0.11403524324602979	-0.28902961436673835
0.030939627482567157	0.11492772396789636	-0.12515242063339643	0.07935779161328414
0.06196652310319167	-0.04035050151001472	0.4198436727701151	-0.5158004762137607
-0.5384260181875705	0.2281383344158872	0.21089678249861882	-0.025995208532944576
-7.692322447710269E-4	0.14407406962741282	0.11403524324602979	-0.1634987322828795
0.06196652310319167	0.17264322182418368	0.15356360743266698	-0.28902961436673835
-0.17069423368708334	-0.04035050151001472	0.4035418604410147	-0.28902961436673835
-0.20722010971219737	0.25510538201615657	0.2660383366910798	-0.31550182572792956
0.17980301339705	0.500217879852688	-0.19790876306871058	-0.31550182572792956
-0.06635757387234785	0.08518038057384436	0.19203775524730277	-0.1634987322828795
-0.13507032395636198	0.08518038057384436	0.31914967315064213	-0.28902961436673835
0.0923401721467105	0.20065759799378022	0.09385736130839929	-0.26303440583379395
-0.17069423368708334	0.307572801910292	0.17292893229959827	-0.26303440583379395
0.030939627482567157	0.02377983590970082	0.0733932587486838	-0.048021514862943426
-0.13507032395636198	-0.007929023817637305	0.13393480068373456	0.01707351335894141
-0.17069423368708334	0.14407406962741282	0.17292893229959827	-0.11619301750452282
0.0923401721467105	0.28157759337734756	-0.07860983469636615	-0.1396519903285117
-7.692322447710269E-4	0.02377983590970082	0.11403524324602979	-0.07038932789139801
0.26226517358902296	-0.17785402525994964	0.19203775524730277	-0.23749931372665628
0.17980301339705	0.054806731530325295	0.21089678249861882	-0.36994960975030594
-0.0331907099371485	0.20065759799378022	0.13393480068373456	-0.21240833276382595
-0.10030490579568535	0.02377983590970082	0.2839602446883421	-0.21240833276382595
-0.20722010971219737	-0.3298571187049997	0.24789098998082018	0.11943523098861918
0.26226517358902296	0.17264322182418368	0.0733932587486838	-0.36994960975030594
-0.0331907099371485	0.28157759337734756	-0.011495638837829225	-0.11619301750452282
-0.06635757387234785	0.02377983590970082	0.2660383366910798	-0.21240833276382595
-0.10030490579568535	0.4544141902395632	-0.05588975819628275	-0.18774627852955672
0.06196652310319167	-0.073517365445214	0.3870537376524456	-0.4265331381166732
0.06196652310319167	-0.04035050151001472	0.19203775524730277	-0.1634987322828795
-0.10030490579568535	-0.007929023817637305	0.2660383366910798	-0.1634987322828795
-0.4051594873241062	0.28157759337734756	0.09385736130839929	-0.004300137433625493
-0.20722010971219737	-0.073517365445214	0.24789098998082018	-0.025995208532944576
0.06196652310319167	-0.1074646973685516	0.2295124606659657	-0.1634987322828795
0.15123386120027907	0.33310789401742985	-0.10169344780940745	-0.21240833276382595
0.06196652310319167	-0.21437990128506362	0.30166224642180095	-0.18774627852955672
0.23529812598875358	-0.6418011250197397	0.3703749965058153	-0.18774627852955672
0.20781738956664655	-0.04035050151001472	0.17292893229959827	-0.26303440583379395
-0.17069423368708334	-0.073517365445214	0.24789098998082018	-0.048021514862943426
-0.24469481513086022	-0.14223011552922835	0.30166224642180095	-0.025995208532944576
0.3653586665531264	0.2281383344158872	-0.0335219451678282	-0.39796398591990245
0.26226517358902296	-0.04035050151001472	0.03157308305405667	-0.1396519903285117
-0.0331907099371485	0.08518038057384436	0.17292893229959827	-0.1634987322828795
-0.17069423368708334	0.33310789401742985	0.03157308305405667	-0.11619301750452282
0.0923401721467105	-0.007929023817637305	0.2295124606659657	-0.26303440583379395
-0.5857317329659273	0.02377983590970082	0.2295124606659657	0.11943523098861918
-0.0331907099371485	-0.007929023817637305	0.19203775524730277	-0.11619301750452282
-0.3226973271321334	0.2281383344158872	0.09385736130839929	-0.004300137433625493
0.17980301339705	0.08518038057384436	0.13393480068373456	-0.28902961436673835
-0.0331907099371485	0.17264322182418368	0.11403524324602979	-0.1634987322828795
0.26226517358902296	0.054806731530325295	0.03157308305405667	-0.21240833276382595
-7.692322447710269E-4	0.08518038057384436	0.09385736130839929	-0.09310940439148148
-0.17069423368708334	0.20065759799378022	0.21089678249861882	-0.21240833276382595
-0.13507032395636198	0.2281383344158872	-0.12515242063339643	0.09953567355091437
-7.692322447710269E-4	0.054806731530325295	0.13393480068373456	-0.11619301750452282
0.17980301339705	0.054806731530325295	-0.011495638837829225	-0.09310940439148148
-0.0331907099371485	0.28157759337734756	0.19203775524730277	-0.36994960975030594
0.15123386120027907	0.17264322182418368	0.010199432261489812	-0.18774627852955672
0.06196652310319167	0.17264322182418368	-0.12515242063339643	0.01707351335894141
-7.692322447710269E-4	0.25510538201615657	0.0733932587486838	-0.21240833276382595
0.20781738956664655	0.11492772396789636	0.010199432261489812	-0.18774627852955672
-0.283168962945496	0.28157759337734756	0.21089678249861882	-0.21240833276382595
0.20781738956664655	-0.14223011552922835	0.21089678249861882	-0.23749931372665628
-0.17069423368708334	0.17264322182418368	0.13393480068373456	-0.09310940439148148
0.06196652310319167	0.28157759337734756	0.010199432261489812	-0.21240833276382595
-0.4482282092159922	0.2281383344158872	0.24789098998082018	-0.11619301750452282
0.12208751554076255	0.17264322182418368	0.17292893229959827	-0.36994960975030594
-0.06635757387234785	0.08518038057384436	0.0733932587486838	-0.025995208532944576
-0.0331907099371485	0.28157759337734756	-0.07860983469636615	-0.048021514862943426
0.06196652310319167	0.11492772396789636	0.09385736130839929	-0.1634987322828795
-7.692322447710269E-4	0.307572801910292	0.010199432261489812	-0.18774627852955672
-0.3226973271321334	0.11492772396789636	0.2295124606659657	-0.07038932789139801
0.2887373849502138	-0.17785402525994964	0.09385736130839929	-0.1396519903285117
-0.20722010971219737	0.08518038057384436	0.2660383366910798	-0.1634987322828795
-0.20722010971219737	0.33310789401742985	0.15356360743266698	-0.23749931372665628
0.12208751554076255	-0.2903287545183621	0.13393480068373456	0.01707351335894141
-0.24469481513086022	-0.04035050151001472	0.30166224642180095	-0.09310940439148148
-0.10030490579568535	0.054806731530325295	0.15356360743266698	-0.07038932789139801
-0.0331907099371485	0.14407406962741282	0.15356360743266698	-0.18774627852955672
-0.06635757387234785	0.11492772396789636	0.03157308305405667	-0.004300137433625493
-0.06635757387234785	0.02377983590970082	0.24789098998082018	-0.18774627852955672
-0.20722010971219737	0.20065759799378022	-0.011495638837829225	0.05889368905356831
-0.7377348264109771	0.08518038057384436	0.30166224642180095	0.05889368905356831
-0.17069423368708334	-0.04035050151001472	0.09385736130839929	0.09953567355091437
-0.13507032395636198	0.02377983590970082	0.13393480068373456	-0.004300137433625493
-0.13507032395636198	0.08518038057384436	-0.07860983469636615	0.15842936260448298
0.06196652310319167	0.054806731530325295	-0.011495638837829225	-0.004300137433625493
-7.692322447710269E-4	0.28157759337734756	-0.011495638837829225	-0.1396519903285117
-7.692322447710269E-4	0.054806731530325295	0.17292893229959827	-0.1634987322828795
-0.13507032395636198	0.28157759337734756	0.353501177941419	-0.5468273718343851
-0.36333931162947936	0.17264322182418368	0.0733932587486838	0.07935779161328414
-0.4051594873241062	0.307572801910292	0.30166224642180095	-0.28902961436673835
-7.692322447710269E-4	0.08518038057384436	0.30166224642180095	-0.36994960975030594
0.030939627482567157	0.14407406962741282	0.13393480068373456	-0.21240833276382595
-0.24469481513086022	-0.2903287545183621	0.19203775524730277	0.17753818555218753
-0.10030490579568535	-0.007929023817637305	0.2839602446883421	-0.18774627852955672
0.030939627482567157	0.11492772396789636	0.17292893229959827	-0.23749931372665628
-0.17069423368708334	0.25510538201615657	0.05263469858188652	-0.07038932789139801
-0.24469481513086022	0.307572801910292	0.13393480068373456	-0.1634987322828795
-0.06635757387234785	0.11492772396789636	0.05263469858188652	-0.025995208532944576
-0.10030490579568535	0.11492772396789636	0.09385736130839929	-0.048021514862943426
-0.3226973271321334	0.054806731530325295	0.30166224642180095	-0.11619301750452282
-0.10030490579568535	-0.007929023817637305	0.30166224642180095	-0.21240833276382595
0.0923401721467105	0.14407406962741282	0.05263469858188652	-0.1634987322828795
0.12208751554076255	0.054806731530325295	-0.0335219451678282	-0.025995208532944576
-0.13507032395636198	0.14407406962741282	0.21089678249861882	-0.18774627852955672
0.06196652310319167	-0.17785402525994964	0.010199432261489812	0.11943523098861918
0.20781738956664655	0.08518038057384436	0.2295124606659657	-0.45567948377618983
-0.0331907099371485	-0.1074646973685516	0.13393480068373456	0.01707351335894141
0.15123386120027907	-0.04035050151001472	0.2295124606659657	-0.28902961436673835
0.2887373849502138	-0.14223011552922835	0.2295124606659657	-0.3424688733281988
-0.20722010971219737	0.11492772396789636	0.2660383366910798	-0.18774627852955672
0.20781738956664655	0.02377983590970082	0.010199432261489812	-0.11619301750452282
-0.17069423368708334	0.20065759799378022	0.010199432261489812	0.01707351335894141
-7.692322447710269E-4	-0.3298571187049997	0.13393480068373456	0.11943523098861918
-0.10030490579568535	0.14407406962741282	0.15356360743266698	-0.1396519903285117
-0.13507032395636198	-0.007929023817637305	0.2660383366910798	-0.1396519903285117
-0.36333931162947936	0.2281383344158872	0.15356360743266698	-0.048021514862943426
-0.24469481513086022	0.02377983590970082	0.09385736130839929	0.09953567355091437
-0.0331907099371485	-0.007929023817637305	0.17292893229959827	-0.09310940439148148
-0.13507032395636198	0.20065759799378022	0.05263469858188652	-0.048021514862943426
-0.4482282092159922	0.307572801910292	0.21089678249861882	-0.1396519903285117
0.3147325934831583	0.14407406962741282	-0.14899916258776424	-0.1396519903285117
-0.20722010971219737	0.11492772396789636	0.17292893229959827	-0.07038932789139801
0.2887373849502138	-0.4123192788969725	0.2839602446883421	-0.23749931372665628
-0.24469481513086022	0.33310789401742985	0.0733932587486838	-0.11619301750452282
-0.13507032395636198	0.08518038057384436	0.13393480068373456	-0.048021514862943426
-0.06635757387234785	-0.04035050151001472	0.30166224642180095	-0.21240833276382595
-0.06635757387234785	0.25510538201615657	-0.05588975819628275	-0.048021514862943426
-0.4051594873241062	0.14407406962741282	0.24789098998082018	-0.09310940439148148
-0.4051594873241062	-0.007929023817637305	0.17292893229959827	0.11943523098861918
0.0923401721467105	-0.21437990128506362	0.19203775524730277	-0.09310940439148148
-0.17069423368708334	0.25510538201615657	0.15356360743266698	-0.21240833276382595
0.06196652310319167	-0.1074646973685516	-0.011495638837829225	0.07935779161328414
-7.692322447710269E-4	0.307572801910292	-0.14899916258776424	-0.025995208532944576
0.030939627482567157	0.02377983590970082	0.03157308305405667	-0.004300137433625493
0.20781738956664655	-0.14223011552922835	0.17292893229959827	-0.18774627852955672
0.06196652310319167	-0.3298571187049997	0.30166224642180095	-0.11619301750452282
0.0923401721467105	0.307572801910292	-0.12515242063339643	-0.11619301750452282
-0.24469481513086022	-0.2903287545183621	0.24789098998082018	0.11943523098861918
-0.4051594873241062	0.17264322182418368	0.15356360743266698	0.01707351335894141
-7.692322447710269E-4	0.307572801910292	-0.12515242063339643	-0.048021514862943426
-7.692322447710269E-4	-0.04035050151001472	0.19203775524730277	-0.11619301750452282
0.030939627482567157	-0.007929023817637305	0.3703749965058153	-0.4265331381166732
-0.06635757387234785	0.3828609292145294	-0.07860983469636615	-0.11619301750452282
-0.4051594873241062	0.307572801910292	0.21089678249861882	-0.1634987322828795
-0.3226973271321334	0.307572801910292	0.09385736130839929	-0.07038932789139801
-0.4051594873241062	-0.007929023817637305	0.17292893229959827	0.11943523098861918
0.030939627482567157	0.11492772396789636	0.2295124606659657	-0.31550182572792956
-0.20722010971219737	0.2281383344158872	0.13393480068373456	-0.11619301750452282
-0.20722010971219737	0.500217879852688	-0.0335219451678282	-0.18774627852955672
-0.5857317329659273	-0.04035050151001472	0.21089678249861882	0.17753818555218753
-0.13507032395636198	0.20065759799378022	0.2295124606659657	-0.26303440583379395
-0.283168962945496	0.14407406962741282	0.17292893229959827	-0.048021514862943426
-0.13507032395636198	0.33310789401742985	-0.07860983469636615	-0.025995208532944576
0.06196652310319167	0.02377983590970082	0.05263469858188652	-0.048021514862943426
-0.36333931162947936	0.40710847546120665	0.21089678249861882	-0.28902961436673835
-0.10030490579568535	0.11492772396789636	-0.0335219451678282	0.07935779161328414
-0.10030490579568535	0.17264322182418368	0.2660383366910798	-0.3424688733281988
0.030939627482567157	0.02377983590970082	0.09385736130839929	-0.07038932789139801
0.030939627482567157	0.14407406962741282	0.09385736130839929	-0.1634987322828795
0.06196652310319167	0.307572801910292	-0.10169344780940745	-0.11619301750452282
0.0923401721467105	-0.1074646973685516	0.13393480068373456	-0.07038932789139801
-0.13507032395636198	0.08518038057384436	-0.011495638837829225	0.09953567355091437
-0.0331907099371485	0.20065759799378022	0.0733932587486838	-0.1396519903285117
-0.17069423368708334	0.17264322182418368	0.09385736130839929	-0.048021514862943426
-0.06635757387234785	0.11492772396789636	0.05263469858188652	-0.025995208532944576
-0.17069423368708334	0.054806731530325295	0.2295124606659657	-0.11619301750452282
-0.06635757387234785	0.08518038057384436	0.19203775524730277	-0.1634987322828795
0.17980301339705	0.17264322182418368	-0.011495638837829225	-0.18774627852955672
0.030939627482567157	0.28157759337734756	0.05263469858188652	-0.23749931372665628
0.2887373849502138	-0.1074646973685516	-0.011495638837829225	-0.07038932789139801
-0.283168962945496	0.02377983590970082	0.353501177941419	-0.18774627852955672
0.20781738956664655	0.17264322182418368	0.05263469858188652	-0.28902961436673835
0.20781738956664655	-0.25185460670372645	0.13393480068373456	-0.07038932789139801
0.26226517358902296	-0.1074646973685516	0.24789098998082018	-0.36994960975030594
0.3402676855902959	-0.4123192788969725	-0.05588975819628275	0.09953567355091437
0.17980301339705	-0.073517365445214	0.09385736130839929	-0.11619301750452282
0.030939627482567157	-0.1074646973685516	0.21089678249861882	-0.11619301750452282
-0.10030490579568535	0.3828609292145294	-0.05588975819628275	-0.11619301750452282
-0.0331907099371485	-0.17785402525994964	0.0733932587486838	0.11943523098861918
0.15123386120027907	0.11492772396789636	-0.10169344780940745	-0.025995208532944576
-0.0331907099371485	-0.073517365445214	0.15356360743266698	-0.025995208532944576
0.12208751554076255	-0.17785402525994964	0.09385736130839929	-0.004300137433625493
-7.692322447710269E-4	-0.25185460670372645	0.17292893229959827	0.03813512888677098
-0.24469481513086022	0.20065759799378022	0.15356360743266698	-0.09310940439148148
0.17980301339705	0.3828609292145294	-0.07860983469636615	-0.31550182572792956
-0.17069423368708334	0.20065759799378022	-0.19790876306871058	0.1963972128035033
-0.36333931162947936	0.35819887498026026	-0.05588975819628275	0.05889368905356831
0.26226517358902296	0.14407406962741282	-0.12515242063339643	-0.11619301750452282
-0.0331907099371485	0.11492772396789636	-0.011495638837829225	0.01707351335894141
-0.06635757387234785	-0.04035050151001472	0.05263469858188652	0.07935779161328414
-0.24469481513086022	0.054806731530325295	0.2660383366910798	-0.11619301750452282
-0.20722010971219737	0.02377983590970082	0.21089678249861882	-0.048021514862943426
-0.06635757387234785	0.14407406962741282	0.05263469858188652	-0.048021514862943426
0.030939627482567157	-0.04035050151001472	-0.19790876306871058	0.23339142028570506
-0.24469481513086022	0.054806731530325295	0.09385736130839929	0.07935779161328414
-0.283168962945496	0.02377983590970082	0.0733932587486838	0.13906403773755166
-0.06635757387234785	0.2281383344158872	0.0733932587486838	-0.1396519903285117
-0.0331907099371485	-0.04035050151001472	0.0733932587486838	0.03813512888677098
-0.3226973271321334	0.11492772396789636	-0.05588975819628275	0.21501289097085025
-0.4482282092159922	0.02377983590970082	0.15356360743266698	0.13906403773755166
-0.17069423368708334	0.17264322182418368	0.11403524324602979	-0.07038932789139801
-0.24469481513086022	0.11492772396789636	0.15356360743266698	-0.025995208532944576
0.17980301339705	0.08518038057384436	-0.17324670883444138	0.03813512888677098
0.0923401721467105	0.054806731530325295	0.24789098998082018	-0.3424688733281988
-0.17069423368708334	0.25510538201615657	0.03157308305405667	-0.048021514862943426
-0.06635757387234785	-0.073517365445214	0.2660383366910798	-0.1396519903285117
-0.13507032395636198	-0.007929023817637305	0.21089678249861882	-0.07038932789139801
0.0923401721467105	0.2281383344158872	-0.011495638837829225	-0.1634987322828795
0.030939627482567157	-0.04035050151001472	0.17292893229959827	-0.11619301750452282
-0.06635757387234785	-0.4123192788969725	0.05263469858188652	0.26946067499322673
-0.24469481513086022	0.28157759337734756	0.2295124606659657	-0.26303440583379395
0.06196652310319167	0.307572801910292	-0.24853483613867866	0.01707351335894141
-0.20722010971219737	0.08518038057384436	0.03157308305405667	0.09953567355091437
-0.20722010971219737	0.33310789401742985	0.0733932587486838	-0.1396519903285117
-0.20722010971219737	0.20065759799378022	0.15356360743266698	-0.11619301750452282
0.26226517358902296	0.02377983590970082	-0.07860983469636615	-0.07038932789139801
0.12208751554076255	0.054806731530325295	-0.22299974403154108	0.13906403773755166
-0.20722010971219737	0.054806731530325295	0.03157308305405667	0.11943523098861918
-0.0331907099371485	0.054806731530325295	0.17292893229959827	-0.1396519903285117
0.20781738956664655	0.11492772396789636	-0.24853483613867866	0.05889368905356831
-0.17069423368708334	0.054806731530325295	0.05263469858188652	0.07935779161328414
