# Supplementary material for: Improving the prediction of mRNA extremities in the parasitic protozoan Leishmania
Source: BMC Bioinformatics. 2008 Mar 20;9:158. doi: 10.1186/1471-2105-9-158 (PMC2335281; doi:10.1186/1471-2105-9-158)
Supplement: Additional file 4 — PRED-A-TERM program. The prediction algorithm described in this manuscript has been implemented into a JAVA program which can be used to scan query sequences using any operating system. Once extracted, detailed usage instructions can be viewed in the README.txt file. [file 1471-2105-9-158-S4.zip › Additional_File_3/predaterm.java]

import java.io.*;
import java.math.*;
import java.util.*;

/***************************************************************************
 *
 * PREDicting poly-A region and TERMinal splice acceptor for Leishmania 
 * Please read manuscript for details :
 *   Smith, M., Blanchette, M., Papadopoulou, B. Improving the prediction of  
 *	 mRNA extremities in the protozoan parasite Leishmania. BMC Bioinformatics, 2008.
 *
 * INPUT :  .FASTA formatted intergenic sequence, with 800 nt of coding 
 *			sequence at each extremity (i.e. last 800 nt of upstream gene
 *			and first 800 of dowsntream gene)
 * 			*must have 500A800.pssm in same directory as this script
 *
 *  Copyright (C) - Martin.Smith@umontreal.ca - 2007									
 * 
 *   This program is free software: you can redistribute it and/or modify
 *   it under the terms of the GNU General Public License as published by
 *   the Free Software Foundation, either version 3 of the License, or
 *   (at your option) any later version.
 *
 *   This program is distributed in the hope that it will be useful,
 *   but WITHOUT ANY WARRANTY; without even the implied warranty of
 *   MERCHANTABILITY or FITNESS FOR A PARTICULAR PURPOSE.  See the
 *   GNU General Public License for more details.
 *
 *   You should have received a copy of the GNU General Public License
 *   along with this program.  If not, see <http://www.gnu.org/licenses/>.
 *															
 **************************************************************************/

public class predaterm
{
	// the following variables are for limiting the Splice-Junction prediction range
	// changing variables within reasonable limitis has little effect on p(A) prediction  
	// defaults : upstream CoDing Sequence = 500, downstream CDS = 200
	static int upCDS = 500, downCDS = 200 ; 
	// these suckers are program variables, do not touch !
	static boolean SJcutoff ; 	
	static int 	SJthreshold ;
	
	public static void main( String[] args ) throws IOException
	{
		System.out.println("\n"+"============================================================================\n"+
			"    ___     ___     ____    __      _    _____   ____   ____    __   __\n"+
			"   / _  7\\ / _ \\   / __/\\  /  \\    / \\  /\\_  _\\ /\\  _| /\\  _ \\ /\\  \\/  \\\n"+
			"  / ,__/ //   _/| / __/\\/ / / /|  / L \\ \\//\\ \\' \\ \\  _\\\\ \\   / \\ \\ \\_/\\ \\\n"+
 			" /_/\\__.'/_/\\_\\.'/___/\\/ /__,/ / /_,^\\_\\  \\ \\_\\  \\ \\___|\\ \\_\\_\\ \\ \\_\\| \\_\\\n"+
 			" \\_\\/    \\_\\^\\_\\  \\__\\/   \\__.'  |_|^|_|   \\/_/   \\/__/  \\/./_/  \\/_/ \\/_/\n"+
 			"														\n"+  
 			"       PREDicting poly-A region and TERMinal splice acceptor of 	\n"+
 			"           non-coding RNA transcripts in Leishmania sp.\n"+
			"                   Martin.Smith@umontreal.ca - 2007\n"+
			"============================================================================");
		// Variables which can be customized (see manuscript for details)
		int pssmsize = 0 ,			// Counter, do not touch !
			upSJ = 1000,  			// Distance to scan upstream of predicted splice acceptor. Default 1000
			upYY = 75, 				// Distance for the small matrix to scan from larger matrix center. Default 75
			up1 = 75 , 				// Large poly(A) PSSM size, upstream. Default 75
			down1 = 600 , 			// Large poly(A) PSSM size, downstream. Default 600
			up2 = 25, 				// Small poly(A) PSSM size, upstream. Default 25
			down2 = 25, 			// Small poly(A) PSSM size, downstream. Default 25	
			pAthreshold = 34; 		// Statistical cutoff for limiting false poly(A) positives to < 5%. Default 34
		SJthreshold = 1506;			// Same threshold for linear splice junction scoring scheme. Default 1506
		String CurrLine = "", SeqLocation = "" ; 
		boolean wholeIR = false , pAcutoff = false, SJcutoff = false, alldone = false, noSJ = false ;
		BufferedReader keyboard = new BufferedReader( new InputStreamReader( System.in ) );
		// Import sequences
		if ( args.length == 0 )
		{	System.out.println(" Please enter fasta file as argument,"
								+"\n with 800 nucleotides flanking the intergenic sequences") ;
			System.exit(0); 
		}
		else
		{	SeqLocation = args[0] ;	
		}
		input : while (!alldone)
		{	System.out.print(" Scan whole IR (last 5000nt ) instead of upstream putative Trans-Splice Juntion ?"
								+"\n (y/n, default n) ");
			String IR = keyboard.readLine();
			if ( IR.equals("y" ))
				wholeIR = true ; 
			else if ( !IR.equals("n" ))
			{	System.out.println("Please enter simple, lowercase 'y' or 'n'..."); 
				continue input; 
			}
			System.out.print(" Limit false-positives for poly(A) prediction "
						+"(might not emit predictions for all sequences) ?\n (y/n, default n) ");
			String pAt = keyboard.readLine();
			if ( pAt.equals("y" ))
				pAcutoff = true ; 
			else if ( !pAt.equals("n" ))
			{	System.out.println("Please enter simple, lowercase 'y' or 'n'..."); 
					continue input; 
			}
			System.out.print(" Limit false-positives for splice junction prediction "
						+"(might not emit predictions for all sequences) ?\n (y/n, default n) ");
			String SJt = keyboard.readLine();
			if ( SJt.equals("y" ))
				SJcutoff = true ; 
			else if ( !SJt.equals("n" ))
			{	System.out.println("Please enter simple, lowercase 'y' or 'n'..."); 
				continue input; 
			}
			alldone = true ; 	
		}		
		String [][] SeqTAB = ImportFasta( SeqLocation ) ; 
		
		// Predict Splice Junctions
		int [] SJposTAB = PredictSJ ( SeqTAB ); 
		// Build PSSM
		Scanner Line = new Scanner(new BufferedReader(new FileReader( "500A800.pssm" ))).useDelimiter("\n");
		while ( Line.hasNext() )
		{	pssmsize++ ; 
			CurrLine = Line.next() ;
		}
		float [][] PSSM = new float [pssmsize][4]; 
		Line = new Scanner(new BufferedReader(new FileReader( "500A800.pssm" ))).useDelimiter("\n");
		int line = 0 ; 
		while ( Line.hasNext() )
		{	CurrLine = Line.next() ; 
			Scanner Tab = new Scanner(new BufferedReader(new StringReader( CurrLine ))).useDelimiter("\t");
			for ( int i = 0 ; i != 4 ; i++ ) 
			{
				PSSM[line][i] = Float.parseFloat( Tab.next() ) ; 
			}	
			line ++ ; 
			Tab.close();
		}
		Line.close() ; 
		// Let's scan some sequences !!!
		for (int i = 0 ; i != SeqTAB.length ; i++  ) 
		{	System.out.println("Sequence \""+SeqTAB[i][0].substring(1)+ "\"");
			if ( SJposTAB[i] == -1 )
			{	System.out.println("  No splice junction prediction above threshold, enforcing whole IR scanning");  	
				wholeIR = true ;
				noSJ = true ; 
			}
			else
			{	System.out.print("  Putative trans-splicing site : "+ (SJposTAB[i]-800+1)+", " );
				if ( SeqTAB[i][1].length()-800 > SJposTAB[i] )
					System.out.println( (SeqTAB[i][1].length()-800-SJposTAB[i]-1)+" bases upstream of ATG");
				else
					System.out.println( (SeqTAB[i][1].length()-800-SJposTAB[i]-1)+" bases downstream of ATG"
									+ "\n     ** Possible Faulty ATG Annotation **");
			}
			double score = 0 , highest = 0 ;
			double [] 	big = new double [ SeqTAB[i][1].length() -1600+downCDS ], 
						small = new double [ SeqTAB[i][1].length() -1600+downCDS ] ;
			int matrix = 0 ,  position = 0 ; 
			for (int p= 800-up1 ; p < SeqTAB[i][1].length()-800-up1 ; p++ )
			{	score = 0 ; 
				for (int l= 0 ; l < up1+down1 ; l++ )
				{	switch ( SeqTAB[i][1].charAt( p + l ) )
					{	case 'A': { score = (double) score + PSSM[ l+(500-up1) ][0] ; break; }
						case 'T': { score = (double) score + PSSM[ l+(500-up1) ][1] ; break; }
						case 'C': { score = (double) score + PSSM[ l+(500-up1) ][2] ; break; }
						case 'G': { score = (double) score + PSSM[ l+(500-up1) ][3] ; break; } 
						// uncomment this line to CONSIDER AMBIGUITY CHARACTERS as position mean
  						//case 'N': { score = (double) score + (pssm1[l][0]+pssm1[l][1]+pssm1[l][2]+pssm1[l][3])/4 ; 	
					}
				}				
				big[ matrix ] = score ; 
				score = 0 ;  
				for (int l=0  ; l < up2+down2 ; l++ )
				{	switch ( SeqTAB[i][1].charAt( p + l ) )
					{	case 'A': { score = (double) score + PSSM[ l+(500-up2) ][0] ; break; }
						case 'T': { score = (double) score + PSSM[ l+(500-up2) ][1] ; break; }
						case 'C': { score = (double) score + PSSM[ l+(500-up2) ][2] ; break; }
						case 'G': { score = (double) score + PSSM[ l+(500-up2) ][3] ; break; } 
						// uncomment this line to CONSIDER AMBIGUITY CHARACTERS as position mean
  						//case 'N': { score = (double) score + (pssm1[l][0]+pssm1[l][1]+pssm1[l][2]+pssm1[l][3])/4 ; 	
					}					
				}
				small[ matrix ] = score ;
				matrix++ ; 
			}
			//  WHOLE INTERGENIC SCANNING 
			if (wholeIR)
			{	for ( int b = 0 ; b != big.length ; b ++)
				{	for (int s = Math.max( 0, b-upYY) ; 
							 s < Math.min( b + upYY , SeqTAB[i][1].length()-1600+downCDS )  ; s++ )
					{	if ( big[b]+small[s] >= highest  )
						{	highest = big[b]+small[s] ;
							position = s ;	
						}
					}
				}
				if ( pAcutoff && highest < pAthreshold )
					System.out.println( "  Highest scoring Poly(A) position, "+ position + ", under relevant threshold"
									 	+"\n==================================" ) ;
				else 
					System.out.println( "  Putative Poly(A) site : "+ position + " from STOP codon"
									+"\n==================================" ) ; 
			}			
			else  // Default Splice-Junction distance bounding PSSM scanning 
			{	for ( int b = Math.max( 0 , SJposTAB[i]-upSJ-800 ) ; b <= SJposTAB[i]-800 ; b++ )
				{	for (int s = Math.max( 0, b-upYY) ; 
							 s < Math.min( b + upYY , SeqTAB[i][1].length()-1600+downCDS )  ; s++ )
					{	if ( big[b]+small[s] >= highest  )
						{	highest = big[b]+small[s] ;
							position = s ;	
						}
					}
				}
				if ( pAcutoff && highest < pAthreshold )
					System.out.println( "  Highest scoring Poly(A) position, "+ position + ", under relevant threshold"
									 	+"\n==================================" ) ;
				else 
					System.out.println( "  Putative Poly(A) site : "+ position + " from STOP codon"
									+"\n==================================" ) ; 
			}		
			if (noSJ)
			{	noSJ = false ; 
				wholeIR = false ;
			}
		}		
	}	
	// This method predicts the TRANS-SPLICING acceptor site
	private static int[] PredictSJ( String[][] SequenceTAB ) throws IOException
	{
		int[] SJ = new int [ SequenceTAB.length ] ; 
		for ( int i = 0 ; i != SequenceTAB.length ; i++) 
		{	String Segment = "", Region = "" ;
			int seg_len = 0 , char_counter = 0, endpos=0,
				// for testing optimal function coefficient
				constant = 150 ; 
			double best = 0 , score = 0, best_end = 0  ; 
			Region = SequenceTAB[i][1].substring( 	SequenceTAB[i][1].length()-800-upCDS, 
													SequenceTAB[i][1].length()-800+downCDS ) ; 
			Scanner AG = new Scanner(new BufferedReader(new StringReader( Region ))).useDelimiter("AG");
			while ( AG.hasNext() ) 
			{	Segment = AG.next() ; 
				seg_len = Segment.length() +2 ; //+2 for the AG excluded from sequence by Scanner
				char_counter = 0; 
				endpos=endpos + seg_len ;
				char curr_char ;
				for ( int z = 0 ; z < seg_len-2 ; z++ )  // includes final AG
				{	curr_char = Segment.charAt( z ) ;
					if ( z == Segment.length() - 1)
						break ;  					 // neglect final segment (no AG!)
					else if ( curr_char  == 'C' || curr_char  == 'T' )
						char_counter++ ;	
				}
				// linear scoring function
				score = seg_len + seg_len* constant *((double)char_counter/seg_len - 0.55) ; 
				// POLYNOMIAL scoring function (comment-out previous line if used and change SJthreshold to 125)
				// score = seg_len + seg_len* constant *Math.pow(((double)char_counter/seg_len - 0.55), 3) ; 
				if ( score > best ) 
				{	best_end = endpos ; 
					best = score ; 
				}
			}
			AG.close() ;  
			if (SJcutoff && best < SJthreshold )
				SJ[i] = -1 ; 
			else 
				SJ[i] = (int) best_end + SequenceTAB[i][1].length()-800-upCDS ; 
		}
		return SJ ;
	}

	// This method processes a .fasta formatted sequence file input into predaterm
	private static String[][] ImportFasta( String File_location ) throws IOException
	{
		int sequences = 0 ;
		String Sequence = "", TempScan="" ;
		String[][] SeqTAB ;
		// create String array
		Scanner Seq = new Scanner(new BufferedReader(new FileReader( File_location ))).useDelimiter(">");
		while ( Seq.hasNext() )	
		{	
			sequences++ ; 
			Sequence = Seq.next() ; 
		}
		Seq.close() ;
		SeqTAB = new String[ sequences ][2] ;
		// import sequences
		Scanner X = new Scanner(new BufferedReader(new FileReader( File_location ))).useDelimiter("\n");
		int i = -1 ; 
		boolean IsFirst = true ;
		while ( X.hasNext() ) 
		{
			TempScan = X.next() ;
			if ( TempScan.charAt( 0 ) == '>' )
			{
				i++ ;
				SeqTAB[i][0] = TempScan  ;
				IsFirst = true ;
			}
			else if ( IsFirst )
			{
				IsFirst = false ;
				SeqTAB[i][1] = TempScan.toUpperCase() ;
			}
			else
				SeqTAB[i][1] = SeqTAB[i][1]+TempScan.toUpperCase() ;			
		}
		X.close();
		return SeqTAB ;
	}

}
