# Supplementary material for: Improving the prediction of mRNA extremities in the parasitic protozoan Leishmania
Source: BMC Bioinformatics. 2008 Mar 20;9:158. doi: 10.1186/1471-2105-9-158 (PMC2335281; doi:10.1186/1471-2105-9-158)
Supplement: Additional file 4 — PRED-A-TERM program. The prediction algorithm described in this manuscript has been implemented into a JAVA program which can be used to scan query sequences using any operating system. Once extracted, detailed usage instructions can be viewed in the README.txt file. [file 1471-2105-9-158-S4.zip › Additional_File_3/README.txt]

PRED-A-TERM (C) 2007 - GNU public license
by Martin Smith (martin.smith@umontreal.ca)

WHAT IS PRED-A-TERM?
==============================
A Java program to predict UTR extremities for Leishmania parasites. You should read the manuscript:
Smith, M., Blanchette, M., Papadopoulou, B. Improving the prediction of mRNA extremities in the parasitic protozoan Leishmania. 2008.

HOW TO USE PRED-A-TERM ??
==============================
Pred-A-term is a simple JAVA program which can be executed in any operating system provided JAVA is installed.
The program must first be compiled into a binary file which is subsequently executed. 
PRED-A-TERM comes with a precompiled binary file (predaterm.class) if you simply wish to run the algorithm as described in the manuscript. To execute the program, follow these stepsnn : 

(1) Extract the files to your computer
(2) Copy .fasta formatted query sequence file to the extracted directory 
	** make sure query sequences are properly formatted (read next section)**
(3) Open a terminal window (LINUX) or the command prompt (WINDOWS). 
(4) Go to the PRED-A-TERM directory (i.e. "cd dir_location" )
(5) Type "java predaterm QUERY.FASTA" where QUERY.FASTA is your sequence file

However, if you wish to play around with the parameters, you must have a java compiler (javac) installed (you can install Java Develpment Kit - JDK - if you wish to do so : http://java.sun.com/javase/downloads/index.jsp ).
You can edit variables and change scoring functions depending on your needs/curiosity. Simply recompile after modification (you should know what you are doing!). 


INPUT FILE FORMAT
===============================
PRED-A-TERM takes standard FASTA formatted text sequences as input. Make sure your sequences have 800 nucleotides of the respective coding sequence flanking the intergenic region. A sample file (polyAs.fasta) containing the 218 mapped poly-Adenylated ESTs (with their apped poly(A) site as title) is included. 

Fasta format ex:
>Sequence1
CGATGCGACTGACTGAC
>Sequence2
CCGCGCTGATAGCTAGCCGTA
>SequenceX
[last 800 bases of upstream ORF] NON-CODING INTERGENIC SEQUENCE [ATG+797 bases of downstream ORF]

The package includes sample input file polyAs.fasta, which contains the intergenic genomic sequences of mapped polyadenylated ESTs used for testing. The numbers correspond to the mapped poly(A) site relative to the start of the intergenic sequence. 


PSSM FILE FORMAT
===============================
By default, the log-odds scores of the 218 poly(A) sequences described in the manuscript are included in a .pssm file (500A800.pssm). 
This program can be modified to use other PSSMs (i.e. for Trypanosoma). One must simply print out the log-odds score for a given sequence alignment and modify the file name, path and parameters in the java script. 
