# Supplementary material for: Improving the prediction of mRNA extremities in the parasitic protozoan Leishmania
Source: BMC Bioinformatics. 2008 Mar 20;9:158. doi: 10.1186/1471-2105-9-158 (PMC2335281; doi:10.1186/1471-2105-9-158)
Supplement: Additional file 4 — PRED-A-TERM program. The prediction algorithm described in this manuscript has been implemented into a JAVA program which can be used to scan query sequences using any operating system. Once extracted, detailed usage instructions can be viewed in the README.txt file. [file 1471-2105-9-158-S4.zip › Additional_File_3/polyAs.fasta]

>417
ACCGTGGGTGTGCTGACACTGCTCAAGGCCCTTGTCGTCGAAGATGCCCATCATGGCGTCGTCCTCCGCAGCAGCACTTTCACCGTGGCGGGCGCCGTCACCTTTGCGGTGCTGAGCGTGGCCAGTGTGAGGACTCCGGTATCCCGCTGCACCTCGATTGTGCGCATGCTGCAGTACCTGTTGCCAGTGCCGCACAAAAGCACGGAGGCGGAGCTGCAGGTAGTTGGCCAAGATATCTTGGCCTGCATGCAGGCGGCCACCACAACAGCCACCCTCTCCTGCTCCAGACATAGTACGGAAATCGCGAAGTCAGTCGTGCCCTACACCACACCAGAGGAGTGGGTCGCGCGGATCGCGGAGAAGCTGCTGCACCTGCCCTCCGTGTATACCACCGTTCTCACACGCTTTGCAGAGCACAAGATGTGCACCATATGCCACCAAGAGCCGGCAAAGCCAGTCGTGTGCTGTCGATGCGGGAAGTTGATGTGCATGCAGCCGCCAAGCTCGCCACCGGAGCTGTACACGCACACGCGCACCTGCGGTGGCGCTGTTGGAATCTTCCTCGTTGTCCGTACCGCCAACTTCTACGTGCTGGAGCTGACATCTGGGCGTGTCTACCACTACCCCTCCAACTACACGGACGAGTACGGCGAGCACGACCGCAACCTGCGTCGTGGCATTCCGCTCTTCCGCAACACCGAGGAGACCCAGAAACTGGTCTTGACGTGGATGCTGAACAAGTGGGGTGCCGTATCGTCCATTTTCGGCGTCGCAAACCGCATGGACCTCTCCACCCTGTAGCCTGACAGTCACGCGGAGGGGCCCGCGTGCGTGTGTGCCTATATGTTGGCGTGGGTGATGTGCCGTCAGCGGCGCCGTCGACTCTCGTTCTTGCTTTCTCTGGCACACCTCGACGCGTCGACATCAACCTGCCGCCTCGGGCGAACCGGGGGAAGCGAAGAGGGAACGGAAAGGGGCGGACGGATAGAGCGAGCGAAGGCGCCGAGATATGTGATGTCCACAGACCACGGCGGCCTCGAAGCGCGGCCATCACACGCACAGACCCAAGCAGGCAAGCGCCCACAGAGACAGACGGGCGCTTTGCCGAGGAACGTCGGCGAGGACACTCTCTTGCAATGGCGGGAAACAAATTATGTGTTGCTGTTATGTTTTCATGCCGCCAAGAAGCGCGCACAGGTTGGCCCCCCCCCCTCTCATCCCTCCCTTTCTTGACTTCCCCAGCCCCACGCACCTGTCTGGACATGTGTACACGTGTGTGTGTGTGTGTGTGTGTGTGTGTGTGTCGTCGTCTATCTTGGCTTCCCTTTTCACCCTAACTCACCACCTCGTCCACGTCTCTCCCACTGTCCCCCTGCCCATCCTCATCCACCAACCCCCCCCCTCTGCCGCACCGACCCACCGCCCCACTCATGGCATCTTCCACATTCGCCCACATTGCGCCCGGGTATCTGCAAAAGGTGCGCCCCATCCCCACACCATTCCGGGCGCGATCACCGCTGAAACCGAATATGGACACATCCAGTACGCCCCTCTCCGCTTCTGCCGCTGCCTCGAGCCTTGTGTCCTCGCCATTCGTGCCCTGCATCGAGGACTCGGCGCATACGCGGAGAGTCGGACGCCACCCCGTGCTGTTCCAGCGCACCCTCGACGCCGTCAGCTACCGCTACCTCACTGCATCCTCTCGACTGGCCTGCACGGTTGCGTCCAGCAGCAGCGACAAAAAAGTGAGCTCTGTAGCGTTGCACGCAACGGCCACCGCCAACGCTGAACACGCAGCCTACGTGACGACGCTCACGGAAAACTATCAAAAGCTGTGGCAGCAACGCAGGTTGGTGCCAAAGGCGGCACGACGAGAGTGGTTTGAAACGGTGGTGGTGCATCTCAAGGCACTGAATGCATTGGGGGCTACTCTTGCCTGGCTGACGGACGCGCCCGCGACCGTCACGTCTGCCGCGCTCTCCGACCATTATGGCGAGAGAAAGCAGCAAAAATCGAGGAAGCCTGCCCACGACCCACTCCCGCTGTGGTGCCTCTGGCAGGACGCTCAGCGTCACCTGCACCACATGTCACTGCGTCTGCGTCCGCGGACCCCGGCCGCCGGTGTCGCGTACGGGACGCGTGAGGCGATGCGGATGTCTGACCTGGTGCGCATGGACAGCTCCGCCTTCGCCTGGCGGGTGCGCCAGTGGTGTCGCATAGCAGCGCTTTTCCACAGCCCCCGTTGCGCAGATACGGAGGCAGCATCATCACTGGTAGACGTTGCTGAGGCGGTTCATCCCGGCATGATCGCAGATGTGGTATGCCGTGTG
>698
ACCCAGCTACACGCTATAGCCCGTAACTTGACCTTCTACGACGTCGAACACAGCGAGGACGAGAGCAGCCTGTACTGCTTCACGCTGGGCAGCAGGGTCTACAGCTTGTTCGACAACGGCATATGGGCCAACCTCCGCGAGTTCTTCGGCTGGTCCTCACTCACGCAGAAAGTGTACCGGGTTCCGCAGATCAACCCCTACCTGCAGCAAGTCGTCAAGGACCATCAACGATGGCAGTTGACCGGCGGCGACGCCTGCTGTGATAACAGCGATCGTCAGCATCAGTCCTGCACGCACGCAAGCGGCGCTGTCTGCAAATCCGGTGCAGCAGCAGCAGGCACCACCACCACGGCGGGTACAATTGCAAGGCCCGCTGAGTTGGGGGAGGGCGAGTCCACCCGAGCTCAGCAGATGCTGAGGGCGCCACACCATGAAGCACTCGCCGCGGCGGCAGCATCCGCCAATGTCGGGGGGCTTCCCCAGGGACGTGAGGCGGCGCAGCAGGAGCGGCAGTCAGCGTCACAAGCCGAGGAGGGCGGAGAAGAGCACGACGAGGCAGAATACTACGCTGGCAACGGCGGTCGTAACGACGGTTCAGCACTGGCAATGCACATCTTCCAAGAGATGGTCCGCAGCGGCCGCACGGATGTTGGCCGTCGTGACGCCATAGAAGTCATGGCGCACGGTGGCGGCGCGGATGCGGAGACGCAGCAGGAGTGGGATGCGGCGGTGGAGAAGGCGAGGCAGATGTACCGCTTCTACCTACAGTCGGTCGGCGGCGCCGGCGACGGTGATTATTGAGAGCGCCGAAATGGGGCGATCGTGACAACGGCGGGAAGGGATGGGGGACAGACAAGAAAACAGAAGATGGGGAGGGGCGCGAGTCCCGCACAGCGTCCACAGACACACGGATGTATTCACCGTATGTTGAAGCGCGTCTGTGAGCGCGTGTGCGGCTTACGCGCGCGAGAAGGGGGGAGGACGGACGAGGGGAACCCTCCAAAAACGAAAGACGCGGAGGAAAGCGGGAGGCGTGGAAGAAAGCACGGCCAGCATGAGAAAGTCGTGCTTTTACTGTTGGAGGGAGGGAAGGAACCTGGGTTGTGGCTGGCACGCATGCGTATCGTGTGTGTGTGTGCTGCTTCTGCTTTTCGGCCTGCCCGCGTCTGTGCCCTTCCTCCTCCCCCCTCCCCCCTCCCCTCGTTCCACCCACCCTCTCGCCATGCCTCCTTCTCCACCGGCAGCGCCGCTTCGTTCCGTGTTCGGTGGCGCTGGCACCTGTGGAACATCCCAACAGGGGCCTCTCGACAGGTTGGCCTCGCTTGTGAGCAGGGCTGTCTGCATGCTTACTTTGTGCCCATCAGTGGGCCGTCCGCCCGCTTCTCCTCCGCGTATTATTTGCACGCACGCACTCAAGGAGGGCAAGAGGCGGCGCGGTCAACGCCGACGGGCAGCACCGACACCTACGGAAGGGAAGCTGCACGTCGAGAATTCTAAAGAACTCTATATATGTATTGCATGAACTGCAGACGGTGGTCGGCGTCGAGAGAGAAGCCGAGGAAGAGCTGTGCGTGCGTGTGTGGGTGTGTACTTCCTCCTTCGTGCCCTCCACTCGAATGCATACCCGGGGTAGCCCTCTCTGTGCATGCGTGGTGTGTTGGAGCCAGTGCCACCCCCATCCTATCCCGGTCGACATCTCCATCACGTGTGACAGGATAGCCCGCAGGATGGAGAGTGGGTGCCGCACTCTCGCGCGCACCAAGCAAAATAATTGGATAGGTAGATACCACGTACGTATCGAACCTCCGTGTCACCGTGAGTCCAACGGCTCGGTGTACGCGGCGCAACCGCGCATTCACATACGTACCGCCCCCCCCCTAGAAGTCGGATTTCGACGGAGCCGAATATGCGGACTCGCTTCAATGGCCTTCGTGTAACGTCCCTCCCTCCTCCCTCCCTCCCTCACCCCTCTCTCTCTCGCTCTCTACATGGAGAAAGAAAACTAGACACATACCAGGCGTGGGCATTTCCTGCGCACACCCTGCAAGCCGCGCCTAATACGGAGGAACACATGCAGGCGTGCGCACGAATACGACCTAAAACGTTCAACAACCAAACAGTAGGAATCCTGCAGACCAATTCGTCGCTGTTTCCTTTTATTCCCTGCTGCTCTTGCGCGTCCAGCACCAACACAACTTCACTCATCGCATGGGTTCTGCTCAGCCATGCCGTCACCCCTGTTGCACCGCGAACCGCAGCTGATATCCTCGCCTTCATCGCGTGAGTGCCAATGCCCCTTCCAAGGCGGCAGGAAGCTCCTGCCGTTGGCAGACCTGCGTCATCAGCACGGCAAGGGTAACGATGCTGGCGCTGGTGGTACCAAAGAGCTGTCCAGCCTTGGTGGGAGGAACGTTAGCACGGCGAATGCAAGCTCCGCAGCGGCGAGTGCGTCGGGACTGCCGCGGTTGGCGGCGGTGGCTGCCGTTCCGCCATCGCTTGAGCTGTTCCTGACTGCTTCTAGTGAAGCGGTTGAGACGGTGGTCGTGTGCGACAACGAGAGCACCCAGGCAATGCACAGCGGCGCGGCCTTTCCTGCCGCCGCCGTCGCACCTGCCGCGGCAGCCCAGCCCCTAAAGTTTTTAGCCGTCAGCCCCTCCACCGCGCCCGTGTCGCTCGAGTCGTCCTCTTCAGCGGCTGCATCGGCATCCCTGAGCTGCTCCTCGAAACCGCTTATCCGCTCTACGGCCATGCCGACGGAAGAGGGTCGCATCCTGCCACTACCAACCGCAGCAACTACCCTGGAAGAAGCGTATCTCGAGAGCCGCGTAAGCTACCCGTACAAGGGTGCCGACGCGATGGCCACCTTCGACCTCGCCAACCCTCCGCCCGCACCCTCCCTGCATGTGGACTCGGCCGACCAAGGCGGATCAGCAGCCACCACCACCGCACCTCTGCTTCGTCAGCAGGAAAGCCAAATCTCCCTGTCCGGAAGCACGCCGAAAACACCTCCGATTTGCCAAGAGCGA
>2070
CTGCACAGCGCGGCTGGCGCGCCAGAGTGCCCGGTTTGCAAAGGCCGTGTCGATGAGCGGATGGCTGGTGACATCATTCCCTTGTACGGCAAGGGCCGACAGCCGGCGGCAAAGGCGGGCAGTGGTCAAGGCACCCTCTCAGCACCAGCAACGACAACGGCGGCCGCGACAGCCGCCACAGAGAGTGCTGCAACCGTTTCCGACCCGGCGCAGGAGGCGTTTTTCAGCCGCCCTAGCGCTTACAGCTTTGCCCCTGCTCGCGACGCACGACGTTCGGGCCAGGCATCCTCGCAACAGCAGCAGCCGGAGCAACAGCAGCAGCCGGAGCAACAGCAGCACCACCCGCGCCCAAATGCCAATCGTGCGCCGCCTCGTCCTCGTCCCCAGCAGCGTCACCAGTTCCAGAATGTCCACATAAATCGCGGTGGCATGCCGCTGACCATGGGCAGTGGCATCTTTTTCTTCGGTGGCGGCACAGGGGTGCTTTTCTCCATCATTGTTGTGGCGATCTGGACCCTGTACCACTACGCGCCGTGGCGTGAGTGGGTGCAGGCGTCGGCGCGCTGGTACAACCGCCTGCGCGGTCACCCGGAGCCGGCAAATACGAGTCAGGCAGAGCACGAGGCGTCAACGGACAGGCCGACCCAGGCACGGACGCCACCAGCCGCCACGCATCTAGCCTCCGCAGCTTCCTCGATGGAAGACCCTACCGACGATGTTTCGCCACCAACCATCGTGCGCCACTTGATCATTAGCCTCTTTCTCGTCTTCATTTTGATCCAGCTTTTGGCGTACGTGTAGACACTGTTCTGTGTGTTTTGGCATGCGTGCGTCTCTCTTCCTGACCTCATTTCTTCCTTCTTCGCCCTCCCTCTTTTTTGTCCTCACGACGGGCGAAAAACACACGAAACGAAAAGTGCGCCACGTGCGCTGCTGAAGGAACATAAAACACGAAGGCAAATAAGCGGGTGCTCTCTGTCGTTGGCGGTTCGGGACAAAAGGAGATGAGGGATAGAGGAAGAGGAGGGCAGATGCCGCATAAAGCGGCACCACTGAGCTGGATAATCGAAAATGCGGGTTGCCCCAAAGACGGGTGAGAGTAGACAAGCAGCAAAGCGTGAGCCTCTGCTTTACCTCTAATGTCTGTTTTGGTAGGGCCACGGCGTGCGTGTGCATGTCTGGGTTCTGCGTGAGGAAGTCACTGACTGGCCGCCGACGTATTCCTCTCTCATGCGTTCGCCCTTTTGAATAGTCCGTGGTGTGTATGAGCGCTATGCCCACACGGACACGAGGGGCTAGCGTACATTTGCATTCCTGTCTCTTTCTCTCTCTCTGTATGTGTATTCGTTTCATAGATCGGTTCTGCGTCTTGACACAGACACCCCCTTCGATGTTTCCTTCTCCCACGTCTGATCCACCCGAGCCCACTTACCCTTTCGCTCTCTTATCTGCCGCTGCATGCTGGTCCTCAGCTCGTCTGTTCGTGGCTCTGGAGGTGCGGCACGACATGTTTGAGCGCGTGCCTCACCTGCGCCGAAGAGAGGAACAGGGTGGATGAGGAAGGTGGTGCTGGTGGTGGATGAGGGACGGAAAGTTTGAACGATATGGGAGAATCGAACGAACAAGATAGAGGGGAAAAGAGAGGCAGAGGATAGGAGTTTGGCGTTACCCTCGTAGTGACTCTTTTTTTTCTGTGCTGTTTTTCTGCTGCCGCAGTCGTTGCTGCCGCCGAGTGCCATGAAAGGGAGGAGGAGGCCGACTTCGCCGTTTTTTCTTCGCGGAATTCGGACTGACGTGTGTCTTTTCCTCCGGTCTTTCCTATGTTTTCTTTGCTTCTTTTTTTCTGTTCCTCCTTCAAGCTGTTTGCCGACTCCACCGCATGAGGCAGACACCCGACATTGACCACGAAGGGCGCCGGCACATCTCCTCTTTTGCTTTCGAGGCCTTGCTCATGATGGGTAGCGGGAGGGGTTAGGTCGCATGGCTGATGTGCGACTTGCTTCTTGTGCTTTCTCGTTTTGTCGTACTTCAATGCTCTCATTTATTTGTACCTATGCCTCCCTCTTTTTCACCGTAGTTGCAGCTGCAGAAGCTGCTGCTTTGTTTTTTTTTTCGTCTCCGCAGCGAACATCCAGTCTCTGTGTGCATGTGTGCGTGCTTGCGTTTGTGTAGTTGAGTGCACCCGACTTTGTGCATGACGTTGTGTAACGACCCTGCCGCCTTTGCTATTGTCCGGTCTTTGCTTCCTTCTCTCCTGCTCTCTTGCGCTGCTCTTCTTCACGCTTTCTCATTCCGTGCAAGCGAAAGAAGAAAAAAAAACGAAGACAATGTCGGCCCCCTCCACACACACGCACACACGGTTGAGTTGATATTGCCTACCCTTTGCGCAAAAGACTCTCGTCATTGTCTCTTCTGGGATTGGCTGGCGGAGGTATAGCTGCTGAGACGGCGGAGAGGCTATGCTTCTGTCTGCGTGCGGATACCGCCGCCTCGCCTTGTGCATTGCTGTGAGCGAGTCGTCTGATGAGGAGCTGAGCGCTGCGACGAAACTGATGTGGCTTGGGTGCCGCCTGAGGCTCTCCCGCCTCTTTCTTCAACTGTGCCCACATACCAACATCAAGACGTCATCAGTCAAACAAAGTGAAGAAACTTAGATAAGAAGGCGCGTGCACGCTTGCAGATAGCCGTGGCGCGTCTCGGAGGTTCTGAAGAGAGGACGGAACAGTGCTTCGAAATATATCGGACTGGCGTGCGTCTTTCTTCATTCGTGCCTCCACCTTGCTCGATGTGAGGCGAGCTTTCTCTATTTGTGAGTGCGCTCATGGGACGAGCACATCCCGAGCGTTGGCAGGAACATCCGAAAAAGAAAAGAAACGAAGACGGCAAGAGAGGTCATGTTTGCTTCCTATCGCTCTTGTATGTATTTCTCTATGAGTGCACGTACGCCGTGACTTAGCTGCGCAATTCTGTTCTCACTTCGTGCTTTGAGCATGGCGCTTTCATCTCTTTTCTTGCCCACCGACATCCTATCTGTTCTCACACTCCTAACCTTTTCTTTCTTCCTGGCTACGTTGTTCTCTCTTGATGCCTTTCACGACACACACTCATGTGCACGTGATGTGTTTGTACATACGTGTCTGGGTGTGGGTGTTGTGCTCATTGGCGCGTGTTCAAACCGCCCTTATTGACGACATGATAACACAACGCTTCATTCCTCCATGCGTTTATCACTGGCTACATAGTCGTTTCTCGTTCTAGCCATGGCGAAACGCACAGTGAAGATGGGTGTGATGGGCCGCTACGGCACCCGTTACGGCGCAAACCCGCGCAAGCGCGCGAAGAAGCTTGAAGTGTCCCAGCACGCCAAGCACTTCTGCTCCTTCTGCGGTAAGTTTGCATTCCGCCGCAAGGCTGTCGGCATCTGGCGTTGCGACGGCTGCAGCAAGACGGTTGCCGGTGGTGCGTACACCCTGAGCACTCCCAACAACAGCACCGTCCGCTCCACGGTCCGCCGTCTGCGCGAGCTGGCCAAGATTTAAGCCGGCTGTGAGACGAGAAACGTGCCGCCCCGGAGGACGCGAGGCTGGGGGGAACCATCCTTCGCAACGGTGGTGCTAGCGGTGGTGGTGGCGCGAGCGCAGCGTGAGAGGGAATCGGCGTTGTGTAAGTCTGTGTGCGCGTATGCTTCACGTATCGCGTGCTCTCTCCCTCTCTCACCCCTCTTTTCTTTTCGCAGGTCCTTTCTCCTCATACTCTCGCTCTGTTATGCCACCGGATGCTTGGAAGGCGTCCCCTCCGTGTGCAGTGCGGGCGCCACGATACGTCTTTTTTTCTTTTTTTTTTTGCTTTGCTCTCTCTCGTCGACGAGGTGAAAAGAGCAGGAAAAAACGACCGCAACGCCATGACAAACGAACACACGCACTCACACACCTTGATGTGTTCTCTGAGATATGCCCATGGCAGGTGAAGGAGCTTCGCAGGCGGAACGGGCGGGTAAGCGCAGATGTGTGAGCCCATGGTTGCTATGCCTCTGGGCTCCCTTCGTTGTTGCCTTCGCTGCG
>819
GATTTGCTGTACGAGCTAATCGTCACGATCCCGCTGCAGTCGCTCGATCGCCGCGTCACGTCCATGATGCGACGCGCGAGTGACGTGCTGCTGTTCGCGCTCATCTGCGCCAGCTACCGAACCCGCTTACCGGCTGTCTTTGGCAAAAACAAGGCGAAAGAGCGCTTCTATGAGGAGTACGAGACCATCGTAAAGGACCTGGCTTCGCGCTACCACACCAGCGAGAACAGTTTTCCCACATGCGCGGATGTGCGCGCCTTCCTGACCAGGGTCGACTCGAAGGACTTCCCTGACATCGAGAAGCTGGAGAAGCGCGGGTGGATCAAGTTGCTCAAGAGCACCATCGACGTAGACCTCCCACGTCTGCTCCAGCCGCTCAAGGAATACTCGATGAGCGACCCGCGGGAGCAACGCGACGCCATTAAGCTTCAGCGCAAGTATATGCAACAGCGAGCCAGTGCAGCGCCTCCGGCTAGGGCAGCTACCGTAGCAAGCCTTGGGGGCAATGACCCACCTAGCGCCACCCCGAAAGCCGTGGTGTCACCGCCCCCTGCAGCAGCACCTGCTGCAGGCAGTGTCTCGTCTACCACCGACACGCAGGCGCAGATGTTAACGATGATGCTGCAGATGCTGGCCGCGCAGCAGCAGCAGCAGCAGGCTAGTAGCCCCTCGACTGGTCAGGCAAGCCCTGGCGCAGCAACGACGGCCTCGAATGACCAGATGGAGCTCACAATGCAAAGTATAATGGCCATGCTGCAGCAGCAGATGCAACAGCAACAGTCCCAACAACAACAGCGGTAGGGGAGAGAAACGAGAGAGGCAACCCCCTTACCGCGTGACGCCCACAAAAAAGAAACAAGCCGCTGACCAAAAGCGTGTGCCATAAAGGAAGGATAGGGCAGGGATCGGTGAAGCAGGGAAGCGATTACGAGTTGCAACTTCTTGTTTTGTCTTTGACGATACAGTGACGATGTGGACTTGTTTCGATCTTCTTCGACCTCTTGGCCTCAGCGGTCTCGCCCTTCCGTCTCGCTTTCTCGGTACCATAAAAAAATCAGCGATAGTGCTGCTTGCGCATGTTTATGCTCGATGGCCGTTTGTCGTGCGCGTGCGGGGTCTGGTGGGGGTGGGGAGGGGGATTCGGGCCTTCTTCTTATAGGCGTTACATGCTTCCGTCGACCCCTTCCCCGCGTAGAGGGCCGCCGTCTCCGGCTGCAGACGCACGTATGCCATGGGAGCATCGATGCAGTTTTCTTTCCCTGTGTGTGTGTGTGTGTGTGTGTCTGTATGCGTGCGCCCGTTTCGGCGGATTGGGGCATCAACTCGATCGGTGGCTTCCTCACCTGGCTTCCGTTTTTCCCTGTGGGGTGAATTTTGTGTGGCTCAGATGACTCCATNGTGNACAAACACACACACACACACACGCACATCTATGTGTTCATGATTCACCTTTTGCATGTTGCTTCATTTTTTTTTGTTGTTGTTTTGCTGTGGTGCTTCTATCTTTTTTTTTCCTCTGTCCTCATCCCCGCACTCTGCAAAAGCGTGTGTGCGTGTGCCGGTGGGGTGGGGGAGGGCGCTCCTTAGGCCCCGTCAAGCGCATCACCTCAACACCAAAAGTGGGCAATGTGGAGCATAGCGAAAGAAAAGAGGGCGGCAATTATGTCTTTGATCACCATCATCACTTCGCTCATTTGATTGCGGTTGACGCGCGTTGCATCTACGGGTAATGAGCCCTCCGCCCTCCGCCCTCCCCCTCCCAATCTCGCCATCACGTCGCATTGCCTCAGCTCTGCGAATGGCAGCGAAGTCTGCCGCCATGTGACACATGCTCTCGTGGGTGAAAACTCACATGCTCTTGCACCCCGCCCTCCATCGTCTTGCGTTGCTTTTCTTTTTGTATTGTGGCAAATCTTGCACATTGCCTACAGCGCACCTCATGGCCCTCAAGCGCGTGCGCGAAGAGGCTGCCGAGAACGGCGAGGCCGGCCTCGGCGACACACTGGTCTCCCAACTCCCGAAGAAGCGTCCTGAGGTGGCTGTCTGCACCTCCAGCTCCGCATTGAGCCCTTTCACGCGGCAACCCTTCTCAGCCCGCTACCGTCAGCTGTTGCAGTCGCGTCAGCGACTTCCTGTGTTCGAGAAGCGCCACCTTATACAGGAGACGGTGCGAACCAACTCTGTCACGTTGCTCGTGGGCGAGACGGGCAGCGGCAAGACGACGCAGGTCCCTCACTTTCTTGCGGAGCTGCAGGACACCTTCACCGGCGTCATCGCATGTACGCAGCCACGTCGTATCGCGGCCATCTCCGTTGCCACTCGCGTGGCCGAAGAAATGGACGTGCCCCTCGGTGCGCATGTCGGCTACCACGTCCGCTTCGACTCGCGCCAGTGCGACGCCACGCGGGTGCTCTACATGACGGATGGCATGCTGCTCCGTGAAGCGTTCACGGATTCGGACCTCCAAAAATACAGTGTTGTGGTGGTGGACGAGGCGCACGAGCGGACGATCGACACGGATGTGGTTCTCGGCCTCCTGAAGCGACTCCTCACACGGCGTCCGCTTTTCCGACTGGTGGTCATGTCGGCCACGCTGGACGTGGCAAAGATTCAGTCCTACTTCCCCGGT
>653
TGTATGGCGGCGCTGGAGTGCTGCCACCTTCGGCGCACCTCCTCACCCTTCTACTCCTCCTTCCGCGACGGTGCAGAGGGGAAGGAGTCGAATGGGGCCGCCGTCCGGGGAGAGGGGAAGGCCGCTGGGCGCGAGGCGCCGTCTCCATCTGTAGGGGCTTCTCTTGTTGACAGTGACCGCACAGGCGCTGCCCGCTCACGGTCCTCTTCCGTGGCAGATCGGTGGCTGCAGCACGTGCAAAACCACCGTGATGTGGCGCAGCACGCCACGTCGGCCGCGCTGCCTCAAGACCACTTCCCCCAGATACCGCTGGAGAGGCCGAGGCGGAGCTCCCAGCGCTCTCGGTCCTCCGTCGGCGGCGATGATGAATTCTTATCGTGCTTTAGTAACACATCTGCGGCCGCCCCGCATCTGCCGACCGAAAGAACAGCGCGTGGGGGTGCCGCAGCGTGTGTTTTGCAGCGTTCGAAGCAAGAGTGCACGCCAGCGGGAAAGCGTCTCTTTGACGGCTCGGATGCTGTACAGCGCATCCAGCCACGCACCTCAGCTTCTGTGAGCGAGGGCGACCGAGAGGTGTTGCAGTCTGAGCCGTGCTGGGAGGGCGATGCGGATACGGAGGCGATTGTGCAAGGCGAACGTGTTGCTCCTTCCGTTCTGCTGCACCTCTCAGCTAGATATACGTGCACTACCGAGTCACCTCCTGCTCGTCCACGTCGGACCGAGGCTGCTCCAAAAAGGCGCGGGTCCTCTGGCGTTACAGCAGCCGCATCACACACTAAGCCTGACTTGAGCGCGAAGTAAGTGGCGCGATTTGGCACGTCGCTAAGCGACTTTAGAAAGTTCGAAGCATACGCACACATTTAACGGAGCAGCGCCAGGATAGGATGAAGACGGCGTTCTGCACAGCCCGCCCTCTCCTACAGGCACGCCGTTCGGTGCTGCTCTGAATGCGCCGCGTAAGGTGTCCGTCTTGGCGTCCGCATCGCCACTGGTGCCGCGCTCTTCTCTTTCCTCCTCAATCCAGTGGCCGACCTGCCCTGCCACCTGCTCTGCAACGTTGACTACGTGTCATCTGCGCTTCCGTAGCACGGGCCGGAGAGCGAGGTTCATGAGAGCACACCACCGCCGGAGGCATGCCGCTCGAGCGTCGCTGAAGACAGAGGCATGCGAAAATTTGGCTAAGCGTCCAACCCACGCTGACTGCCGCTGCAGCGCTCACGGATGGAAATGGAGGCTACGACGCTGAGGTACGTGTTCAACGCAGTAGTGATGGCGTACCAGCATTTCGCACTGGACTCCCGTGCTGTTGATCGGCGACCCGTTCGTCGTGCTTTATCGAGTTGCTGGTTGCTTGTGCGCTTCTCGCCACCTTTTTTTTTTCTATATTGCATTCGTGCACACCTCCTCAGCCTTTCGAGTGCTAACAGGCGTGGGCGTTGCCTCCACCGACACATCGTGCAAGAAAAGCGAGTCCAGCAGAGGTAAGACTGTCGCCGCGTTTTTACTGCGACTCCCAAGCGCCGCATCCATGGCGCGAGTCGCAGTCGTCAAATGGCCAACGCCAATTGGGCTGCCCAACGCGCACAGCTGGTGTACGTGTGCGGTGCTCTAGTGTTCAGTGTAGAGCACCTATCGTGTTCCGCGTCTTCCTCGATGTGTCATTGTGTCTGCCGCGGTGAATTCCTGATGCCGTCGCTCGTGCGCTCTCTTCTGTTTTTCGTTTTCTTCTTGTTTCGTCTTTCCTGTCTCCGCGACATCTTCCTGGCGCTGGTGAATCGACACACAGATATACACAGATATCAGTAGAGCGGCATACCACTTCTCTTGCGCACGTGGGGCGGGAACTTCACTCTCTCTCTCGTTGTGCACAGCTCCCCTAGAGCAGAGCCTCTGAGGCACACTGCACGCGTATACCGCTCTAGCGGACAGCGGAGTTGGTATCGACTTTTTTTTCGCGTCTTTGCACTGTCTCGTACGATTTCACTGACACTCGCGCGACGAATGTCGTCTTCCAGTGCACGGCGTTCAGAAGACGCCGTGGCGCCGCCCACCCCGCCACCGGTGCACACTTCCTCCTCTCAAGCGGCATCACGCTCACTAAGGAAAGGGCTCGACACTTCCCCCGCCACGGCAGTGGCTCCTATGAGCCCTCTCTCTCCGTCAGAAGTGAACACCGCCTTGGCATCGACGAAAACGCCGGCATCAGGCGCACTCGGTGAAGTACCAGCTTCTTCAGGTGACGCTCCTGTCGCCGCCGGCAGTGCCGCCTCGCGAACTGTTGATCCCCCCGACCTGACGTCTACGCCGAGCCCATCCGGGAGGACACTTTTGTTGCAGCGACGGCTGGAGAAAGATACGGAGGCACGAGCACGCCTGCATATCGTCTCCGATGAGCCCTCCGCCTTGCCTGATACAGAGAAGGCGTGCACACGCGCCAAGTCTTCTTCTTCTTCCGCGAAACCGCTGGAAAGCCCTGATCAGACGCACGCGCGGAGGAGGCCAGCGGTGTCACCTCGCAGAGCCGTCAATGGAGCTGCCGCTGCGGCTGCGTCCTCTGGGGCCAAGGGTGGCGGCGAGAGCGACAGCGGGACGCCCGCCACCTTATCTGTTTGCATGGTGATCGGAGAGACCGCGAAACCTGCAGCAGCGAAGCCAAGTGCAGGGGCGACGTTTCCTCCCACAAACGGTGGGAAGGATGCTGCGGCCGAGGGGACTGTCACCACGACGCCAGAAGTGCCATCGAGCATCAACCCGTGCGACGGGAGCGGTGCTCTTGCTACCCCTCGGAGGCGCTACATTGCT
>1268
CGAGATGGCGGCGTCCTGGTTGCGGGAAGCGGTGCTGTGGCGGCGCGCAAGGAGTCGCTGCGAGATGTACTGCGCTCTCCCGTGAAGCGTCGCATTCAGGCAATGGCCGCGGCGGCAGAGGCGAAGGGCGGAGGCGGCACGGCGCGCAAGAGAACCCGGGAAACTGCGAATGGTCCCGCTGCACTTTCGAGCCTTGGCTTCGACGCTCTCCCAGCGCTGGTGCAGACGGGCAAGCGCGCCGCACGCGCCGAGCACCGGGCATCTTTGCCTGCCCTGACAGCGGTGTTAGACTCACCAGTAAAGGGGGCGGCGGCCCAGATGGGCAGCAGCATCGAAGCTGGTGGCGAGATGTCAACCTCACCACGCGATGCCATCGAAGAGGAAGCTGACGACCGCGACAGCATCGAGGCCGTGCTGCGCAAGATCGACGCGGACAACGAACGACTTGGTTATGATGTGTTTGGGTTGGAGGGCAGAGAGAGAGCCGCGCCGCCGGCGTTCCTGCAGAATCTTCATGACGCCGACGCGGTGAAAGCGGCGGGCAACGTCCCCGGTGATGGTGGCACATTTGAGGAGGAGTCGGTGCCTCACAAAGTCAAAGAAGGTTACAGCGGTGGCTACGCCGGTGGAGCCGGTCACCACGATCATGCCACCAGCGCGGCGGAACGCCGGCATGGTGTTTATGACAGGGCAGTGCAGGGCGAGCCACCAATGGAGGAAGAGGAGGCAGAAGAGGAACTCAGTGCCGGCAAGAGTGACGAGTCTGGGAGGTCGACGCCTGAGTGGCTGCGGGACGGCTAGCGGGTGAACCGCAGCATTGTTCTCCCCATCCCTAACTTCCTCCCCACTGCCGTCACAGCGTCCCCTCTCTCGCTCGACTTCTCTCTCTATCCTGCCATCCATCCTGACACCTCCAAGCCAGCGCGCTCCATCAATGCCTCCAGCTGCTCCCCACCCCCTCACCCACCCACCCATGGTGCCTTTGTGTGCCTCCTGCAGCCCGTCGCGGCTGATGCGAGCACCGCTTTCGGCGCATAATTTGTTGGTTGCTGTTTTTATTTTCAGTAGGGGCGCGCTGCGTGCGCGTACGCGTAAAGTGCGGACGGGCGGTGGTCCAAGCTTACTGAGCGAGAGAGAGACACGCACACCGTGCTGGTGCGTGCCTGTATAATTAGATGCTCTATATAGAGACAGCAGAATGCAACGAGACGAAATGTGAGAGAGGGAAGGCGAGAGGCGGAACGGCAAGAGCCGCAGACGGGGGGGGGAAGACGAGCAGGCAAGGTGGGAGCCTCACCTCATCACTCGGTCTTCGCCTGTTTTCCTCACATATGTGCATACGTCTGCGCGCACCGGCTTCTGTATCGCCGGTGGGGCCTCGTTCTTCTGTTCTTTCTGATCCTCTTGCTTGCCGTTTTTCCCAGCGCTTGAGCCGTCGTCCACACCCACATACACAGACGCACGGGCAGTGCGTCTCTGTATGTGGGTGTGTGTGCTCCACTTCTCTTCCAGTCGTCGTTGTTGGGTGTGCTCGGTGCATGTATGGCCGGTGTGTAGATAAAGCGCCGCCTCTTCTCCTTCGGATGGTCTGTCCTTGTGTTGCGTATATGTGCATGTACAGAAATATGCACACGCACACATCTCTATGCATGTATATATGTATATGTGTGTATATAGATGTATATGAACATGTTTGCGGGCAAGGGGGCATGGCGTAACAGCCTATCCCTCGTATACGTGTGTGTGTGTGTGTGTGCGTGTATGGATGTGTGTATATATATAATATAGAATGCATTTGTGCATATTTGTGTCTCTGGCCGTGTACGCTACCTGTATCTTCTAGTCGTCGCCCTCTTTCTCTGTCGCTCGCTGCGGCTGTTTACGGCCCTCTTCTCCATGACGCCTCTGATGCTCGACTGCCCTTCTCTTTCTCTGCGCCGTGTGTGCATCTGTACGCGCGCTCGCGGTTTACACGCCTCCCGGCAAAGGTCTAGAAGCCCCCTCTATTGTTGTTGCTATACACTGCCACCACTCTCTGTTCATCAGTTTCTCGCGGTGCTCCGCCCAAGCCTTCGCTCTCCCTCTCTCGCCACCATCACCGCCACCGCCACCCACACCCCTGGCGTCTCTTCAAGGTCAACAACGTCGGTGGTGGATCGGAAAGGATGTAAAGATGCACGAGCGATTTAAGACATGCAAGATCCGATGACGCCTCCGTCAGGTTGCACTTTACATGGAGTATTGTGTGTTTTTTTTTCTGCGGATGTGTATGCTCGTGTGTGTGTGTGTGTACTTGTGTGTCAAAGCCGCACACGCGCCGTCGCCCATTCGTTGACCTGTGCCCAATGTCTTGTCGACTCCTCGTCCAACCGTCGCTCTCCGTGACGCCAAACATTTTCTCATCTCTCACCCCCTTCCTCCGACGGCACCTTGCTGTCGCCGTTGTCGCATACATACCCGCACACCAGCAACGCAAAGAGCCAGCGCAGCGCCCATCAAGGCCTGAGCTCTTCCGCTCCCGAAGCTCCGCCCACCTTCAGTCAACATCACGTCAAGCGCACTCAGCGCCACGGCAACGAGTTGAGCACTTGCGAAGGCGCGCGCAGACGTAAACACTTATACGCACACACTAGAGCGTCTCCTCGGCCTCCCCACACGGCCACGCTCAACCAAACCGCAAACACGCGCACTAGACATAGTCCATGATCCTACATAAAAGTGCATAGATCGATTTGTGGAGGGAAAGAGTGAGAGCGGTGGACCGACAGCAGCCTTGTCACTTCGTGTCTCTCTGTGCCGACGGGCCTGAAAACGTTCCACACCTAAAACCTTTTAAACTCGTATCGCCCGTGACGTCGTCTGTCGTGAGTAGTCCTTGCCCTCGCCACCCCCCCCTCTCAGCCCCTCTCGTCTTCGTCGTTGGGTGCTCGTGTTGCAGCTAACGGGCCTTGTTGTCTTCTTTGATTGCACACTTACATGTGTATATCGCGCTGTTCAGCGCTGCCGCCGCCTCCCCTCCACCCCACCGCGCACTTGGTTATCGCACAGCTCTGTCGATGTCCAGCAGTGAGAAGAAGCATGCCGCGTGGGTGGATGTAGTCGCCGGCGGCTTTGGCGGGGCGCTCGCCAAGTCTCTCCTCAGTCCTTTTCAACGCATCGTCGTACTGCAGCAACTCGGGCAGCACAAGAGCTACAGCATCGCCCAACTGGTGCGTCACATATATGCGCAGGAAGGCTTGAAAAGCTTCTGGCGCGGCAACCTCACCTCGATGGTGATTCGAGTGCCGTACAGCGGCATTCAGTTTTTGCTCTACACCCAGCTCAAGTTCTTCTTCCAAGATTGGCTGGATCGTCGTCATGCCGCCGCGGCGCTGTCTGGCCACCAGGCGGACGGTAGTAGCGATAACGACAACGCGTCCAGCGCCGCGACATCGCGCGGGCTGGGGATGGAGAAGTTCGTCATGAAGTGCGGCGCCGGCGGCATCTCGGCCACGATCGCCGGCGCTGCCGTCTACCCGGGCGAAGTTGTCCGCCTCCGCCTCATGTCTGGCGAGAAAAAGTTTACCGGCATTGCTCATACGTGCGGGCTCGTTTATCGGGAGACGCGCTCGCTGCGCAACTTCTACCGCGGCCTCGGGGCGTCGCTCATGCAGCGCGTGCCAGACATCCTAGTCAGCTTCGCTACGTACGAGACGATCAAGTACGCCGTGCTGGACAGCCCCGACCCGCTCCTCTTCAAGGACAATGACGCGGCGCGAAACGTGCTGTCAACGATGGTCGGTGGCTCCGCCGCGGCGATAGCCTCCATCCTCGTAGCGTTCCCACTCGACGTAGCGAAGCGGCGCATCGGCATGTCT
>2756
CTCTCCCACATCTGCGCTCCAGCGAAGGTGACTGGCTACACGAAGGATGAGCTCTCAAGGGCTGTCGAGGGCGTTGACGTTGTGGTGATCCCCGCTGGCATCCCCCGCAAACCGGGGATGACGCGCGACGACCTTTTCAACACGAACGCCAGCATCGTGCGCGATCTCGCCATCGCCGTTGGCACGCACGCGCCGAAGGCAATTGTTGGTATTATCACGAACCCCGTCAACAGCACTGTGCCAGTGGCTGCTGAGGCGCTGAAGAAGGTCGGCGTGTACGACCCTGCGCGCCTCTTTGGCGTCACCACACTCGACGTTGTCCGTGCCCGCACCTTCGTCGGAGAGGCGCTTGGCAAGTCCCCCCTGGAGTTCGACATCCCCGTTGTTGGCGGCCACAGCGGTGAGACGATTGTGCCGTTGCTCTCAGGCTTCCCGTCGCTGTCGGAGGAGCAGGTGCGGCAGCTGACGCACCGCATCCAGTTTGGTGGTGATGAGGTGGTGAAGGCCAAGGATGGTGCGGGCTCGGCGACGCTGTCCATGGCCTTCGCAGGCAACGAGTGGACGACGGCGGTGCTGCGCGCCCTCAGTGGCGAGAAGGGTGTTGTGGTGTGCACGTACGTGCAGAGCACCGTGGAGCCGTCGTGCGCCTTCTTCAGCTCGCCGGTGTTGCTGGGCAACAGTGGTGTGGAAAAGATCTACCCTGTGCCGATGCTGAACTCATACGAAGAGAAGCTGATGGCCAAGTGCTTGGAGGGTCTGCAGGGCAACATTAAGAAGGGCATCGCGTTTGGCAACAAGTAAGCTCGACGCCTGCTTCGCAGCTATCCGACGATGCGACGGTATTTTGCAGGCACACAACTGCAATGATGCGGTGACGTTTGCCGCTACGATGGCTAGAGGGCCCAGCAGCGGATCGGCACACTGACGCGGCGTCGTTGATGCGGCCCTTTTTGGCGTTTGGTTGCTCCCCCGCTCAGCGCCGGGCCATGCCGCTGCCACTCCTCTACCGCCCTCTAACCCACCCCCTCGCGCCCTTGTGCGGCAACGTCCCCTCTCCCTCATTTTCTCACTCCCCTTTGGCTGACGTCCAGCAACTATTTGCACCGTGGAAACAGCCTCATGTGCGCCTTCCTGCCCCGCATTCTCGCTCCCCCACCCTCACTCCTGTCTCTCCTCCCCCGAGCACTTCGTAGCCCCTTCTTTTCTGGTCTCGGCGTACACACACACATATGTGTGTGTGTGTGCGGTGTGCAGCTCCTGCGCCCATGTGCTGTTTGGGTGTCTCTCTCTCCGCCCGTGCGCGTGCCTGCGTGCGGACACTGGTCGTCTCTTCGCCAAGCGTTTTCGATTTGTTGTTGATTTGCCGTTCGCTCATCCGTTGGAGGAGAGCCGGAGTGCGACGCGAAGCGGCCGCCACACACACACACACGCGCAACGCTTTGGAAAGACTCGCGCACAAATGTCGCCACGACGCTGATGCGAGGGAGTCGGTGTAGACGTGTGAAGGCCGGCGGCGGAAAACGGATGAGGATGGATGCTTGCTCCACACCTCACGAACGCTGTGCATAGCCACCCAAGAGAGCGCTAAGAAGATGCTGTCCTTCGGAAGCACACAGATGCTTTCCGCTGCCTCCGTCCATCGGTGTAAGCGCCTGTGCTTCAGCATGTTTTATGCGGGAGCGCTTGTGATGCGGGCATGATGTCCCCCCTCTCTCTCCCTTTATTTTGATCATCCCTCCATAGAATGGCTATAGGCGAGTCCCTGAACCGTCTCATTGTCCCTCCCATTTCTCTTCTATCCTCCACACGCCTTCGCTGCCGCCACATCATCTTGTATGTCACCTCTGAACAAGGCGGCCACAGCGCGGGGGTGCAGAGGGAGAGTGCGAGAGTGGGCGATAAAACGGGAATATGGTCGATCAGCTGCGTGGGAGACAAGAGGTTAGAGAAGCGCCACGCAGGGGCACTGAAAGCCGAAGCAATACGAACCAGTGACTCCGCGCAAGAAGGAGAAAGGCAAGAAGAATCAGCAAACTTTTTCAGCGGAAGTCGGAGACGCACCCGTGCTGCGATGCGCAGAGCTGTGCACTTCGACATGTAATCGTCTTCCCCCTCCCCTGGCACACAAGGGAGTTGTGCTGTGCCCAATGTGAGCGCTGTGCGTGTGTTCACATGCACTCGTTTGCCTGCGGCCGACGCGTTTGTGCGCAAGGTGCGCGCGTGCGTGTTTACGGGAGGGTAGGAGTCGGGGAGGTGATCAATACACACATATAAGAATGTGCAAGTGCCAGCGCCCCCCCCTCGCCCTCGCCCTCGCCCTCGCCTCTCTCTCTCACTCTCTCTCTTTCGGCGTCTGCACCGGTGAAAACAGACACGCACGCGTGCCTCAGAAATGTGCGGTGCTTCATCAAGTGCTGTTCCTCATCACGGCTTGCCGCATGTGGACAGAGAGCGACGCCAATGATGAGGGGGAGCGCGTGAGGGTCTGGCGCCGAGCACTTCGCAATGGTTGTCACCTCGGTGCTTGTGCAGGCCATGGCGCACAGATCCAGCGCAGTCGTGTACTGTATCCCGGCCCTCACTTAGGCACAGTGTGCCTCTGCACGAGAGCAGCTGTACGTGCCGTGACAATGATGCACAGCGGTTTACACCTTCTCCCTATTGTTTTCTTCCTGTCACGCTTCCTTCTTGTGTGTGTGTGTGTGTGTGAGGAGGGCTTGCCCCTCCATCTCCTGTATCTCTAGCACCTATTCCCGCACTGACTTACCCCCGCTGGTGTCTTCGTTTCCCATTTTTGTGCCTGACCGATCCGTTGTAAGACACTCCTGCTTTCGCTTGCGCGTGCTTGTGCTTGCTTAGGTTCGCGTACACGTCTGTTTTTCTTTTTTTTTCCCGCGTTGAGGCTGTATAAAGAGAAAGAAGCGCGAAGAGAAGTAAAAGGGGATCGACAATGACCTGTGCGACAGAAGACACACAGACTGCGTCATGTGCTCTTCTACTTGCTGCGTGGCCGTCCTTCCCCCTTGTCGTCTTCTCAGCCGCCACCTCTTCCTGTTCTCACTATCGGTCTGTCTCGCTTTCTGCAAGCCATCCGTCAGCGCATCTCGATAACTCTTTCCTATCATTTTCTTGCATATTTTTACACAAGCGCTCTTTGCTTTGTATTTATCAGCCTCGCGTCTGGCATGCTGAACGCCTCCTGTCCTCGCAGATGACCTCCACCACCGCGCAGCTTCTGACCCCAGTCCACAGTACCCCTTGAACCAGCCGTTTATATGGACGCGTCGCCACCGGTGCTCTTGACTAAACGGCACCGAGCAAGTGCGTTAGAAAAGTAGTAGCGAAAAGGTATGGCATTGCGCGCTGTGTACTTGAGCGCTTTCCTGCCCTCATTCCTTTGTTTTTCGACTATATCGGGCGCGTCAGCACCTTCTTGTGACTCAACACCGGGTGTGCGTGCGTGGGTTTGTCTCGTTCTTTGGAGTGCCAATCGCGTAGTAGAAGGCGGAGAAAACGCAAACTGGAAGGTCATGATGATTCGCAATGGCACACATAATTTATACATGTATAAAAGAACCGTCTGCATGTCCCCCTCCCCCCTCCTTCTGCTCTACGCCCGCGCTCTTCTACATGTGTGCGGGCAGAGCTAGCCGTGATGGTGGCCTGCCCGGTCGTGGTCCCCAGCGCGGCATGCGCGCACATTTGCTTGCTTCGTCGTGGATTCGCTGGCACCTCGTGCCTTGCGCGATGACGCGTGAGCCGTGTGGCTTGGGTGCAAAGCCCATTCGAAGATCTCACGACGAGGGTTTCGCGACGAGGTCGTGCGGGACTTTACGTGGGGACAGCGTCCGCGCTTCCACCGCCGCCGACCATCGGACAGGTTTGCCTGCTGCCTCACTGTCTCTCTTCTGCTCTTTTTCTGTTGTCGGCCCGCGACGCTGCCGTCCTTTGTCGCCGGCGACAACGCGTGCGCTTCATCTTCCCCTCTTTTCCCTTCCTTAGCCTTCTCCACTTGCCCATCGCAGCACGTCGCCACAGCCAATGAAACCATCGACCTTAAGTCGCTTCAAAGTCACCGTCTTGGGCGCCAGCGGGGCCATCGGCCAGCCGCTCGCTCTGGCGCTCGTACAGAACAAGCGAGTCAGTGAGCTGGCACTCTACGACATTGTGCAGCCGCGCGGCGTCGCCGTCGACCTCTCCCATTTTCCACGCAAGGTCAAGGTAACGGGGTACCCGACAAAGTGGATTCACAAGGCTCTAGATGGAGCGGATCTCGTTCTGATGTCGGCTGGCATGCCCCGCCGACCCGGCATGACCCACGATGACCTCTTCAATACAAATGCTCTTACTGTGAACGAGCTGAGCGCGGCGGTGGCGAGGTACGCCCCCAAATCCGTTTTAGCCATTATTAGCAATCCACTGAATAGCATGGTGCCTGTCGCCGCAGAGACGCTGCAGCGGGCTGGAGTGTATGACCCTCGCAAGCTCTTTGGCATCATTTCTCTGAACATGATGCGGGCCCGCAAGATGCTGGGCGATTTTACTGGTCAGGACCCGGAGATGCTGGACGTGCCCGTCATTGGCGGGCATAGCGGGCAAACCATAGTTCCTCTTTTCTCGCACTCTGGAGTGGAGTTGAGGCAAGAGCAGGTGGAGTACCTGACGCATCGCGTACGCGTGGGTGGCGACGAGGTGGTGAAGGCGAAGGAGGGCCGTGGGTCTTCGTCGCTGTCGATGGCGTTTGCGGCTGCCGAGTGGGCGGACGGGGTGCTGCGTGCGATGGACGGCGAAAAGACTTTATTGCACTGCTCTTTTGTCGAAAGCCCGCTGTTCGCTGACAAG
>656
AAAGGACGCACTGGCACGATGATCTGCGCGTACCTCATGTACTGTGGCCAATGCCGCAGCGCCGACGCTGCCATGCGCCACTTCAGTCTTCTACGCAGCCGCATCGGCGCGCAGAAGCTGCAAGGCGTGCAGACCCCCTCACAGGAGCGCTACGTTCGCTACTTTGAGCGCCTCATCAACGAACAGCCTGGAATGATAATCCCGTCTCACCCGCGTCGCGTTCGCCGACTCGTGCTGCACAACATCCCGCCGCTTTGGGTGCGGCGCGGAGTGGAGCACTTGTGGATGACCGTCATCGTGAAGCCGTGTACCGAGAGGCGCGTCGTATACCTCACCAACCGCACCGTCACCTTCAACGCCGCAGTTCCGGACTCGCGCACGTATAACTGGCGCACCCAAATCAAAGACCTTTTCCACAATGACGAGGAGGTGGTATACCAGGAGGCCAACGAGATGGACGCGACGGAGAGCGGATGCACTGGATACCTGCCAGACGCGCGGTCTTTTCGCGTTATGGGAGCAGCCGGGGCCACGCTGGAGCTGGCCTTCCCGGATGAGATCCCGGCCGTGGATGGCGACGTCTGCTTCAAGTTCTTCTACTACAAGAACAACCCGAACCCACTGCGGCCGCCCGTGCAGTTCTGGATTCACACCGGATTGGAGACACACTCGACGATTCGGCTCGAGCGCCGAGATTTGGATGGGGCGTTCAAGGATACGAGAGGTGACCGCTACCCCGCCGAGTTTGCGGTGGAGTTGGTGCTCGAGGATGCGCCAGGGGGGTACACGGCACGCGAATGATGGCGCCGCTGGTGATGAACCACTGCGCCCACCAATGTAGGCGTGCGTTGGTCTGCGCCGCAACGCATGCGCCTCTCCCTTGGGCCGCCCCCTGACCTCCGCTTGAAGCGTAGGTCGCAGCTGGTGCACAAGTCTTCGGTGCGACTTTCCTAGGTCCTTCACTCCTCCTCTCTCGTTTGTATGAGTAGGTGGCTCGCTCACAGGCTTACATAGCTGTGTGTCACGTCTCCGTGAGATCTTCGTGTCGAAACTGAGAGGAGATGTGCTTGGTATGTCTGCTCTTCTACCTTCTGTGCGCTGATGCGGTTGCACGCTTGTGTTTGAGGCGGGTAGAGCGAGAGGAGAAAGGGATGCGCTGAAAGCAGCAGCGCCGGCGCGGTGTATCCTCACGAAAAAGGAACGAGGAAAGGTCAAGAAAGCTGGTGAAGGACGTGGAGCTTGGCGCACCCACCCTTTTCCGGAACCGCCTCCCACCGGGGTCCCTCGTACCGCGCTGATCAGCCTTGACGTTTTTTTTTCTCTATGAGGCCTACCGGTGCAAGCTCCTAGCCCCGAGCAAAAGGCGCGCAACTCTACGGTGCCTCTCGCTCGCCTGCGTACGCGACCCTAGCAGTGCCCCTGCCTAGGCCTTTGCTTGTCCTTCGCTGAACTCAAACGATGATGGACAAGCATGCTCCCCTCCCCTCTCCTCCTGTCATTGTTTCGCGTCACTCCCGCCATTTGGCAACACATGCACTTCACGCTCGCCCCCGCCCCTCCTCCTGTCCCTTTGGCTGCCTGGTCGGGCCTGCCAGCGCGTGCACTCCTGTAAAGCGCTACCGCACCCTTCCTCCCCCCTTCTCCCATTTCAGCGCTCCACAGCTCACTCTCCTACACCCGCTCGACTGTCCACCCTAATCACTCCACATCGACTTACCTTTGTGTCTGCGCATACCATTACATCCGCGTCTCTCGCTACCGCCAGCTGCAATGCCCGTCTTGGAAACAGGTGAGCAGAGCGTGAAGTCAGCCTACCACTGCGCGACCCTGCTCGACAACTGGGATGAGGACCGCCGTCAGTTCGGTCAGCCGGTCCCCGCCACCAGCGGCACTGGCGATTTTGACCCAAGCACAACCTACAACGCATCGTACAAGTCACTGACAGCCGCACAAACCGCGGAGGCGAAGCCGCCCGGCTGCTTTGCCGCCGAAGCGCCACGCATGCTTCTCTTTCACCACGGCGACATTGGCAACATCGAGACCTACTGCTACGCAACGTCTGAGCTGGCGCTCCCGGACCGGAAAAGGCAAGTCTACACCAACGACGAAGTGCTCGACATGCCCGGCGTCTCGACGCGTCGTAACAAGACGGCGGCGCTGCAGCGGTCTACGATGGGCTTTACCGTCAGCTGCAGCGGGCACGGTGGCACCTTAACGAACGGCTCCTGCGCCGATGAGGTTTCCGCAGCGGTGCAGCGAGAGGTAGCCTACCTCCAGTCCATGGCCAGTACTATGCTCTCCACCCGGTACTCCACAGGTGACGCGCAGACCTCCACAAGTGACTCTGGCGGCGAGAGGGCCGCGGCAAATAGCGGAAGCAAATACGCGCCACCGCGGCTGCTGCCAATGGGCCGCGTTGCGGAGCGAGAGCGGTTGCTCACCACCAAAAACGTCTCTATCGACGCCACTGGGGTGTACGTGTTTGACAACTTAGAGGCCTACCCGCTGACAAGCAGCCAGTGCGTCGGCAAGATGACCAAGTCGTGCGACAACCCAATGCACAAGACGTGC
>784
GGGAGCACCAACACCCGCGCCATGCCGCTTTGCAGCTTGTGCAGTCGCGACACCGCCACTGCCTTGCTCGAGAACGCCTCGGTGCTGCTGGAGCTCGTTGACCCACACCTGTGGCCTCGCCAGATCAAGCTGAACCACCTGCAAGACGCCTACGCCGCCGCGATTGCGGATTTGAACGCCGCCGTCTCCTCCGCGGGCTTCAGCGACGCCGCCCCGCACAGCAGCACCGTCATGACTCTCAACAGCGCGGGTAGCGGCGAGCAGGGCGGCTCGCCGGCGCCGACGCCGCTAGTGATGCGACCACCTGCGCTGCGCCTTTCCGATGAGGTGCTGCAGGAAGCGAGGGCAGCAATGCTGCAGCATGACACGACAACGCTGGCCATCACAAATCCATTCGGTCCACTGTCTGTTGAGCGACGGACGAACCGCTCTGCCTCGAGCGTGCATAGTGGGCTGATGCAGGCGACGCCGCTCAGTTCGGCGGACGGCTACGCACCTGCGCGCGTGCACAGCAGTGAAGAGCCGCTGAACACGTCGAAGAGTTTGGAGGGGGGGGAATGCCCCGCCNACGGCGGAGGCCGCGCACCTGCGGCACCGCAGCACCTCCCACCACTCATGCCTCGGCGTGTCGACTTCACGCTCCTACACCCCGCGCACCGCAACACTGTCGATGGCGGGGGCCATGCTGAATGGAATGCTGGTGAAACCATACCTTGGCTTCCGCGTCAACGTGAACCGCGACACGCAGACGCTGCGGCGCACGACGATCAGCATTCGCGAGGTGACACCGCAGTACGTTAACGCTGAGGGCGAGGACGTTGACGGGCCGGCGCAGGTAGCTGGTCTGCAGGTGGGCGACCAGCTCGTGCGTTTTGCCGGGTACGCTGTGACTGACCTCGCCGCCTTCAACGCGGTGGTGTCACGCCACGTGCACGCCGGTGCGGAGCTGCCGGTGGTGATCCTGCGAAGCGGCGAGCAGCTCTGCAAGACGATCGTGGTGGGGAGCCGCGCCGCTGCTGATGCCTAGGCCTGATGTCGAAGAAGCTGCTTCGATGTACCGCAGAGTGGCATTTCAGTGAAGAGATGGACACCATGAGTTGAGCTGCCTGCCGTCTTCTTTCACTCGCAGCTTCTCGGTTATTGTGCACTCGTCATGGGGATTTCTCTATGTGTGAGGGACTCTCTACCGGCTCACCTTTCCGTCGGTCTGAATGTCTGTTGCACATAGAACACTGTTGCGCTTCTTCGTTGTGCCTGCCGGTGCGTGTGTGTGTGTGTGTGTTTGTGTGCCTTTCCGAGTTCTTGCTTCCCTCCTCTCTCCTCTCGCCAGCTTACCTTGCCTGTGACAAGCCCGCTTGTGCCACTAGCTTCGCGACGGCACGACTCTGTGCGCGTCCAAGCTTCCGATGCAGGGGAGAGGAGGAGCAGAGGCCGCTTTGCGGGAATGGCCAGCGGGGGCCGCCCGCGTCTCCTCTCCCTCATCCCCACCCAACAGCCACGGCTCCCTCCTCTGTCGTCTGCAAGTGTGTGTGTGTGTGTGCGTGTGCATGCGTGTGATTGTGTTTTTATCCGGTAGACATGAAACTGGCAAGAGAAAAGCGAGCGCAAGTTGTCGTTACTGGACAGCAGGACCAGACATGTGCGTGCATGCGTGTGTGTGCGCGCTGGCGTCTCGCAGTCGCACACGCGCAACCAATAGCAACGGCACGACGGAAACACAGCTGTGCGGGTCGGCGTTTCGCTGTCTCCCCCCCCTCCCCTCGGCCATGCCCTTCCCCCCTCAATGCACCCCTCCGCTTCTCTGCCCACGCTCCGCACTTGGATTCGTTTTCTGTTTGCCGCCTCACCCGGGTGTTTTGTCTCTCCACCACTCCATCACCGAAACCATCACCGTTGCCCACACTTCTACAGCAGTGAAAGGAGACGCGCATTTCCAACATGGTCCGCATGCACGGCAACGGTCGGGGCAAGGCCTCGTCCGCTCTTCCCTACCGCCGCACTCCCCCGGCGTGGCTGAAGATTGCGAGCCGCAACGTGGTGAAGATGGTGTGCAAGAGCTCCCGCAAGGGTATGATGCCCAGCCAGATCGGCATGGAGCTGCGTGATTCCATGGGCATTGCCCAGGTGAAGAACGTGACCGGCCGCAAGATCCTGCGCATCCTCAAGCACAGCGGCCTGGCCCCGGAGATCCCGGAGGATCTGTACTTCCTGGTGAAGCGCGCCACCCAGATGCGCAAGCACCTCGAGCGCCACACGACGGACCGCGACACCAAGTACCGCCTCATCCTGGTCGAGTCTCGCATCCACCGCCTGGCCCGCTACTACAAGCGCGTCAAGCAGCTGCCGCCCACGTGGAAGTACGAGTCCAGCACGGCCTCCGCCATGGTCGCGTAAGGCGCGTTGGAGACGGCCGGAAGGAAAGGATGCGATAGTGGCTGACGGATGGCCGAGCAGCACGCACTCCGACCTGCTTACGCGCGCGAGCGTGCTTGCGTGCGTCGGCGGTGCATTTGCGTCTCCTCTTCCGCGCCTTCCACATACCGCCTCCTCTCTTGATGGTTGACGGACGAGGTGCTCAGCCGCCCTCTTTTTCTTTGCAAACTCCTTGTTGTTTCGCCCACTTACTTTTTCTGATTTTACTGTTCATCACTGCCCCTCCACCTGGTGCCGCTCCCATCTCCTCTTTCTCCGTTGTTTCCCTCTCTCTGTGTGTGCTGCCCTTCCTCTCTCCACACGCTG
>1535
TTTCTCAGCTCGGACATGAGCGGTGTGAACGTCCTCGAGGATGGCTACCCGCTACACTACAAGGCGAGCCGCAAGCTGCAGGCCTTCGTAGCCCAGGAGCGTCGCCGCTGGCAGAAGAAGCAGGCGGAGGCGATGGCGGCCGCGGCAAAGGCCAAGGCTGACAGTGAGGCAGCTGCAGAGGCAACAACGATGTCTGCGGAAACTGCGAAGAGTGGCCAGGCCATCAATGTGGCGATCCCGCAGGAGCACATGGCGAGCTACGATGACGACCAGCAGTTCCGCGACATGCTTGCTATCAAGTGCTCACAGCCGCGCTTCTACACCAGCCAGCTGCGTGTCAGCCGTCTTGCCACTATCATGTACAAGTGTCTCTACTTTTACCTCTGGGCTGTGTTTGTGTCGCTCATCGTGCAGGGCTACCTCATGTTCCGTGCCTGGGTAAACCCCCCGGCCCGCGAGGGACTCAAGAACATCGAGGAGCACGTTCTGCACATTCCACGGCTGCTTTTCTCGGGATGTGTGTACGGGCTCGTGTGGCTCGTGCGCACCGCGCAGCCGGTGATCGACCCTGTCGTGAACTTTTTGACGGAGAACTTTCCCCAGGTGAACTGGGGCGCCGCCTCTGCCGAGAACCTGGCAAGCCGGGCACAGCACCTTGCCGACGACGCGCACCCCAAGGCAAAGGAACGCAGGCAGAAGGAGATGCAGCTAAAGCTGCAGACGGAAGCAGAGCGCCGCACGTGGTGGACGCGTGTCTTGATGGTGCTGCTGGCCGTCTTCTCCGTCCTCTGCGTTCTTTGAGCAACACGTAAGAGGGCAGCGAAGCGAAAAGGAAAAAGAGAAGGGCCGACCTCGACTCAGAGAGAGAGAGAGCGCAGCCCTGCTGCGGCGGAGCTGAAAAGGGGCCGTTGCACCCCTGCCTCTTGCGCGCACACACACACACGGACGACCTGATGCATGCCAATTCCCCCACACTTGTTTTCCGTCTCCTTCCCTCTTGCTCCCTTTCTTGTACTCTTTGCTTGTGTTTTGGTACCTTTTCTTGGCCGGAGGAGTGCCCTCTGACCTCCTTGAGGCGAGCTGCGACGCAGCGGCACTGCCCAACGCACTGGACGCCCCACCACGCGCGGTAAATTCGAAGGCGCCGTCGCTCGTGCGGGTTTCGTGTCGGTGGCGCTTGTGCGCGTGCACTGGCTTTTGCGCGAACCGTGCAGAAGTGATGGCCTGGCTACGGGCACCTGCGAGGCCTTGCTGCACCACAGGAGCTCCGTCATCGTCTTCATCTTCCTTTCTTACACTGCCGACTTCGGCATCGCGGTGCCGCCGCGTATGTCGCAAAGGCTGTTCAGATCGTTCCCGCCATTGACCGCTGCCGCCGCTCAGCGCAAAGAGGACCTCGACAGGGATGTCCCAGTCAGCTGTCGGGCCGCGCGGGAAGCCACCCCCAACGCGATGATCCATCAACGGGTCCGCCGAGATGGCTGCTGCTGTCACGGTAGACATTTCATTGGAGAGCGCGTTGCCACCACGGCCCCGAGCATCCTCCCCGACAACAGCGCCAAACACACCGGCAGCTGGCTCGACTTCTCCGGGCGAGCGGAGGCTGTTGCTCGNACGCGCGGTCATCTGAGGCGGGATTGGCAGTTGCCGAGGCCCCGCAGCGAGTCCGCGCTCCACTCTGTGGAGTGAGTCCTCTCGCTGTCTTTCGATTCTCATGTAAATGCGTGATGGCACGCGCGCACGTTGGCGCGTTGCCTTTCTCATGATCTTCTTTAGACCAGTGTATGCTGTCCGATGGGGTCTAGGTGTAGCTGTTTCCTCGTTGTTCTCTTGTTCTTCTCAAGGAGGGTGCAGTGAGGGCAGGCCTTGTTTAATGTAAGCGTTGTTGTCGTGTACATGCGTCTCTGTTTGAGGAGAGGGGGATTGCCTCTGTCTATGCGGTGCTCTGGCGTACCAGTGCCCAGCTGCGCCCTGTCCTCTCTCTCTATCCCCACCTCACCCCACCCCCACTTGCCTGGTCGTTCGACGGTTCTGGTTCCTTTGACTGTCGCCCTTGTCCACTGTCCTCCTTGCCTCTCTCTGCCTCTGCCTCTGCCTCTGTGTGTGTGCGCGCGCGCCATTGTTGCGGCGGTATCACTACAAAACAAGGTATGCGTACATGTGCTATGCACGTCCTCGCTAACTTTATTGTCCTTCCAACCTCCATCTCTGTGTGTGTGTGTGCGCGCTCCTCTGTCCCTGTGCGTGTCTAAGTGCGGGCGTCCGCGTTAGCGTGTCCGTCTCTATGTGAGTGGGTCTTTTCCGTGGAAGGGCCGTCCAGACTCGCCCACACAAACGTCAACTAAACAATGACCACCATCGAAGCTCGAGATGCGGGCGGGGATCGGGTTGCTGATTCCGCCCTCTCCTGCTGGCCGATAGGGTGGATGCACCGTGGGCGGGTGTCATTTATTTGCTTCCTTTCACCTACGAAAGAGGCGGCGGTGTGCATGCGCATCTCCGTGCCCGTATTTTCTGGTGTCTGCGCTCACCGGAGTCACTGCTGTTTCTTTGTAGTACTGCATACAGTGCATGCTTCGAAGCGGGCGGGTCAGCGCCGCCGCCCCACCATCTCTTTCGGTTCCATCATAGCCACTGTGTCGTGCAGATGCAGCCCTTCGGTTCCTCTTTTGGGATGCGTGCGCTTCCCTTTGTTTTTGTTTTTCAGTGCCTCCCCCCTCCCTGGCCGTGGCATGACGCGCGCACGAACAGGTGTACGCACGTGACTCATCGGATGCCAAGCGCGGGCCTCCTCCGCCTCCTCTATTTTCCAACCCGCCCCCTCGTCGTCACCCTTTCTACTGCGCACACGTCTTCACCACCACCCCCAAACGAAACAGAAGCCCACGAAGCGGGATAGGAACAAAGGAAAGAGAAGCACCGACACGGCGCACACGTAGCCGCGCATGCACAACGGTTTTGCACGGCACCCCTTCCCTCGCCTCCATCTCGGTTTCTCGCGCGCTCTCTCTCTCTGATGAAGTGCAGCGCGGCCCTTTGCCGCGTGGCATCGGCCGTCGCCGCCGCCGTCCCGAAGAGCTGCAGGAACACCCCGTACACGAAGAAGGACGAGGCATCCGCGACGCGTCCAATAAAGAACATCACGCCGAAGCTGGCCGACGCCAGCAATCAAAGCGTGCGCTGCGGCGGCGGTCGGTGCAGCAACTTCCTCGACGTCGCCCCTGTGCCGCCACCGGCGTCGGTCTTTCGCGCCGCTGCCGCCAACGGCTCCACGTTCATCGACCCCAGCTCCTCGGCGGTTGCCACCAGCTTCAACAACAACTGCCACATAAAATCTTTCCGCCAGCGCGTCTGCACCGCCACGGATGTGTCGATGCGGCCACTGCTGTTGCTACTCGATGATTCACAGGCACTGAACGCTATGGCCGCCAACGCCAGCATCGCCAGCGCTGCGGCGGCAGCCATGAAGAGTGGAAGGTCCAAGTACGGCGACGTGCTGGAGCAGCTGTCATGTCGCTGGGCGGCGAAGTTCTACGGCAAGGTCACGTATGGCCCGCGCAACTATCCATACCCGTCTTCGCGTTGGCTGGCTCGCCGCTTCCAGATGAAGAAGCATCGCATTCTCAAGCGCTTCCGCTTCCGCCGCTACAAACTCGCAGCCGTGGCGAATCTGCCCTTTGCCAAGATGATTCGTGTAGGGATGCTGCCGGAGCTGAAGAGCAGCAAGACAAAGAAGGGCGACACCGTGGACATGGGCCTGTCCTCGCAGCTGGTCAGCGCAGCGCGGTCGTCGGCTGGCGCGACCAAGACAAAGGGC
>727
ACCGTTGTGGAGCCGTACAACACGACCCTCTCTGTGCACCAGCTCGTGGAGAACTCCGACGAGTCCATGTGCATCGACAACGAGGCGCTGTACGATATTTGCTTCCGCACACTGAAGCTGACGACGCCGACGTTCGGTGACCTGAACCACCTCGTCGCCGCTGTGATGTCTGGCGTGACCTGCTGCCTGCGCTTCCCTGGCCAGCTGAACTCTGACCTGCGCAAGCTTGCCGTGAACCTCGTGCCGTTCCCGCGCCTGCACTTCTTCATGATGGGCTTCGCGCCGCTGACGAGCCGCGGGTCGCAGCAGTACCGCGGCCTGTCCGTCGCGGAGCTGACGCAGCAGATGTTCGACGCCAAGAACATGATGCAGGCCGCCGACCCGCGCCACGGCCGCTACCTCACCGCGTCCGCGCTGTTCCGCGGCCGCATGTCGACCAAGGAGGTGGACGAGCAGATGCTGAACGTGCAGAACAAGAACTCCAGCTACTTCATTGAGTGGATCCCGAACAACATCAAGTCCTCCATCTGCGATATCCCGCCCAAGGGTCTCAAGATGTCCGTCACCTTCATCGGCAACAACACCTGCATCCAGGAGATGTTCCGCCGCGTTGGTGAGCAGTTCACGGGTATGTTCCGCCGCAAGGCCTTCCTCCACTGGTACACCGGTGAGGGCATGGACGAGATGGAGTTCACGGAGGCCGAGTCCAACATGAACGACCTCGTCTCTGAGTACCAGCAGTACCAGGACGCCACCGTCGAGGAGGAGGGCGAGTACGACGAGGAGGAGGAGGCCTACTAGACAGTGTGTGGGTGAGGTGCGCGAAGGTGTGTCTGTCTGTGGGGGAGCTCGCGCGGTGTGTGCGTTGGCGGCTCAGCGGCCCCCCTCGCGTCCCTGACGCCGGCCCGCCTGTCCCCCTCCCCCCCCCCCACACACACATAAAAGGACGTACCGCGCGCGCGGCTTTTGTGTGCATGTATGCTATCGCTGGTTGCGTGTGCTGCGCCTCTGTTTCTTCTTTTCTTTTTCTTTCCTTTATCTTTCTCCCGTGTACCGCAGTTGATGGATCCGGCGCCCTGTTGCAACTTGGGCCGCTGGCGGTGCTGGTGCGAGGCAGCAGGCCAGCACGCCGCGCGCGTGGCTGCGCTCTGCCTGCCACTCTGCACTGGTGCCTTTCGTGTCCCACGAATGCCTCTCTGGCCTCCTCGTTGCTGCTGTCGTTGCTGTTGTTGGGGGGGATGGTGCGGTGCCGCAGTGCCCCGCTGCAGCGACACTCTGTTGCGCGCGCGCTCTCGTCTTCTCCCTCCTCCGCCTCCCTTGTGACCTCCTCGCACCACTTGCTCCACACCTGTTCGCCGAAGAGTGGAGCCACGGGGCGAGCCTGGAGAGGCGGGGGATGGAGGGAGGCGGGCGTCACGTGGGGCGTGTCGGAGCGAGTGAGCATCCCCTTCGGCACAACACGCCGGCGCCTTTCTATTCTTTTCTGCCATGCCAAATTTGTTCTCGACGTCTCTTGGTGAAGCAAAATCCGAGTTGAGCGCCCCACTGCAGGGGCAGCCAGCACCGCCGCCGTGGCGCGCTGGAACGCCTCGCATGCTGCACGCGCGCGAGGGTGCAGTGCAGCGTGGCGGACGCTGGAGATATGGCTCTGCGCCGCACGGGGCAGCACGCGAGGCAGGGAAGTCGTGCTGCGCCCCGACATCGAGCCGGGGTGCCGTGGCACGCACTCGCGCTTTTTCGACGGCCCTCGATCGCGGCACCACCCTCGTTTCACTTTGTCTTGTGGTTTGTCTCGCCTTCCTGCTTTGCCCCCCCCCCCCGCTTCTTCCGCCGGCACGCGCGGCGAGGGCAGGCGTCTCTGCACGAGGGACCAAGGGAGGCCGTGACTTCACCACGCCTGCGCCGCTCCGCCTCTGCGCCCCCTCCCCTCTTCACCCATTCTGGCTGCTGCTTCTCCTGCTCCCCTCTTGCTCTCTATCGCCCTTCTTCCGTGTTGGCACGAGCCCCCCTCGGCGACAGGCCTCACGCCGCACTGCCTCGTGCGCTGTCAGCGCGTGCCCCGCGCCGACCCTCATGCTCAGTCAGACGAGCAGAAACGCCATGCTGCGCACACATGCACACAAGCATGTGGCACACCCATACGCAATCACATGCCGCAGTATTTTCACGCCTATGCATGATGTGGTGCCTGCGGTGACGCGCGCGTGAGGCAACGCAGCGGCGCGCTACGGGCCTTGAAAGCGGCCTCGGCGAGAATAGCGACCATGCGCCGTTGTTGCAGCCATCAGCGCAGCTGGTCGTTGCCGCCACGAACGCCGTCGCACCATCTGCGCATCTCACGGCGCCTTCACCGAGCAGCGTGTGTGTACGTGTTTTGGTGCGCGCCGGCGCTTTCATCGAGCCACCAGCGAGCCGACAGCGACTCGCCCTCCTGCTTGCACATACACACACGCATGCACGCACGAATGCACACGCAGACGTGCGCACGTGCGCTATCGCGCATGACACTCTCCGTGCCACGAACTCGACTGCACATTCTCTCAGACTGAGCGACGGAGAAACGGAGCACACCACGAGCGCGCGTCTCCGCGCGAGACCACCCACCTGTGCCCCTGTGAATTTGCACTGCGCTTGACGTTCAGAGATGGAGGTGCTGGGTGGCGAGCTGTCCGTGTGAAGCGAGTGTGCGTGCATGTGTTTGCGGGACATGACGCCGCGCCACTGCCGCGTCTTTTTCTTGCCTGCTGTGAGGAGCGGCCGCGGCCCTTGGCGCCCCCCCTCCCCCTGCGTCTCCGCCGGCGGCGGCCATCTGTGTCACACCCCATCTCCCCCGCTTTCTCTCCCCCTGTCTCTCCTGGTCTCGAAACAACCCCGACATTCGGAAATATGCTTGCACGGCGTTGCGCTCGTGCCACACACACACACGCACACACACACACCGGCCAGTAACCTTCCCCCAACCCCCCTCCCCCACACAAAGCATACCCTTTCTTTTCGCCTTTCGCCACTCTGCCATCATGCGTGAGATCGTTTCCTGCCAGGCCGGCCAGTGCGGCAACCAGATCGGCTCTAAGTTTTGGGAGGTCATTGCCGACGAACATGGTGTCGATCCGACGGGCTCCTACCAGGGCGACTCGGATCTGCAGCTGGAGCGCATCAACGTCTACTTCGATGAGTCGGCGGGAGGCCGCTACGTGCCGCGCGCCGTGCTGATGGACCTCGAGCCCGGCACTATGGACTCCGTTCGCGCCGGCCCGTACGGCCAGCTGTTCCGCCCGGACAACTTCATCTTTGGTCAGTCCGGCGCTGGCAACAACTGGGCCAAGGGCCACTACACCGAGGGCGCGGAGCTGATCGACTCCGTGCTTGATGTGTGCCGCAAGGAGGCGGAGAGCTGCGACTGCCTGCAGGGCTTCCAGCTGTCTCACTCCCTCGGCGGCGGCACGGGCTCCGGCATGGGCACGCTGCTCATTTCCAAGCTGCGCGAGGAGTACCCGGACCGGATCATGATGACCTTCTCCGTCATCCCGTCCCCCCGCGTGTCGGATACCGTTGTGGAGCCGTACAACACGACCCTCTCTGTGCACCAGCTCGTGGAGAACTCCGACGAGTCCATGTGCATCGACAACGAGGCGCTGTACGATATTTGCTTCCGCACGCTGAAGCTGACGACGCCGACGTTCGGTGACCTGAACCACCTCGTCGCCGCTGTGATGTCTGGCGTGACCTGCTGCCTGCGCTTCCCTGGCCAGCTGAACTCTGACCTGCGCAAGCTTGCCGTGAACCTCGTGCCGTTCCCGCGCCTGCACTTCTTCATG
>71
GGCCGCAGCGGAGCCGCCGTAGCGGACAAGGATGGGGTGATGGCGTTTTCCTCCACAGGACCGCAGTTGGACAGCGACGGCATCGACGGCGACTTCGCTGGGCGCCCGTGGAGTCGTGCCGGTGTAGGGGCAAACAGGTTGTCTGGAAAAGAAAAGCGAACGCAGCAAGAGCAGGCGGAGCTCATCTACGGCCGCGGCACACTCGCTGGGGATGACGGCGTCGTGGCGGCTACTGGGGCGGTATCCGTAACGAGCGATCTGTCTCGGGAGAACATGTTTGCCGTCGATGTGCGCGACCGTGCGGCGCTGCAGAAGGTCGTGCCGCGCGCGGTGCGCGAAAAGGTGAAGCGGCGCAAGCTCGAGGATTTTAAGAAGGAGCGTCTATCCCCAGGCAATCACCACCGTCACGGGTGTGCTCCGTTGCACACGGATCGCGCCGCAGATGAGGAGGCGGGAGAGGAAGATGGCGTGGAAAGTCGTTCTGAAGATCACATGGCGGTGCCCCCTCCCGAGTGTACACGCTTTTCATTGCCGGCAGCTGGCTCTTCCAGAAATGGTGTGCCACCGTTTCCCCACTCTGCAGGCAGTAAGGACCATTCTAGCGGCGGGAGCAGCAGTGCCAACGCTCGCGCCGAGCGGTTGCCAGGCAGCGGTCCGTCCGATGCGTCAGCTCAGCGCCCGCCTCTCCGAGAGCCCACACCAGCTCCCGCATCGGCAAAACCGAACTGCCCAAAGAACCGCATGCAGATGCTGGACGGCTTGCGTGCCTCTGCGCTCATGGGCAAGAAGGGCCGACGATAGGCCTCGTGAAAGGGGCCGCACGCTGGATCTGTGCGCGTCGGATAGGAAACACTGTTAAGCAAAAACAAAATACACCCGCATGCGCAAGACCCCGGCGCCCGCGCCAAGTCTGAACGGCGAGAGAAGAGGGGCCATCGAATGTCGAAAGCAAAGCCAGGCAAGGCGGAAAGTGACGAGGGCGATGCAGACGTTGTTGCCAGGGTGCCTCTCGTGGTGGCTGCGCGGCTGGGAAGCGGCGGCCACCGTGATCTTCACGCTTCTCTTGTGTGTGCTTATCTTCTTCCTCTCCCGTGCAGCCCCTCTAGGGTGTGCACCTCTCCTCGAGCGATCGCGGCCCTCCGCAGCCTGTGCGTTCCCCACACGTGCTCTCTTTCGCGGGCCTCTTTCGCCGTGTGGTATCCCATGAGTGATTCGAATCTTCTTCCGCTGCCCTCGTCTTCCCTCTTCCGCCCCACATCTGTGCTGTCGCCAACACCACTTCCCACACACGACTCAAGCTTGCACGCTTTGGTGTCTCTTAGGGCCGCGCCTGGTGCCCACTGCCGCACGGTCTCCTTTCTTTTTCATCCTCCAAGGGGCGTCGGCGCAGGGCGCGCAGTCCGCCTCGGCTTGTCGCCGGAGGCATGCACTCAGCCTTTCTGGAACGCGTCTTGGGCTACTCGGGAGCCGACAGGACCTCGGCGAGCTCTGAGGTAGGCCCAGATGGCGGGGTCATGGCATCAACCGGCAGCGGAGGTGCGAAGAGCAGCACCCAGTACAAGGCCGTCACGCGGCCGTATCGGTGTAGTCAAAGTAACCCAGCGCTGCGATCAGAAAACCTCGTCGGCACTGCCAAGGACGGTGACGCCGACGGCGCGCCTCTCAACAGCTCCATGAAGAGAGGCGGAGGCTTCAGCTTCTCCAAGGCAGGTAGGCTCTCTTGGATGAGTATTCGATCATCCATCGGCATGGGCACCAGGCAGTCGTCGGCTTCCGCGGCGCCCGCACCGCAAGCCTCGAGCGGTGCGTTGCATCTCAACAAATTGAGTGCGCCGACTCCTCCTGGCACCACCGCGACGGTGAGCCCCTTTGGGCCGAACACCCCGCTGGCCAAGACCCCGACCCCGACCACGGCCGCTGCTACCGCCACCGCTGCCGTGAGCGGCGAGCATGCAAAGCGCTTCCAGGAGGCGCTGTGTGTAGACTCAGTGGATATGGCGCTACTGCGGGAGCTGAGCTGGCAGGGCTGCCCGGTTGCTCTCCGGTACGAGGCATGGATGTTTCTCACCGGATGCTGGACGGCGCAGGCAGCAACGCGCCAGCCGACCGTGCTGAGGCGCCGTGTCGAGTACGCCGCCTACATTCACAGCTCCTACTGCATCGTCGACTGGGACGCCGTGTGCGCGATGGTGGACAGCGGCGTCGACACAGCCGTGCACCGGTCAACCCTCAAGTCACTCGAGCACACTGCTGATACACCGCAGGTGACCCCACCGTCCTGCACCTCACAGAGCCGCTTGCGTGCGGCGCCGTTGACAACCGGCGGCAGCACAGCCACGGCGGCAAAGGAGGCTGCTGCCGCTCCACCTCTGTCGCTTTCGCAGCGGCCGGACGGATGGCAGAGCGCTTCCCTCCCCCTCGAGGATGCCCGCTCGCGGTCGCCGCAGAACACAAGCGGGAGTGACGCGCCGCAGCCGTCGCAACTGCCACAGCCCCAGTCAGCGGATCTCCCGACAGCAAGCCCTTCCCTGGGCACTCTGCCAGCCCCC
>335
GGCCAGTTGTCGCAGCGTGGACTGACCGCAGACTACCTCCTCTTCACCATGGCGTTTCTCGACTGTGCCACACAGGCGGATGGTGAGCTGGCGCTGGCGGTTTACGAGCAGTTCTTTCTGCATAGCGACATCAATCCCACCCCGGAGATGGCGTTGCTTTTCTTGCAGGCCTGCACAACGTGCGACAAGCCGACAGTTCAGATGTACGCCAGCTGCGAGGTGATGATGCAGCGACTCGAGGAGGTAGGGAGCATCGTCGACAATATCCTGCCCATGTACGACCAGTGCATCGAGCTGGCGGCGCACGTTGGCGCGGTGAGCAGTGCCTACGGAAAAGTGAAGAAGCTTGTCAGCTATGGCAAGCCGCTTACGACCCGCATTCTCAACTCGCTGCTGCTCGCCAACGCACAGTCGGCGGAGGGCTCGCTGAGCATGACCTCTGACGTTATTCGGCTGTACTCCTTCTTGGGCATCCCCTTCAACGATGATACGCTGACGTGTCTGCGCATGTGCCAGGATACGCACGGCACCTCGGCTGAGGTGGCCTCGTTTGCTGCTGCCATCGAAGCTGCGCAAGCCGCCGCGCCGTCCGGAACGCTCGGTGAAGACGCCGAGACGATGGTTGTCGACACGCCGCCGCACCGCCTGCGTCAGCTGAAGACGAAATGGCACCTACGACCGCGTGACACGGTATTGCGTCGCTTCGGCCAGCACACCAAGCCGATGGGTCGTGAGGATGTGGGCAGCATGCTGGGCAGTGTCATTCCCTTTGGCCGGTCACCAGGCGAGCGAGCGGTCTAGAACGGGTGAGGAGAGGGATCCTTATCGTAGTGGTGGCATGACACGTTACTGTCCTGTGCTCAACACCGGTTGTCGCAGCACACAGCGCATAGCGGGAGGAGAGGGCGACGCATATGGTGCATTGTTCTCGCCTGTCCAATGCTGCATGTGCATGCGTGTGCGCATGTGCGCTGCTCATCCTCTTCACAGTTTCGATTTTGCGTCTCTCTCTCTCGCGCACCTTCTCCCTACCCCGCAGGCGCGCGTAGGTGCGGCGTCGATCTTTCTCCTCTCCTTATGTGCTGTGACTTGTACTTGCTAAGCCAAAGCGTTCTTCTGGATGGCGCCCACGTAACTCCATCTCATCCGAGTTGCCCTCTTCCCCCCTCTTCCACTCCCCGTCCCTCCCGTATCTGTGCAACCAGCTGCAGCACTGCCCCCCCCCCTCTCTGCGCTACTCTGGTGGAATCGACGGCGGCGCCAGCGAGGGCTGGCGCAGTGTGACTCACTCGTCTCAATCAGCGCAGGAAGGGATGGGGAGGGGGGGGGCAGCCATCGTGCTGCTTTTCCTTCCCTACCATGCCATCATGCCACACGCGCCTCGACGCGCCGTACGTCGATTCAATGGCGCATGTTTTTATCTACCTAGTGACGTGCGGGGGAGACAACGTCTTCTGCCCGACTCCTGTGAGATCGGGCATGACTCACCATGTATGTGCATGCGCGCCTCTCTGCCTGCTTCTAGCCGCGCTAGCAGCTCTTCACATACAACTTCGTCCTTCTCTCCCTTCTCTCTTGCTCACCCAACTGCCTTTTAACCAGTGCTCTGTCGCCCTCTCAGCCTTCATCTCTCTCCCTCTCGCTGAGCTATCCCTCTTTGGCCGCACTTCCTCCCTGACGGTCGTAGAGACGCTTCCGCTAGAGACGCGACCGCTACATCCTACGCCACGAGTAGGAGGAGGGGGAGGATGCTACGCTGGGACTGGCCGCAGACGTGGAGCCTGGAGAACAGAGAGGCGATCCGGGTTGCCCTCGAGACGTCCATTCGGGGTGCGATGGCGAAGGGGGAGAGCAAAGTGGTCCGCGGCCTCGTTCATGTGGAGCTGCCGGAGATTGGGAGCACACCACCGCAGGTGATGCTGACGGGCATCCGCGAGCTGTCGCTGGAGCACACGGCGCTCATGGTAAAGGTGCGCTACGACGGCGAGTTCACCCTCAAGCTGCGCGGGCTGCAGGTGAACGTTGACACCGTCGGCGCTAACTCGGCGCTGAGCAGCGACCTCAGTCTCGCAATGCCCTTCTACTGTCCTCTGGAGATGACTCTGAGCGACATCCACGTGGACGGGGTCGCCTCCATAGAGGTGTTCCAGGAGATCGAGGATTTGGCAAACAGCGAGGGCGCGGCACTGCTGAGTCCGGACTCCACGATGGGACTTACCGGCACGCCGCGCACCGACGAGGTGGAGTCGCTCTCATCGCTCTGCCGAGTGCCGCGCAGTGCACGTTCGTATATCCTCTCAGCGGCACAGTCGAGCACGGGCCGCAGCGCACGCTCTGGCGGGTACCCAAGCTCTGGCTACGGCGTGCTGCTCGGTGCTGGCGGACGGCGAGCGATGCGTCCGCCAGAGCTGGCTCAGGGTGGCCACGCACCGGCTGCTCCTCCCCCCCTCACGTCCCCACATGGCAACTCTGTTGCGACGACAGATGCCTCGGTGACGGGCAGCAGCGGCACTCATACCAGCACAGGCCTCTCGATGGCGCCGAGCCAG
>1189
ACCGTTGTGGAGCCGTACAACACGACCCTCTCTGTGCACCAGCTCGTGGAGAACTCCGACGAGTCCATGTGCATCGACAACGAGGCGCTGTACGATATTTGCTTCCGCACGCTGAAGCTGACGACGCCGACGTTCGGTGACCTGAACCACCTCGTCGCCGCTGTGATGTCTGGCGTGACCTGCTGCCTGCGCTTCCCTGGCCAGCTGAACTCTGACCTGCGCAAGCTTGCCGTGAACCTCGTGCCGTTCCCGCGCCTGCACTTCTTCATGATGGGCTTCGCGCCGCTGACGAGCCGCGGGTCGCAGCAGTACCGCGGCCTGTCCGTCGCGGAGCTGACGCAGCAGATGTTCGACGCCAAGAACATGATGCAGGCCGCCGACCCGCGCCACGGCCGCTACCTCACCGCGTCCGCGCTGTTCCGCGGCCGCATGTCGACCAAGGAGGTGGACGAGCAGATGCTGAACGTGCAGAACAAGAACTCCAGCTACTTCATTGAGTGGATCCCGAACAACATCAAGTCCTCCATCTGCGATATCCCGCCCAAGGGTCTCAAGATGTCCGTCACCTTCATCGGCAACAACACCTGCATCCAGGAGATGTTCCGCCGCGTTGGTGAGCAGTTCACGGGTATGTTCCGCCGCAAGGCCTTCCTCCACTGGTACACCGGTGAGGGCATGGACGAGATGGAGTTCACGGAGGCCGAGTCCAACATGAACGACCTCGTCTCCGAGTACCAGCAGTACCAGGACGCCACCGTCGAGGAGGAGGGCGAGTACGACGAGGAGCAGGAGGCCTACTAGACTGTGAGTGAGAAAGGTGCGTGAGTGCGTGCCTGCGTGTGCGCGAGGGCGGCAATGTGTGACTGTTTTCTCTTGTTTTTCGGTGATCTATGTCTCCTTTTTTCTGTTGACGTGTTTTCCCTTGTCGTTGATATCTGTTTTTCTGCTCGGCGCGAACATTGTGGTCATCTCCCTGTCGGCGCCGCTTTCTGTGACGGGGCTTCTGAAACGGAAGGCGGATTGATGGAGAGTCGGTGCGCAAAGCTGGTGCGAGAGTAGTACAGTGAACGAACGTGTAGTCAACCACATACACCGGACTATAAGCATATAGAAGAACAAAGAGAAAAGGGTGACCCCTAGAAACGCACAAGTCGATCTCTGTCATCTTTCCCCTCCCCCCCTTCACCCTGTCTGGGCCTTTGATGCGCTTTGGTCTGGGCTGGTGGGGTGGCGAAATCGATGGCAGGCGAAACAACGAAGACAAACGCAAAGCTTCCTTCTGCCTAGACAAAAAGGAAGAGTGGAGAAAGGAAAAAGCGCAGCCGACAGATGTGGGCGCAAAGTGATCCGTTTCACGCGGTTCTTGTCGCTGATTTCTTCTCCTTTCTTTCTTCTTTTCCTCGCACTGATTTTTGTCCTTTCTATGTCTTCAAAGAACGCTGTACTCCTTGAATGGAGAGACGGAGAGAGTGTGTCTCTGTGCTTGGGTGGACACGCCCGCCACACATCCTCTCGCGCTCCTTCTCCTCTTCAAGACTCCTCTTTTTTTCGTTTGGCCAAATTTTCCTTTTTCGTCTTCTTCCTTCCCCCTTTTTTCCTATTTTGATACCCAAGGATCGCGTCGTGCGAGCTCTACCGCAGTCATAGTTCGCATTTCTCTGTGAGCCTTCATGTCTGCCTCTGTAGGTGCTTGTGCGTTGCCGTTCCTGTCTGTACGCGCGTGAGTGTGCGGGTGCCCCCTCGTTTCCCTGGACGCCATTCATCCCTCAAAGGTCAAAGAAAACGGGAGCTCCTTCACTTCCACGTTTGGCGTCACAGCAAGCCAAAAAAGACCAATCCAGCCGCATCTCCTTCTTTTCCTCACTTCATCTCCCTCCCCCTTTCGCTGACGCACGTTTGTGTGTTCAGCGCCGCACAGGTGAGGGAATATAAAGGTGATTCCATGGATGGAGTCAGCGAGAGAAAAGATAACGTGGAGAACGGTGGAAAGCAGCCAGAAAAACAGGAAGACCGAATAGCAGGAGCCTGCATCACAATGCAGCGCTCGCCCAGCTGCCAGATGTCGCACACGGCGGGGATGCTGCGTGCCGGTGCGAGCGCGCACGCGAACGCATGCTGGTGTAACCCTTCCCCTCTTTACTATTTCCTTCAAGCAAGCAAGCAAGCGGGGCCTTACATGGGTACCTTGGCGTTCTGGGGATGACTGCGCATGAGCAACAACTGCAGTGCAGTTGCCCCCGGCACACCTCAGCCGGCTCTCTCTCTCCGTCTATCATGTACTTTGCCACAACTACTCTCTCTCTGTCTGTTTCCTTTACTGCCCTTACATGTGCGGATGTACTCGTGCATGCGGTGATCTGGGACGCTTCCCGCTTGCTCCCAAATTTTACGCGGCGGCACCCATACGCACCCACACCCATACACATAGGCATACACACACGCGCGCACAAACAGCCGCTGCTGTTGTTGTTGCGTCGGCTCTGGGTCTGCCTCCTCGCATTTCCCCCCTGTAAGTCCCCCTCTCGCCCGCCATTCGCCGTGTTTCTTACGTTTTTTTTTTTTTTCCTCGGTACCTTCACTTCTTGTGCTGCCTCGCCTCTCCGTTTTCTTTCCCTTGACGGAGTTCGGGTAGAGACAGGCTGATCAGGCACAAGCGCTGCTTTCAAGGAAAGAACGAGCAGATCAGCCCGGCTTTCGCTGAAGTAGGCAACGCCGACGATGACAATGCCGAAGCGGCAGCGCAGCGATGAGAAGGCGGCGCACCATGTCCAACTTTCTGTGGAGTCAGGGAGTCGGTTCGACGCGTACATACGCGGCTGGATGCAGGGCACCGTTGAGCAGCCGCTTCTTCGGCCGTCTTTGCTACCCCCACTAACTCCATTGCCGACTCTTGCAGCACCTAGTAAGTCAGGTGCGGCGCAAACACCAGCAACAGCATCTGCTGCCACCACTGTTGGCGACTTATCGCGCCTCTGCGAGTGGACACCACCGTCCGCCGTTATGCCGGCGTCGCGTACTGCTGTTGTGTACGACACGTCTATGCTAGATCACGTTTCTCCGGATGCTGGAGACTACGAGCGTCCCGCACGGCTGCAAAGCACACTTGACCATCTCACCGTGATCGGCCTCCTGCCATGCTGTCAGCGCATCCCCGCGCGCACTGCGAAGAAACACGAGCTGCGTCGCGTGCACTGTAGGGAATTGATCGACACCGTTGATCAGCTTGACTTCTTCATGGGCATACAGGAAGGTCGAGGAAGTGTCATTGGGCAAGATCTTTTCGCCAGCGAGCACACCTCCCGCGCAGCGCGCATGGCTGCCGGGTGCGTCATCGAGGCCGTCAAAGCTGTGCTCAGCGGTGCAGCTACCAATGCCTTTGCCATAGTTCGCCCGCCTGGCCACCACGCTGGCCCTGCTAACGCCGCTGGCTACTGTCTCTATAACAACGTCGCCGTCGCTGCGCGCGCGGCTCAGGCGGAGCTGGCTGCAGCACAGGCGGAGCACAACCCCGCTGGTGAC
>704
GTCGCCAGCGCCGCCGACGCCTTCTTCGAGGGCTGCATGGCCTCTCACGGCGCCATGAGCCCCGTGGACTGCCGCTTTCTCCACGCGCTCGGCTACTACTACATCGACAACCGATGGCGAGACCGCGCGCATCTCCTGGTGCGACGCGTGCTGGAGATGTTCTACGCTTACCATGTGACCTTCCGCGCCGACCTCGGCGGAACGGAGAAGTGGTTCTCCTACTTTGCCGTCATTGTAGGCACCAAGACCGGACCACTCGACCTCGGTATCGGCCTCTTCGCCGCGTCCCTGGCTCTCTCTGACAAGACGGTGAACCCTAAAGTAGCAACGAAGTTGACGGCGAAGCGGGACTCGTCGGAGCACGTGATCGAAGTCATCTCGGAGCTGGAGAAGTGCGGGTGGGATTACCATCGAATCCTCTGCTGTGACGCCCTCATGCTAGAGCCGCAGGAACGGGCGAGCGCAGGGAACAACGAGAGCTCCGCTGGGGCGAACGGCGCTGGCTCACGTGACCACCACCATGGCCGAGGCGCGAACGGCAGCCGTGCCGCAGGAGCGGTGGCCTCGTCTGCCGTAGCGGCCGGAGAGGAGCACCTCGGCAAAGAGAGTATCTATACGTCGGCTGGCCAAGGTCCGAGCTCCTACAACAACTCGCATCTGCTGTCAGCCCGTCCTAGCCTCGTCACGTACATGTACGTGGCGCTTCGTGACTTAGGCGTTGACAAGAAGACGGCTGACTGGCTGCGCGACAAGCTCAAGGCCGCGCGGCAGGAGGCATTGGCATCGAAGAGGACTCGCTGAGGTTCTGTCGTGCGCGCCGCACATTACGTCACTGGCAATGGCACCAGGTGATGGTAGCGGGCTGGAGAAAGGAGAAAAGAGAAGAAGAGCGTCAGCGGGCATGGGGGAGAGGGGCGAGGCGAGGTACGTGGCGCACGCTGATGCTGTTGCGAAGACTTGTTGAGAACATGGACAGACAGGACGCGACCGATCTGTGTGGAGCGTCATTTTGCCCAACCTCGGTGGTGCTCCGCGTGACGACTCTGCGTCCCCCCGCTGCCGCTCCCTCCCCAAGAGCGCTGGCAGCCGACCCGGGGNGGCCCCCCCCTCCCTCTCCTCCCTCCCTCTTCTCTGCGTAGTTGTCCACGCCTTTTCGGGCCCCGATCGGCGTCTCCCTCACGGAAGGGTCTCCTCTCGTCTCTGGCTTTCTTGTCCTGCGACCAGCGTTGATCTGCTACGTGAAAGTCGCCTTGAGCGGGTTTGTGTGGCGTATGCACGGAGGAGGGGCAGTCGTTGCCCCTTTTCCGTTCGTGCCAGGTGCTTGACTGTGCCACGGAAACTTTTTCTTTCGCCTTCTCGGACGGCCAAGAAGGCGGCTTTGGTTATGCGTTTCACTTCGGTGCGCCGCCGCCTTCGCCGTTCACCTCCCCTCGTCCTCTCCTCTCTGCCATCGCATTGCGCTCTTCTTGCGCGCCTTTACCTCTCTGTAACCGCGAAGGTGCTACCCGTATATACGTCTATATATATATGTGTGTGTGTGTGTGTGACAGCTGCGACTGCGGCGCCTGTTGAAGTTGCGGGCCTCCGACGTGCTCCCCCTCCCCTCCACCCCCGCCCCCCGATCACGCTTGGTCTCTCCCTCACTTTCCCTCCTACAGCGCCATTTTTTCCGCACCACGGCGTTGATGCCACTTCTTTTGAGCCCACACACACACACACACACACGTCAAATTGGTGCGCCGTAGATGCAGCCTGTGCGACAGCGGGGATGAGAGGCGTGCATGATCGCTCATGCGTGCAGAGGGCCCTCCCTCTCATCTCTCATGTCTAGCTCTCACAGACCTTCCCCAACACCGCCACGCATGCCTGCACACCCGTCATGGGTGTGAGCTTCTGTGGCTATATATGGTGTATTCGAGTCGAGAGGTGAATACAAGGGAAGTGTGCGTGTGCGTGTTGGATGGACTCAATGCTCGGACACGCAAGAGAGAAGACGCACTCGAGGCCCTGCGTTGGTCTGTTTTCTCACGGCGACTGGATATGGCACTGACAGCCCCTCTCAACCACGCTTCCCCATCCCCCTTCTACCTTCCTGTTCACTGGTGCGGTGGTCGTGATCACTATCGACTTGTGCCTGTCTTCCCCTCCACCCTCCTCGTCTCCCTCTCGCTCTCCTCTGTGTTCATGCAGCTGTGTGTGCGTGTGTGTCTGTGCGTCTGTGCGTCGCTGTTGGCTGCCGATTCCGCCTACGTCCAAGGCGGCCGCAAGAGTAGAGTACACAGGCACATCCGCAAAAAAAAAACGAATAGCGGCGTCTGCCCTCCCCCCTCCTCCCTCTTTCCTGCTGACGCACACACGCGTACACGCGTGCACGCAGTCTCTTCAGTGGTCAGCAATATCCCCTCCACCGCCTACTCCACTGCTGCAAAACACATCGACGCGCCGTCCTCGGAATAACGGAAAGCGCGGGTCGATAAGAGGCAGTGCAAATTTGAGCGCGTGTGTGTATATGCGTGGATCTCTCTTCCTCGCATGTTTTGCACTCCCCCTGATCCATGTCCTCGACTCTTGTGGCCGTGTACGAGCAGGCATGTAGCGATGCCGCCGTGCTGCCCAACTCGGCGCTGGCCCGTTGCTTCGCCGCCGCCGAGCAAGCTATGCCGCTGCGGGTATTGTCCCTCAGCACGAACCTTATCGGGCCGCGTGGGCTAGTAGCGCTCTTACCTGTGCTACGCGAGTGTCGGCACACCTTGCACACTCTCGACCTCAGCCACAACAGCCTCGGCAACGCAACCATTCGGCAGCTGGTGCTGTGCTTTTCAAACGGCGGCTTTTCCGCACTGCGCCGACTGGAGCTGCGCGGCAACCTGCTCACCTATCAGGGTGGCAAGTGCCTTGTCCACTGGTGTGAGGGGCTGCGCACAGTGAGGCAAACACACGGCACGCGGCTACCCGGTGTTGGTGAGGTGGAGGGCAGAAGCGCTGATTCCCTCGCGTCCGCCGCGCCATCTGGCGCGCCAGCGTCGCCTCTTTGCTGCCCTGAGTACTGGTGTGATGCGGCAGATGTTCACATCGACCACATCGGCATCGAAGACACCGCCATGCCGGAGATGTTGCAGAGGGCTCTCCTTCAGCGAATCACGGACGCCATGGCGCGTCGTGAGGCGCGTCGGCTGGGTCACAGCTCGCAGCGACGCAGTCTCAGTTGCGTAGTGACACGCGAGTCGGGTCCCGTGGCAGACACATCCGGCGCGGCCGACTCTCCACGACAGTTCTCGGCGGATGCCGAGAGTGTAAAGGTGCCTGTCCTTGATGGCCCCCCGATCACGGGTACGGCGCACCCCTTCGCACGGAGC
>1848
CTGATCCTGCTCCGCTTCAACAGCTTCGCCCAGAACTACTTCGGTGACCTCGGTGCTGTGAAGAGCAAGGTGGACGCCGGCAAGCTATCGGCGGAGGCGCTCTGCCACACCGACGAGCACCCGACTCATGACAAGGAGGGTCGCAACTCTTCTTCGGGCAAGGAGGTGCCGGCCCTGGGTGAGGTGCAGACGGCCGCCGCCAAGTCGGAGGGCCCGGATGCGGTGGAAGAGAGCTCATGGCCGCACGAGGTGGAGGGCCCGACGAGTAACGAGATCCTCGTGGCCACCGCCATCTTCAGCACGCTGCGCCGTGTCAAGTGGATGTTCGTCGCCTGTGCCTTTAATTTTCTCATCACGCTGTTCCTCTTCCCCGGCATCGCTGTCGGCATGTTTCCGGACTCGAAGTGGTTCTCGACGATCGCCGTGTTCATCTTCAACGTGTTCGATGTGCTGGGCCGCTTCTCGCCGTCGCTGAAGCTCATGTGGCCGCGGTCGTACAAGCAGCGCTGGATCATCGTAGCGGCGTCCTTTGCGCGCGTCATCTTTGTGCCGCTGCTGCTGCTGCACTCGTACCACTACATCCCGGGCGAGGCGTACGGCTACGTGATGGAGGTCATCTTCGGCTTCTCGAACGGCTACGTGGGCTCGATGGCGCTGGTGCTTGGCCCGCAGTCGAAGGGCATCGACAACGACGGCAAGCGCTTCGTTGCCGGTACTCTGATGGGCATCTCCATCCTCGTCGGTGGCACGATCGGCACCGTGCTCAGCATCATGACGCAGACCATCCGCGCGACTTACTAAAGGTAGCAGGCAGCACGTAAAGAGGGGGCGGACGACCAGCGGGGGCAATGCAGACTTGAGTTGACATCAGCGTGCATATGCGTGTAGCTGGCGATGTTCGCAAATGTGAGTGCGCGTTGGCGGCGACGGCTGCTCCATCCCCTCCCCCCCCACACACACACGCACGCACACAGAGAGAGAGGCATGTACCGTCGACACAATCGTTTCTCGCTAAGTTTTGTTCTTGTCCCTAAGAAGCGTTCGCTTTTCTATTCTTTTTGGCCTGCCCTGACTGGAGCGCCGTCGCGCTCGCACATCTCCGTTGACACCGCCAAAGGCCCTCCTCCTCTAACACCGATATATATATATATACATATATATATATGGAAAAGTAGATAGGTGTAAACGGATATTGTGCATGTATGTAGGGGCATTGAGCTGTTACTGCCATGTTCAGTTTTGTGTGGCTTCCGTCCTGGAAATGTACCGTGTCATGCAAGGACAGCGACGGGGTGGGGACAGAAAGAAATCAAAGTCTCGCACCCACGGCGAACACGCGCACGCGCGCGCTCTCCCACCACCACCACCACCACCACCACCCCGTTTCTGTTCCGAGAAGACCGTCGATCAACAAAGGCTGGCTAAAGGCAAGGCCCCAGAAGAGCGGCGCGGGCACCTTCGCTTTTCGCCTTGTGCTGATGTTCTCAACGATGTCGGTGCAACGCTCTCTGTATGCCTTTCCTTTTTCGTGTATCCTCTCTGTTTTCTGCTTTCCTGTGCGTCTCTCCGTGTGTGTGTATGTGTGTGTGTGTGTGTGTGTGTGTGTGTGTGTCTACAGGTGATTGCAAATCTTCCGAGCACAACACACAGCACCATCCGTCCCCCTCTCCCTCCCTCTCTCTCGATGAACCCACCCTTCTCGTAGCCCCTCCCGCCGCTGCCGCACTTACACGCGCGCGTATCGACACTTCGTTGAACTCTTCTAATGCCATCTGTGTTGATGCTTTCATTTTCTTTTTTAACATCCCCCTCCCCTCCCCCCCTCTCCCCCAGCCATGGCATGCTTACCTGCACACTTGCATGTAACTGTGCCATGTTAACGGCTTCCAGCGCATACACTTCCCCAGCCCCACCACCACACACACACGCTCGTATATATATATATATGTGCACGGACTCTAGAGCGAGAGAGTGTGTATGTGTGTGTGGGTAAGATAGAGAAAGCAAGATGGGTGGATGCGCGTGCGGGAAAGTGATGGAGAGGGGTGGTGTGCTGTCTCCCACTGTCTGTGTGACGGTGTGGCCCGGACAGACACCACCACCACCAACCCTTCCTGCCCCCGCCATCCCTCTCCTACTTTCTCTCTCACGCACACGCGCATACAGGCACATAGCGGGTGTGCGTGCTCGGTGTCGTCCTTCGCGTGCTGAGCTCCTCCCTCAGAAGAAAGCACAGTGCCTGTGTGTTTGTGCGTTGCCTCTTTGGTGTCCTCCCCCTCCCCCACTTCTCGTGTTCTGCAGTCGGCGCAACGCGCCCCCCCCCCTCCCCCCCCACCACCACCACCTCACCCCTCTCGTGTGAATGTGCGTGTTTTGGGTGTGGGTGGGTGGGTATGCCCGCGTAAATGTCGGAGTGATCATCATCACCATCCTAAAAACTCTTTTCCTTTTCGTTGTTTTGCGCTCCACGTCAACGGTCACACTCCATCAGACGCACGAACACCTAGAGGCACACACACACACACACTTGCACGTGCCTTTCCAGCACCGTGTCGTGATGTGTGTTCGTCGCTCGTGCACCAACTCGCACATCTGCAGGCGCGCACAGAGAGAGAGAGAGAGAGACAGCCGATAACCACAAACCGAAACTGGAATGGCGGAAAAGGCTTGGCGCACTCTCACCCTCGCACACACGCGCGCGCTCACGTCGGTGCTCGTTGCTCAGGTGCTCCGCCCGATCTGAAGGGGGAAAACGGAGGGGGGACTGCACGCGTGGCAGCGTTCGGGCCGTGTGCCGCACTGGCGGCAGAGGCCCGCTGCGGTAAGCCAGCACCGCTTCTCTGGGGCTGTTTTGTCACTGCGCCTCTGCCAACTGTCATGGTCCTTTCAACGCTTTACTTTTCGCATCGTCCTCTCCCCATCGCGCTGGAGCTGACTCGCGTGCGCGCAGAATCGCCATCCATCAGCACACTATTTGTTTCCTCTTTCACAGGTCCGCAACGAGCCCCATCACAGCGGCCGCATCCAACGTCGCGCACCATTCCGCCCAGATGGACACCGCACCCGATCATCGCGAGCCCCAGGAGCAGGGCGAGAGTCGCAAGTGGTATGAAATGACTGCAAGCGAGTTCTACGTGTACGTCGTCGCGTTCATGTGCGGCGTGTCCATGATGATGCCCGTCAATGCCGTCTTCTCCGCGCCTGCATACATTATGACGTACTACCGCTACGCCATGCAGGCCCCGGAAGCGGTTCCGCTGTACACAAACTTCTGGAACAACGTCATGACCTACTACAACCTCATCGGTATCGTGACGAGCCTGATCATGGAGCCGCTGACGCTGCTCAGCTGGTTCCGCCGCATCCCGATGAAGGTGCGTCTGCTTGGCGGCCTGGTCATCCTGATCGTCGAGATCATCGTGCTTATGGTGGTGCCTGCGCGCGGCACGAGCGAGGCCGGTGCCGTGGCGACGATCTGCTGCACCGGCTTCATTGGCGGCTTCGGCAAGAGCATCTTCGAGTCCACGGCGTACGGCATGTTCGGTGCCTTCCCCTCGAGCTTCACGTCCACCATGATGGGTGGCGTCGGCATGTCTGGTGTGCTGACATCGCTGCTGCAGATCATCGTGAAGGCTGCGCTGCCCGACTCCTACGAGGGCGTGAAGAAGCAGTCGAAGATCTACTACGGCCTGGACGTGGGTATCCAGGGCATGACCTTCGTTGCGCTGATCCTGCTCCGCTTCAACAGCTTCGCCCAGAACTACTTCGGTGACCTCGGTGCTGTGAAGAGCAAGGTGGACGCCGGCAAGCTATCGGCGGAGGCGCTCTGCCACACCGACGAGCACCCGACT
>62
TCTGCTTCTGCGGCCGCGGTGGCGCCGACGACAAGCTACCCGTCCACAAACGCGGCGCTCCTTGCGAATACCCGCGCCATCCACGGTGAGGTGCGTCACCAGAACACGGACTACGACAACACCCGAATTCCGTGGGACTTCACCACAGCCAGCTACGAGAAGATTCACAACGAGATCTTGCCCAAGTTTCCACGCGGCAGGCGAATCTCAGCCACCATTCCGCTGCTGCATCTCGCCCAGCAGCAGCAGGGCGGGTACATCCCGGTGACAGCCATGTACAAAATAGCAAAGATTTGTGAAGTGCCACCGATGCATGTCTTCGAGACGGTCACCTTCTACTCCATGTTCAACCGGCACCCGGTTGGTAAGTACCACATCCAATTCTGCCGCACCACCCCCTGCATGCTGTGCGGCGCCGACGAGCTGATGGAACGCACCATGCACTATCTGAACGTGCGCATGCACGGCACGACAAGCGACGGCCTTATCACGATTGGCGAGATGGAGTGCCTCGGCGCGTGCGTGAACGCACCAATGCTGGTGGTGAGTGACTACAGCAACCCGCCCAACTTTTCGTACGACTACATGGAGGACTTAACGTGGGAGAGCATCAAGACGCTCGTGGAGAACCTCCGTGGCGGAAAACCTTTCAAAATCGGCTCGCAGCGTCCAGATCGCAGGTACGCTGAGCCGGCCGGTGGGCGCACGTCGCTCCTGTTCAAGGAACCGCCAGGTCCGTACTGCCGTGACTTCGACGCCGAACCGGACGAGAAGGCGGACGCCGCGCCGCCCAAGAAGTAGTCGTACCCTTTTAGTTCTGTTGATGTATGCGCTTATTGGTTCTCTCTCTGCGTACCGAAAATCGTCGGGTATGTATCTATGTGTGTGTATTGGTGGGGGTGGGGGGCGGGTGTGGCTGGATTAAGTCGAGTGGTGGAAGGGCATCGGGGGCTTTCCAACCGCCCCTTACATCCCTTCCCTACTCCTTTCTCTCCCCGCCGGTGGCGCTTCGTCGCCGTGTACAGGAATAGATGGGTATGGAGATCCGCCGTGGCTTACGACCCCCAGCGCCCTCTCGCTGTGTATGCGTGTGCGACTGTGCGCACGAATGAGTGCCTGTGCTTGAGCCTCACTTCTGCACCTCTCTTCCTCTGCCCTCGATCTGATAAGCGCCGCTCGCCCGCTTCCGATCACCACGACACATACCTCGACAGTCGTGGAACTCGTCGCCTCACACAAAAGCACCCCGGCGGATGCAGCATCTCTTTCTTCCTGTGCTTCTCGCCTCCCTCCCTCTCTCTGTCACGCACATTTCGTTCACGTGCGAGCGTGGGCGAGCATATTAGCTCCTGCTCGTGCCACAGAAGGATCCACTGACCTGTCACCCGAGGCGTGGGAAAACGGAGACAACGCACGCTCCTCATCTCTCTCCTCCTTAGCTGCACCACACATCTCCTCACCCCATACACATACACCAGCGACCACACAGTTTATCCAACGACAGAAACGAAAAGAGGGACGCTGCAAACGGATGTCTTCGCCACCGGTATCAAACCCGTCGTCCCAGCTGTCTGCCGCGGCCGGCGCTGCGACCATCACTGCAGCCAAGAAGACAGATGACGTCTCTGACCTCATGGCGGCGATTCAGAGCGTTCTGGTGGAGCATAATGTAAAGGATGCCCGATTCATTCTCGAGCTACCATCAACGCCCGCCGCTGCTTCCACTGTCGTGACTGCTGTCCATGCTGACGCGCCGGGGACCTGGGGAGCGGGTAATGCGTCATCGGTGACTTCACCGGTCGACTCTTCTGCGCCGAGCACTGAAGGAGGCGTGACCACCGCTACTCTTCTGATGGGGATGCAGACCACCCCCGCTGCGGTCCCAACCCCTCCACCGGAGCATCAGCGACCCCCACCTCGCGCTCGGTCTCCCTCAGAGCGGCAGCGATCTCCAGCCTCGTATCACTCCGAGTCTCTCCAGGGGCATGCCCTTCCCGCGCCCTCCGCCTTGCATTCAGGTTCTCCTCCGCTGAACGACAGCATAAGCTCGCTGGGTGCCACGGCGCGCCCAGCGCCGGTGGCGGCCGTCGGCGATGCGAGCGGAACGCAAATGACACCGAGTGCGGCAGCGGAGGAAGGTCCCGTGAACACCATCCTCGCACAGCCGCCGGCTCAGCCGCATCCGCCACCTCCGAGAAGCGCTGTCGATGCCATCACCTCGGATGGCTCTGCGGACGTTCTCACAGGCGAGGCCGCTGCAGAGATCTGCCGCGTGTCGAATCAGCTCGCGCATGATATTGCGGTCGCCGAGGCTCAAATGTCGCGGAAGGAAATTCTGCAGAAATTTGTAGGCCGTAGCGTCATCCTCGAAGATAGGCGGCAGCGTGAGGCGCAGCAGCTGGCTCAGGCGTCAACGATGCCGTGGAACGGCATC
>993
CTGTGGAACTCGAAGAGGGTGATGAAGACGCTGCTGGAGTGGACAACGCAGCCGGTGGAATCCTGCAGCGGCGTCGCAGAGGCGCTACGCACCACGGAGGGATGCGTTGAGGATGGCCACACGATCGCCCTCAGCACCAAAGCCGCCACAGTGGCGCACGGCAATGCCCGCACTACAGCGGGCAGCACAGCATCGCGGCCGGTTCTCGACCTTCCGCCAATCCTGACCCTACCCCATTCGACTGACAGTGCACTCTTCCCCGCTGTAAAAGAAGCGATCGAGTCGCCCGACGCAGCCGCGGCGGCGCTCACGAATCTCCTTTGGGTGTCGCCGACAACCGCCATCGATGTTGCGGTGCGCCACGGCCTACCCTCACGCAAAACCTTGCAGGCCGAAATGGCTGCTGCGAAGATGCGTATGCGGCAATCCGTGCGGGCGCGAGCCGCTTACCAGCGCGAGCACCGAGCCATGGCAGTTGAGGCAGACGACGACAGCGACGTGAACGTGGCTGAGGAGCTCGGCAGCGGTGACACCGATAGCCTTTCTGAAGAGCAGCGTGGGCCCGACAAGGTTGCCAGCGCTGGTGGGACGAGCCAGCGCTCGCACGAAAGCCAGACGATGTCGCATCATGCGATTCCCGTCTCTGCCTCCATTTTGCCGCTAGGAAAGTCCGGGTGTACTCCGCGGCGCGCGCTGCAGCCGCACGATGGGGCTGAGCCCCGCCGCATGGCCACTGTGCCGCTGCCCATTGCCACCACACGCCAAGAGCTCTTTGGCTGCAGCACGCCACGTCGCAAGTGACGGATTGGGAATGGGGAGAGGGGCGCAGCGATCGCTCTCTCTTTACCTCTGTTTTTTCTCAGCTCAATTTTTTTCTTACCCACGGTCGATGTACATTACCCGGCCGGCTCATGTAACACCGAGAGGCCCTCTCACTCACTCCCCGCTTACGCTGCTTGCTTGTTGGTGGTTTTGCGGTTGCTGCCATCATATTGCCCTCCGCGCACGCACAGGCGCCTGCGGCATCCAACTGCGCGTGTTAGCAGGAAAACCAACAGTTGTTGCGAATGGACGCGTGTGTGTGTGTGCTGCGTTTTGAGCCTCTTTTCTCGCCGCATGACTCCGCGACGGCGTGCGATGGAGGGGGCAAGCGTTCTTCTCTATTTTTTCTGCTCCCTCGTACTTGTGCTTGGAATCGGTGCCCTCGATGACGGGAGGGGTGGGGATACAACTCAGTGCGTGATATCTCAGCGTCCAGTGCACCCCCACACACACACACACACACTCCCCCACACTGTGTGGGGAGAAGCCAGACAGCAGCCGCCCCCTCCCTATCCCTTGTCAATGGCGAGCCGCTTCTGGTGGGTGGCAAGGCCAAGCACGTATGACGTAGAGGGAGGTCACGGCGATGTATCGCTGCTGATGGCGACGGTCAAGTCCCTTGGATGGCGTGGCGTCGGATCACCCTGCAACCGTGTTAGCACGTCTGCGCCATCCATGTTATAGGCAACGGGCCAGCATGACTTGAAAGTATCTCACACGATCTTCACTGCCTACTGTTGTTGTGGGAAGCCTGAGCCGTCTCGAGGGATGCGCCAGGGGTGGCGAGCGGCCTGCGAGGCGGGCGGTGAGAAGAGTTGGAGGTGGAGGTCGTGTTGAGGTAAATGGGTCGGCAGCATTGCTGCAACGCGTGTGTCTACCGCTCCTTTGCACAATCGCGGATGTGTCCCTGCGACGGGCCTTACGGGCAGTAGAGTGGAGTGCAGCTCAGGTTCTCTCGCGTAGAATGGAAACACGTTGAAGAAGGAAAATGAAGTTCTGCGCCTACCTTCTCCGGGGCACGTGCCAATAAGCACGGTATCTGGCGAATGAAACGGCGTAGCCTGTGTGCGCTTGCGCAATCACCACAACGCGTTCGTGTGGCAAGGGCGATGTGGCGCTGGTGCACCCCACAACAGAACAAAAAAAAGACGGAAGAGTACTACACGCACGAAACGCGTCGTTGGCGCTCCCATATGCAGACTTGCTGATCCGCCACACTTCTCCGCCATTGACGCTCTCTTTGTGCCGCTGTCTCTCTCCCTCTCTCGGTGTGCTGCTGCTGCCTCCTCATATATACGCACACGTACTTGCACCCCCGTATGCTGCTCCTTTCTCACTCACATCACCGCCTTTGTCTTCAGCCTTCTTCTTTTCTTGTTGTGTTCTGCTCTGCATCTCTCTTGCCTTCCATCACACCTCTCCTTCTTCACCCCCCCGTCCTCCCTTCACGCCTTGTGGGCTTTCTTCGTGTTCTTTTCTGTTTCGTGGTGGTGGTGCTCGCGGTTCGCGTGTGTACGCGTGTGTGTGTGTGTGTGTGTGTGTGTGTGTGTGAGAAGGTGGTCGTCTGTTTCGTTTGCCTCCTCCCTCCCCCCCCGCCCACGACGTCATCTCGCCCTACCTCCCCCTCCCCTCCCGTCTCTCTCCGTGGGCGTATACTGTTTTTGTTTTTTTGTTCACCCATTGGCATCTTCAGCTGCCCTCCTCCAGCATCCCTCTTTTTCTTTTTTGGTTGTTTTTCACTGAAGCGAGTTTGGTCCGCTGTGCCGACGCTGATCGCGGTGTTGTGTGCGAACGCCCTTCATCTGCTCCTCTTCCATCTGTCGTTGCTCTGCTGCTTCGCCGCCCTTCTTTCCTTCGACTTTTGATTCGCTTACCGCACACAGACACACACACGTGCGCCTTAACAGCAGTACCATTAAAAAATGAACCGCCTCTTCGGTAAAGCCAACAACGCCCCCAAGCCAACCTTGGAAGATGCCAGCAATCGCATCAGCTGCCGCTCAGACGTCGTCGATGCCCGCATCGCCAAGATCGATGCCGAACTGATGAAGGTGAAGGAGCAGATCCAGCGCACGCGGGGCATGACGCAGAGCCGGCACAAGCAGCGAGCCGTGCAGTTGCTGCAGCAGAAGCGCATGTACCAGGGTCAGCAGGACATGATGATGCAGCAGCAGTTCAACGTGGATCAGCTGCACTTCACGACGGAGACGATGAAGGACACGCACGTGCAGGTGGACGCGATGAAGCAGGCAAACAAGGAGCTGCGCAAGGGCATGAAGAAGCTGAACATGGACAAGGTTGAGAACCTGCAGGACGAACTCGCCGACCTGTATGCGGACACGCAGGAGATTCAGGAAATCATGGGCCGCGCCTACAGCGTGCCGGACGATATTGACGAGGACGAGATGCTTGGCGAGCTGGACGCGCTCGACTTCGACATGGAGAAAGAAAACGACGCTGACTACCTTGCCGATGCACTGGCTATGCCAGGTACGAAGCTGCCCGACGTGCCAACGGACAGCAAGGTTGATGCAGGCGGCCAGAAGGAGTCGAACACGGCGGACCCGTACAGCCTCGAGCAGCAGCTTGGCCTGTGATAGAGAGAAAGGGGAAAAGAATGCACCTGCGAGAGCACCAAGATCAAATCGGTGTCGGCTTTGTATGGATGCGGCTTTTTCCCCACTCCTTTTTTGCTTTTGTCGCGTTGGCCAAGCGAGCAGCAC
>450
CTGACCATGAACAACAATGACCGCTTCACGAAGGTCAAGATTCGCACCATCAAGATCCCGAACATCGGCGACAAGTTCTGCAGCCGCCATGGACAAAAAGGCACCAACGGCATCCAGTTTCGCCAGGAGGACATGCCCTTCAACCGCGACGGCATCGTGCCGGACCTCATCATTAACCCCCACGCCATTCCCTCCCGCATGACGGTGGCCCACCTGATCGAAACGCTCGCCGGCAAGGTGGCGTGCTACAAGGGCGGCGAGGTGTACGCAACGCCGTTCTGCTCCGTCGTCGTGGACGACTTTGGCAAGGCGTTGCATGCCCTTCGGTCGCAGCGGTATGGCAACGAGTGCCTCTACAATGGGCACACCGGTCTGCCGCTGGACCATCTGATCTTCTTTGGCCCCACCTTCTACCAGCGCCTGAAGCACTTATCCGGTGACAAGATCCACGCACGCCCACGCGGGCCGCTGCAGCCGCTGGTCCGCCAGCCAACCGAGGGTCGCGCGCACGAGGGTGGACTGCGGTTTGGCGAGATGGAGCGTGATTGCATGCTGTCCTACGGCGCCTCGCAGTGGCTGCGGGAGCGCCTTTTCCGCGTCAGCGACTACTACACGGTGCACGTGTGCAACATGTGCGGCACCATATGCGTGGCCGACACAAAACTGAACCGCTACCAATGCAAGGGCTGCGAAAACGACACGCGCATCTCCCAGGTACTCATGCCGTACGCCTGCAAGCTCCTCTTCCAGGAGCTCATGTCCATGACGATCCTGCCGCGCCTCGGTACCGGTCCTCTGTAAGACAGCGACGGGTACAAAACCCTCGCGGAGGGGTGCAGGGGAGGGGGAGGGGAGGCTTCGCGTACGCCGCATGTGTTAAAAAGAGCTGTCTCCCTCCCTTCGAGGTGACGTGCCATTGTGAGGCGCCGCCTGTTGCCGTTCTGATTGCGAAAACGTTCGCTCCTGAGTGCGTCTCTCTCCCTCCCTCTGTGCTGTGCACGCCCTGCCATTCTCGTGGCTGTGGGCCAGCGTTTTGCTGTTCTCAATCCGCGGGTGTGTCTTCTTCTGTTGGCTAAGCTGCAGGAGATGCCTCTAGACTATAACGTGGCGTTTCTCCATGTTTGTTGTGCGTGTCAGTTACGTGGGATGGCCGGACGCGTAGGCGTGGATACGGGTCGGCGTCGGTATGCGTCTTGGTCTGGTTTGGTGATTGTGTATCCCTCCTTCTTTCTGTGTTTCCTCTTTTAAAATGTAGCCCGCTCTCTTGTGGTCCTGCGCAGCGCTGTCCCTGCATACGGGCGGCCATGCCGTTGTGAATGCCGCGCTGCCGAATGATGCACGCCGAACCCACGCGCACGCGGTCGCTGCGCTGCCGGGTCTCTGCAGCCTCCCTTCTGCGCCCCTTCTTCATCCACCCCTCCTTCCGTCAACTCCTCGTCGGGCATTGCGGAACTGGGTATCTCATGTGTTCCGCCGTGTCCCGAATTCTTTCCTTTGTTCCAGGTAGCATTACTGGAAGACGTCGGCAGGTGCAGCGTCGGCTGCGTCGCCGCCCCCCCCCCCAACCGTGCCAATCATCACTAGAGCGAGTCTGAAAGGACGATTGCTGCGCCCTTGCTGCTCCTCGCTGGGTGGAGCTGACGCTCTTTGCGATGGATCACGCGGCCACATAAGTGCCCTCTCTTTCTCGTGCCCCCTCCCCATCTGTAACGCATGCAATGAGGAATGAAGGCGGCGCCGTCACCAAGGCGCTTGCACGCTCCCTCTACCGCCGAGTCCTCAAGCTCGTCTCCGTGGCGGAGCAGCCCCACACGCAGCGCATTGTGCAGACACAGTGGGTTGAGTTTGTGCCCTCAGAGGTGTGGATCGCCCCTGGCGACGAGCTGCGTCACATTGTCCGCCGCTCCTTCGAGGCACCGTACACCCCAGCCGCGGTGGCGAACGCCTTCAACTTTCTTAAAGAAGCCCAAAACTCCCTCTTTTCGATCCGGGTGCTGGCAGAGTGGGAGCGGCTGGAGGGGCAGGACCACTGGGACCTCTACGACGGCATGGCGCTGATGAGCGCCGCGCTTTACGGCGCGTGCGTCGGGATCAACTTACACCAGTCCTTCGAGAGCTGCATCAAGGACTACCAGGTGCGCATTCGATCCTACGTGCAGAGCATAGCCAAGTCGGTGCAGGAGCGGATAGAGGTGCGCTCACTCGAGGCGGGGCACGTGGAGGACCTCAACAGGTTTATGAAGCTGGTGCGCGAGGCGAGCGCTCTCGAGCGGCGCGAAGCCAAGCCGGAGGATTTCAGCCTCGTTTCGCTGCTGCAGAACCGCTGCGCCTCGGAGTACGTACTCAACATCATCGTCACCTTCGTACTGCGGGCCCTTGATATTCACAGCAGCTTAGTAGGCGCCGACCTGTCTTTTCGGTGGGTACGGGTGATGCCGCGCCACAACGCGTCCCCCATCTTCGCGTCATGGACCTACGGGGCCATGCGGCGCCGGGAGGTCGAGCGACTCATCCGCACC
>60
GGCGCGGCCGCGTCTGGCGCTGCCACCAGCGGACAGGACACGAAATGGCCGCTGAGCAGCCTGGAAGCTTATGTTGCCTCGATGGGCTATGACTGGTCCGGTACGTTACAGCGCATTCACGAACTGCTGCGGCTTGTCTTTCTCTCCGTCACACCCGAAGTCCGAGCAGCGTTGCGCGCGTCGTCGGCGTGCCGGCGAAACAGCGCTGACAGCAAAGCAGTGCGGTCGCTGCCGTCGTCGCCTGCAGTGTCGTCGCACCCTACCGTCAATGGCGCATCGCCTTTCTTTGAGATCTTTGGCGTGGACGTGCTCCTCGTCAATGACGGCAGCGAGGCCAGCTCCCCCCATGGCTCGTTAGCCGCGTCGGCAAGCGCCAGCACGTTGCGGCCCGTGCTTCTCGAGGTAAACATTATGCCCTCTCTCAGCACGCACTACTCGCTCTTCGATCAGCGCATCAAGGCGAACTTTATCGCCGACGCGCTGACGTTGGTGGGTCTGATGCCACCGCCGTCAAAGGTGGCTTCCTCCGCCGCAGGCGTCCAGGAAACGGCAGGGGGTCCACGGAGCGGTTACAACGACGCCTTCCTCGATGGATTGAGCGACAGCGAAGTCCTGAACGTGTGTCTCGCCACGGAAGAGGAGCGCCGGCGTGCCGACAACTTCACACGCCTCCTGCCAACACGCGACTCTGCCAGCAAGTACAGGGCCTTAATGGAGGTGTCAGGGGGGGACGGAACGTCAACATCGACGCTGTCCAGCCTCGATGCAGTGCTGAGCGCTTGGCTGGCGTCTTCGTCGTGATGACAACGCTGAAGCGGCGTCTCGGATGTGTCTTGGTAAGGAACGATGGACCTGCGAAAGTGTGCACATAGACAATAGCATTTCCCTCAGCCCCCTGCGACGAACTCCCTCCGTTCTCGCTCGCTCAGCCGTCCAAGAAGCGTCGCACTTGAGCGTCAGCGCGATGCATAGCCGATCTGATCGCACACAACGCCATAGATGCCGCTTCTTTGTTCTCGTGAGGAAAAGGGGCATCTCCGCAGCGCGGGTCACGTGCGCAGAGTCACCGACGGCCTTGCACCCTTCTCTCCCGCGTCAATCTCTTAGTGTCTCGCTGCCCCTCCGTCTCTCTCTCTTTCTCTCTCAGGTGACTCGGCTACACCCTGTTGGGGGACGCCCACACCCCATCACCCCTAAGCGGCGTAGATCGCCGCTTGATCAAGACAGCTCAACGTTTCACACCACCCCTCCCCTCCCCCCACCCACCCGTCTTCTCGAGTGCCCCTGTTGTTGTTTTGTTTCTGTAGCGTGTGCCTTCTCCCGCACACGCACACCGGAAAGCAGCCCCAGAGTTTCCCTGACGCGCAGCAGACATGGGCCAAAGTGCACCAACGCCGACCCCGCGCACGCAGCGGCCCGCGCGCCTGACACCGCAGCAACGGCGGCAACAGCTCAAGCAGCAGGAGATGCAGAAGCCGCTGCGGGCTGTAGAGCAGGTGCGACGCCGCCAGCCGACGCTGAAGGAGCAGTGGCAGGCGCAGCGAGAGGCAAACGCCGCCGCCCGCGAGGCGAAAGCGATGGAGCGCAAGCGAAAGAAGGAAGCCCTTCATGCTGAGCTGATGGCTCAGCAGAAGCAGGCTGAAGACGAGCAGGAAAATGTCGATGACGTGGACGACGATGCCGACTTAGCCGGTGGCGGCAGCGACGGCGATGATGGATGTCTCCAGAACGCTGAAGAAGAGGCGATGCTGGCTCAGGCGCGCATCAACGCACAGCTTGCGGCCTTTCAAGCCTTCATGCAGAACAATCCTGATCTCGAGGAGGGCCTTGACAGTGCTGACGCCGACCCGGCCAGCATGTTTGACCGTGAAGCCATGCCCGCAGCGGCACTCAAGGTTGCACAGCACGGTGGTTGCACTGGTGGCAGCGGCGGCCTTGGAGACAGAGACGATGATGAGGCGATTGCGAACGTCTCCGTGCACAGCTCCGATTACGCAGATGAGGAGCTGATGCAGGGCCTCGATGACCTCGACGAGGAGCTCGAACAGGAGTTCCTGAATCGCATCGATGTCCTGCAGCAACAGGTTGCCGAGCACAAGCAACAGTCCCTCGCCTACCTGCGCGAGCACAACGATAAGGCGGCGGCGTTGCAAGAGCTTCAAAAGGCGAAGCAG
>320
CTGCAAGTGGCTTCCAGCTCGATAGCAGACCGGCTGCTGGAGTGTACCGTTCTGCTGCGCATGCGCGCCAATAAGGTGCAGTACCCAGCAGTGCAGGAGCTCCTCGCCTCCAGGGCAGTGGCAGTAGATCGAGAGGAGCGGTGCCGCGAGGCCCGCCAAGAGTGGGCCCTGAAGTGGGCCGAGACGCTCGCAGCAGGAGCGGTGGAAGGAGCGATATCTTCTCCGCGCCGCGAATCGCTGAAGTGGGAAGGGCTCTCCGAAGGGAACCTCCCGCAGGTGGCGAAGGCTGCCCTTTCCGTGTATGGTGAATTCGTGTACATATTCGAGCGCATGGTCACCGTGAAGGCGGTACTGACGGCGAAGGACTTTGAGTTGTTTGCATTCAGCATCAAGAAGGCGGGGCTCTACAGCATCTTGCAAGGAGCCCAGCTCTTCCAGCAGGGGCACTTCGAGGCCGACGTTCCGTACACAACGCCTGCCTCCCAAGCAGCCGCGCAGGGGCTTTCGAGGACTATGCCGGCGTGGATGGAGAAGACGGTCACAAACGCTGTGCTCACCAAGCTGTCCAACAGCCGCATCTCTTCGTCGGACACGGACGACGACTTTCTGAAGGTGCTGGGCCACGTGCACTGCGATGCGGCCAAGGTGGACGCCGTGATTGAGATGATGGCCAGGTCACCGCTGCGCAGACTGCAGCGCCAGAGACCAGTTTGGCTGTACATTGCCGAGCTGGCGCGTCGCTTCGGCTCCGAGGAGACGAAGGAGGCAATGTCGGCGTACTTGAAGAAGGCGCTGTACTGAGTGCCACGTGAGGGTCTAGGTAGCGAATCTGTGGAGGGCGGCTGGAGGGGGACGGCTTCGGGGGCATCCCCTCTCTCTCGCGCGCGCGCGTGCATGGCGTACTACGTGCCGGCGGACATGCAAGACGATCATGAGTGACGCGTTTGTGTTCTTGAAGGGTTTGTGGTGTGTGCGCCTTCGGATGTGGAGGGCGAGTGGCTGCCCGCGATGCTGATTTTGTCGTTGAAGATGTCGGAGCTCTGTCACACAAACGCGCCTGGGAATGCGCTCTACAAGACAAGCGTGGAGTGAAGTCCCGAGACGTTTGTAGCGCTGGTTACTCTCACAGAAGCACGCACGTACACACACACGCACAAAAAGAGGGATGGAGACAGGAGGGGGCGTGCCTCTCGCCTTTTCCTCTTGTCCTGCTTTCTGCCTTCTGCGTGGCTGGAGTCACGAAGGAGCTTCACCGTGCTCCTCCACGGATGTGTTGCGCAGCCAACTGTGTCTCCGTTGCACGCCGCCGCCTTGAATGCGTTCTCTCTCTCTCTCTCTGGATGCGCATGTCGCACTGTCCCCCGAACGGTGCCACCCACCCATCGACATGGTCATTCTTCGCTTGCTTTCCTCTCTGCCGGCTCACCTACTCTCACCAGATTTGCATTTCTATCGCTTTCTTGACAGCGATGAAGCGGTTTTCAATGGCGCCGGCGCTGCGGGCTGTCGCACCGCCGTCGCCCGGCGCCTTCGCATGCCTTTCCGTATCGTGCGGCTGCGCCTCTCACTACCAGAAGCGGTGGGCCGGGACGCAGCGACGCGTCATCCGGCCCACTGAAGAAAGCGTCGCCGAACTGATGGAGGATGCCGATGAAGAGGGTGCTTGCATCAGCACTGTCAGTGTCTCGTCCTTCGCCGCCCCCGCGCCGCTTTCGGCCATCTCAGAGTCCGCGGCGCTCTACCGGAGGGTGGCAGCAGCGGGTTTTGACGGCAAAGCGGCGCAGGCAGCGAAAAGACGCCGCAGCGGCCATGCCGGTGACGGCGATGCAAGTGCCACGGATGATGCCGCGCCTACAAAAACTACTCACGATGCAGTCGAGGCAGAGGCGCTCGCGGGGACCTCCGCAGGCGATGGCGACGACGCTGTCGTCGAGGAGGCGAGAGGGGACGAGACGTACATCCTTCAGCAGCAGCAGTACTACTACGAGCTTCCCGTGCAGCCGCTTACCGATATCGCAACCGCCTACTTGCGCTCTACAGAGAACATTGTCCTCGTGTCGCCGCAGGAG
>418
GCGCAGCGGTTGGCGTGGGCAAAAGAGCTTTTCCGCATCGGCCCTGCGCTGGCGCACTGGGACTGGCAGGAGTTCACGTTTCTGCTGAGCCCCGAGCTTGATGTGGACTGGAGTCGGCGCCAGCTGAGGCTGCCGCACAACTTTGACGGCGACGCCCTCGTCCGCTACGTCGAGGATGTGCAGCGGAGCGCTAAGGAGAAAGAGAAGGAAGCGCTTCTGCGCGCGAGTGCGGTGCGCCGGTTGTCAGACGAGGAGCTCCGCGCACAGACGCACGCCGTCGACTTGCAGCTGAGCGACGGCACTAACGAGCCTGAAAGCAAAGAGCAGGCGCGGCGGCAGCTCCTCGAAGACCCACTCGTGCCTGGGATGCAGCCGGTGTCGGAGGCGATGCGTCATCTCTACCGGCAGTCGTCACCGCACATGGACGAGTACATGACCTCCAGCGAGGATAGAGTGGACCCTCTTAGCGTCGAGCGTCCGCTTTCGCACGCCGTCACATTCAACAGCGATACAGAGGCGGAGGAGCAGCTCAAGTGGGAGGGTTTCTACCAGGAGCCCTACGTGGACCAGATGCCGACCGGCGACCTCGACGACATGGCGCACACGTACCGGCTCACGAACCGTTGGCATCGCGAGGCGGCGGCGAAGAAGCTGCTGGAGGAGCTGCAGTCCACTTACGGCAAGAAGAGTCGCCGGTTCGACTACCAGAAGATGGGTGATGTGCTGGAGATCAACAATGCCCGCGTGCAGCCGAAGGGGTTCCCGGTAGTGGCGCGGGGTATGAAGCCGAGCGAGGGGTAGCGAGAACAAGCCGACGCAAGCCATGAGTGAGGGAGTGAGACAATGTAGTCCCCCCCCCCCCCCACGTCTTTCCTCGTCTCGGTGGCTTCACCGAGGGGGCTCCCAAGCTCACCGTGCTGCTGCTCAGCTGTGCAACGCACACCTTCAGGCTTTTCTTCTGCTCCACCTTCACGCGAGTTTTATTCGCTTCTTCAATGAGTGCTTCTCCCCCCTTCTCTCGTATGACGGATCAGCGCGATGCGCCCTTTGCTGCTCTGTTTGTTTGTGCTTGTGTGCGCCTCTAAAACGTAAGTGTGCTCCCTCTCGCATTCGCGTAACAACATACAGGCGTGGGCACATCCATGGAGACAGGCGTGTCTTGTTCCATCTTCCCTCATAAATCTTGCGACTCTGCCTCTACGACTTCATCATCTCACATCCGTAGCCGTTGCTTGTCCCCCCCCTCTTCCTCGTCTGTCAAAGGAGCGATGCAGTGCGGAGTTTAACGACGCTGCAGAAGAAGAGAAGATGGCGGCACCGCTCCGCGTCGATGGCGTCCCGCGCAAGAGAAGGCGATGCGCGCGTGTGCGTGTGTGTGCATGATGCTCATGCGCAGAGGTGTATGCCGTGCCACCTTGCCTCCTTCCCTATCCCTTAGACTCGGTCCTCACCCCTCTTCCCCCTTTCTCCCGCTTCTGCGTCACTCCTGCGTGCCTGCTGCGTATTTCTCTCTGGATGTCTTATGGTGATAATTTTGTATGAGCTCCCTCCATCCCTCTTCCATCCGCCGTAGAGCGCTGTGTGCGTGTGTGATGGGGTGGTGATGGTGGTAAGCGGGCACGTGCGCCATCCACACACACACACACACGATGGCGTGCTTGCCTGTGCGAACGTGAATATGGGGAGGCTCGTCGCAAGTGCGCGATAATAGCGTACGCTGCAGTCAACCACAGCAGAGGTAATACGCCGCAGCCCATGCTTCCTCCTCTCATTGCCCATGAGATCACCGCTCGCGCAACCGCTTCGACAGGAGAGGGTGGGGGAGGGTAGGGCGGCGCGTGTGTGTGCGTGATCGAACACCCCTTTCTTTCCTTCTCTCTTTCTTCGTTGGCCGCCTTTAGCTTCCGAGGTGGGGCATCAGTCAAACAAGAATGGCTGCTTCTCTGGGTGCAAAGAGCGGCGAGATGAGAGAAGTAGGGGTGCGAGGGACGTAGAGGACGTGCTCCGCCGCCGTGTTGTAGCTCTTACTCGTTGAGTGCAAAGGGAGCACGAGCAAGCTGAGGCGCTTCGGCGGTGTGAGACTGCGATCTGGGTGCAGAGCAATTCGCTACGATGGGCCGAGCATGTTTCTGCTCCCCCGTCTTCCCTAGTCGTCCGTGACGAGGAGGGGCGGATACGCATCTCGCAGTGCGTGGCATCACAGGGTCCAAGTGCCCCCACACTCTGCGTCGGGGGAGGCCAGGTAGCTCCCCCTCCCCCGTCACCCCTCCCTCCATCCCTGCCCATGCCGAACCACTTCTGGTGGTGGCAGGGCCAGGTGGCTACGACGTTGGGGTGGGGGAGACAGAGCGATGCACCGCCACTGATGTCGGCGGTGAGGCCGTGGATGGCACCGCGTTGGAGCCACCTGCGAAGCGAATGGCGTGCGTGTGGTGTCTGGGTGAGAGGCCGTGCTCTCAGATGGCTGGGCCAGCGCATGGCTGCAGCGCGTGCGTCTACGGCTGCTCGGCACCGTGCGATGGGTGCCGGTGGGGCAGGTCTGCAGGGGGTAGAGCGCCGTTTGGGTTCATGCTGTATGACAGAGAGCGAATACGTGGCAGAGAATCTTCGATACTCTTCCGCTGTAGTGCCACGACCACCATCACGGCACGTACGACTGCTCTCTATCTTTCGCTGTGCGTCGTCGACAAGAATAGGCAGGAATGGGAGTAGAGCGGGAAGGCCACACTGCAGGGGCTCGGTGAATGATGGACTGACCTGTGGAATCTACTGCGTTCTTTCTGAGCGTTGCGGCGATGTGAGCTTCATTGAGTTGCAATCTTCAACGAAATCTATGTCTGACGGCCCAGGGCGCCTTGTGCAGCGCTTGGCTCGGTGGCTGGCCTTGTCTCTCTCTCTCTGTGCTTGTGTTTGTCTGCGCCGTGCATGCGTGTGCGCCTGTCCAACTCCCGTCTTTTCACGCTGCAGGCTGTGGGAGGCGGTGGTGCGGCCGGCAGGCCAGCATGAAGAAGCGCATGCGAGCGAGTGACCGGAGTCACCCGTGGCGAAGCAGCTCGTGTTACCGCTCGAATGGATGCGCTGTGCATCTGCTCCCGTATTCGAGGTCTTGTGTGTCAAAGGGTTGCAAGACGACGAGCGAGCTGTGCAGGTGTGCTTGCTTGTATGAGGGGTTCGGGGGGGGAGCATGAGGCTGCAGGCACTGTGTGACCTTCCAGCATCCGCCACCCGCGTCAACGCCACTGTCGTCATGTGCGAGCGGGAAGGCCACACTGCAGGGGCTCGGTGAATGATGGACTGACCTGTGGAATCTACTGCGTTCTTTCTGAGCGTTGCGGCGATGTGAGCTTCATTGAGTTGCAATCTTCAACGAAATCTATGTCTGACGGCCCAGGGCGCCTTGTGCAGCGCTTGGCTCGGTGGCTGGCCTTGTCTCTCTCTCTCTGTGCTTGTGTTTGTCTGCGCCGTGCATGCGTGTGCGCCTGTCCAACTCCCGTCTTTTCACGCTGCAGGCTGTGGGAGGCGGTGGTGCGGCCGGCAGGCCAGCATGAAGAAGCGCATGCGAGCGAGTGACCGGAGTCACCCGTGGCGAAGCAGCTCGTGTTACCGCTCGAATGGATGCGCTGTGCATCTGCTCCCGTATTCGAGGTCTTGTGTGTCAAAGGGTTGCAAGACGACGAGCGAGCTGTGCAGGTGTGCTTGCTTGTATGAGGGGTTCGGGGGGGGGAGCATGAGGCTGCAGGCACTGTGTGGCCTTCCAGCATCCGCCACCCGCGTCAACGCCACTGTCGTCATGTGCGAGCGGGAAGGCCACACTGCAGGGGCTCGGTGAATGATGGACTGACCTGTGGAATCTACTGCGTTCTTTCTGAGCGTTGCGGCGATGTGAGCTTCATTGAGTTGCAATCTTCAACGAAATCTATGTCTGACGGCCCAGGGCGCCTTGTGCAGCGGTTGGCTCGGTGGCTGGCCTTGTCTCTCTCTCTCTCTCTGTGTAGGTAGGCTAGTTGCGCGCACCGTTCCATATGGCCGTAACGTGCACCTTCACCTTCCATTTTATAGGCATCAGTGGGAGGAGGGCGCACGCCGCTTTCGTCTCTCTCTCTCTCAACCGCGTCAGAGGGACATCAGGGATAGCGAAAGAAGGAACCGCTCAGGGACTCCGCTGCCTCCTTGTGCAAGCAGACACGCCTGCACACCCTTCACACACAAAGACACACGCACACGCATATGCACACGTCACGCATGTGCGATGCTGCGAGCCGCATGCGGATGAAGCCTGCCTACCCGCTGCCTATGCACTTTTCCTGCTTCGCTCTGCGCTTTGCGATGTTCACCTCGCCGCCCTCCCCTCCCCCCTCCCCTTCTCTCACGCCACCTCGGCTGCTTTCTATTGTTTCGCCTCTCATCGATGCAGCTTCCATGTGCGTCTGTCTCTTCCTTTGCCGTTGCGTGTCTGCGCAGACGTCCTTTTCCCACCAAAACGAACATATAAGAAGCCTGCCGCAGCTGTCGTGGCCATCCTTGACGTTGCACTCGGCACCACTCGACCTCTGCCAATCGCGTGCATAATCCTGGCATCGCACTCGTCACGCGCTCTTCGCCGACACCGCCCCTCTTTTTTGATCTCAGGAACGCAGGACTACAAAATTCGGGTACATCCTCTGCTCTACCGCTGCTCCTCTTACCATCCAGAGCGAAACACATCAACAGTAGCCTCCACCTACTTTCCTACCTCTTCCGTTTCGCAAGCGCAGCACCGCACACACTGTCGTTTCCGCTGCGCAGTAGACAACGACAGTGAGGCAAGAGGGACGGCCGAACACACACACACACACACCAGAGCACACCAGAGCACATCAGAACATGCCACTGGAGACGTGGGCGGTGGCCGCTGTCGCAATCGTCGACGTGGAGGGGACGCCGCTGCTGCTGCGCACCTACACGTCGCCAAAGGACGTGCTCAACTCTCCCGCAGCCCCGCTGCACGCGCATCTCTACGTTGGACCTGAGGACGTGATCAAGCTGCACTTTGTCCTCTTCGCTTCCCTGGACCGCTGTGAGGACATGCGCGAAATGGCGGCGCTGCCGTCGACTGGCGCTGCGGCGCCCTCGTCAGCGGCGCTCGTGGGGGGCGGCACCGAGGCCTCCCTCGTTTCTAACAAGAGCGGTGAGTCGTCTATTACCGAGGTGGGGGGTGTGGTGGCCGGCGCCACGCCAGCCACAGCCTCCATGGCGAACGCGCCAGCAGCGAACACGGCGCGGCTCATCTCTCCGACGACGGACGCAAGGTTTTTGGGAAAGCTGCTGGAGAGCCACCGCTTGCGAAGCTACGGCTTTCGCTCTGCCACTGGCATCCATACGCTACTGGTGACCGTAGGCAGTGATGCACCGGCGGATGCGATGGTGCCACTTTGCCGCGCCTTGTACGAGTGCGCCTCGGCGGCGCTGTGCAATCCGTTTCGATCTCCAGCTCAGTGCTGGCGCGCTCAGGAGCAGCTGTTGTGGCGAGCGCCGTCGTCTGCGCTTGGGGGCGAGACGGCCGGCGCGGCGACATCGCAGCTTGCGGAGGGGGCGGAAGGCAAATATGAAAGCCAGAGATTCCCTCCCTGCACGCAAGGCAGGGATGCTGCGGATGCCGCAAGGTGGACCTCCGTTCCATCCGGA
>58
CGTGAAGGCCGCAAGAAGCAGCCGATGAACCCTCTCATGTACTTAGACAAGTGGAATGAGAAATCGAAGTACGACCCCGAGGCTCGCGCGGCAGAGCGTCTACTGGCGGCGATCAATGGGCTGAATAAGCGCAACTCGCGCCGCCGCGAGTCGATGACGGTGCAGCTCTCTGATGAGCAGAGGCAGGAAATCGTGAACCGGTACGCCTCGACACGGTGGTACGCGCGGCTATACGCGCCCTTCCGGGGCATGACAGAGCGGCGTGTGAGGTGGGGCATTCGTATTTGCAATGTGGTGCTGCTGGTCCTTGTCTCCTGCCTCATCGTGGTCATCGTGGTCAGCTACTTCAAAGAAATGGACGCCGTCGCGCATCTCTCGCCAGAGGACCAGCGTGACTACGCCTACATGGTGCGCGGCATGCGGTACAGCGACATCTACAAGCTTGGCGCGGAGGTGTTAAAGAAGGAAGACCCTCTCGAGGCGCTGCCTCCAGCGGTGCGGCTGCACATGGTGATTGAGGCGTGCCGGCAAAGGAAGTGGCACGAGCTCGACTGGGACGTGGAGCTGCGCAGGATGCACCCCGCGTCTCCGCTGGAGGAGTGGGACTATCTTCATCTCTTGTACTGGGGAATACTGCAGATCGGTTCCCTGACCGGCGGTGGTGGCGTCATGTTTAGCGATCGCGTGCTCGATGTGCGCGAGGTGCGGCACGGCAGCGCGGAGTCGGCGGAGGAGCGGGAGCGCTTTGTCGAGATGGGGCCAACGTCGCTGCCTGCCAGGACGCAACGGACTTTTTTCTGACGTGCATGTGCCTCTTTCGACGATCACCGTTGTGGTGACACGTGGATCGCACAGAGATGGAAAAAAACAGCAAAGAGAGAAGCGCTGTGTGTAAACCGTCTCCACGACACGCCGACGGCCCTCTGAGGGGGGGGGGGGCAAACCNACAGCCGCGCCCGCGTTCAATGCTCACAAGAGAGTGGGGGTGATGGCGTCTTTGCCCCCCCCCCCCTCGCCCTTTTCTGCAGCACCGATTCTTTCTTCTACTGTGCGCGGGGTATGGGCGCACGGGCCCAGAAACACGTGCTTTCTTTTTGTGTCTCTCGGTGTGTTGGCCACTCTCTCTCTGTGTATGAGCTGAGCAGAGATGAGCATGCGCGCGTACGTGTCTGTGATCACGGTGCACATCTCCTAGAGAGACCACGATGGCTTCCTTTCTCTCCCGAACTTCTACCTCGCTCTCTCTCTCCGCCAATTCCGCACGCGCGATGCACACGCATGCGCACCATACACGTATGCCCATACACAGCTGAGCAGAAGCGCTTCGAGAAGAGGGATAACCTGATCTTCTTGCCGGTCCTTCTTCACAAACACACACACACACACACACACACCTCACACGTAGAAGATGTCCTGCCCTCGCGTTCAGTACCGCCGTCGCATGCACTACGCCACTCGTGGCAACCGCATGAAGATGGTCCGCACCCCGGGCAACAAGCTTGTGATGCAGAAGCGCGCGAAGCGCTCGCAGGGTATCCACACCCCGTGGGTGCTCGGCCACAAGCGCCTTGGCGGCACCAAGGCGCTGCGCCACATCGACGCCCGCCTCGCCTCCCGCCACGAGAAGAGCGTGTCCCGCGCGTACGGTGGTGTGCTGAGCCACGATCAGGTCCGCGACCGCGTCGTGCGCGCCTTCCTCGTGGAGGAGCAGCGCATCGTCAAGCAGGCGCTCAAGGAGCACAGCAAGATGAAGCTCTCGCATAAGCGCACTGCGAATAAGAAGAAGAGCAAGCAGTCGAAGAAGGAGGCCATCGCCAAGAAGATCTCCACCAAGACGGTTTCCAAGAAGAAGGCGCCGGCGAAGAAAGCCACCACGACGCGCCAGCCGGTCGGCTCTAAGCTGGTGAAGAAGTGAGCGGCCGGGCAAGAAAGCAAACAAACACATCCAAGGGCACACATCCGGGTTGTCGGGGAAAGGGGATCGAGGGAGGGGAGGAAGGGCGTCAGAGTGAGAGGGTTTCGGCAGGACGGATGTGGGCGAGGCAGCTGGTGCTGTCCCCTCCCCCACCCTCCGCCTTACCGCCTTGCCTTCCTTTCCTCTTCTTCCCTCTCTCCCACCGGTGTGTCTCTCTCGTGCGCTTCCTTGTGCTCCTCGTGTTTATTTCGTCGTTTCTAGTCTTTAGACTCATTTCGCAGACACACACACACA
>3702
CAGTTCCTGAGCGATGTGCGGTACGTAGTGAGCGGCGCACGAAAACGTGTGCCGCCGCCGGCTGCCGATGGGGTGAAGGACAGCGCGTACGCGGTGGACGTGAACGCGACGGAGTGCGCGTACTGGGGCAGCAGGCGTAGTGTGGAACGGGTTCCTTTCAACGCCGGCATGACGTTCATGGTGCACAGGCTTCTTGCTCAGGTCGTGCTGGAGCCTCGTTTGAATGGATCGCAGCCGGATGTGGTGTTGCTGTCCATGGCCGATTTCGACGTAGCGCTGTCGGACGTGTATCGCTCGAGGTGGTTAACCGCGGAGGACATCCTCTTAGGAAGGCTGCTGCGCGCTGACATAAAGCGAGCGGAGGCGGTATGCCCTAACCATCGTGTGTGGTATGTGAAGGAAGGTTTTGCTCGGTTCCACGACTTGCACCGCGGGAAGGTGCACAACGTGACGTGGTCGACGGTCGTGGCGCATCGCTGCACCCCCGCTGATTATTATTACTTGCACCACTTCTTCCAGAAGGAACTGGGTGCCACGCTGGCAGGGTCGAAACGAAAGAGCCGTGCTGAGAAGGACGCTGTGGCGCAGGCGGCGGAGTGGGTGGCGGAGAAGCGGCGTTCCACGGGGCCCGAGGTGGTGGGCTGGGACACCTTGCCAGAGGTGAGGTGGGTGCACGCGCTGAAGCGGACGCCTGCGTACGACATGGCGAAGGCGGATGGGGTGCCGGTGTATCACAACAAGTACATAAAATGCTCGCACAAGCGGCTTGGTATCGAGCACGGCGTCGTGTCCGTGCCATAAGTGTACGGGATTTCTCCAGTACTCGTTTTGTAGATCTGTCACACACTCTCTGCGTGGTGTTTGTGCGTTGTCGTTTCTGTGTATATATATATAGATGTGCGTGCATGCCCGTGTGTATGTGGGTTCGATCTTGAGAAGGTGAGGAGTGAGTTGTGATTTGTGGTCTGCTAGTTCGTGGACGGTGGTGGTGCGGATGCACCTCGCCCCTTCCTTTCCTTCTCTCTTGGTTCTTCCGAGGGTGTGCTGGCGGTTGTGCTCCGTTAATATACGTGACGCCCTCCGTCATGAGGCGGTGATGCATGGCCTCAGGAACATCCATGTGGGGTGCATCACCTTTTTTTTTCATTTGTCTATCCGTCGTTTATGGGTCTCGTCAACCGGGGGCCGTGCGCGCCTGGTGCTGTCTGAGAAGTTGCCTCCCCGACCTCTGCTGGTGTGCGCAGCGGCGCCGCACTGATGAAGAGGTTGCGGCTTACGCTCCGTGATGCGGGTCAGCGGTGCAGCCGGACGTCTATTTCGTTTTCGCCACCGCTCTCTTGGCGCCCCTCTGTGGGAGCGCCATGCAGGTGGTTCTGCGCCTCACCGATAATAAGGGAGGAGGGCTGGGGTCGAAACGATAGCCGGATGTGGTGGTTTCTGATGGCGGTAGCACAGATTGCCGTCGACTGTGACACAAACGCATGAGAAGCGTGCAAAAACAAAAACACGCGAAAAACTCGGCTGCTTGTATACGTCCCTCTCTCGCTCTCCCCACCCGTTTCTGTGCGTGGGGGAGTGTGCGCCGCCCCTTCGCGGCTCCTCCGTCCGCGGGCTCGGCAGCGTTTCCGTCGTCGTTGCTGCTCTGGGAGTGCGTCCGAGCGCTCGGCAGTTGTGCCATGCCGGGCGAACGTCAGGCGCACATGTGCGTGCGACCGTCGGCATCGACTTCCTCTCTCGCCTTGGGCTCGCCCCACCCCGTCTCTGCCCGTCTCGTTGGCTGACTGCTCCTTCCCTCCCCTTCCCCCGTTTCTTTTTACGACTCCCCTTTCGGCGCACCTCACCTGTGCGCCCATCGTCATCATCATCCTTCACGCATAGTAATAACGAACTCTTCATCACTGCATTGCCAACGCCCCCCACCCACCCCAGCGCCCCTCCTTCTCTTGATCTCCCATTTTCTTTTATCTTTTTCCCACCTCTTCGCAGTGACCCTTACGCGCAATAAGAATACGCTGCCAACGCGAGCACATCACCACCACCAACACCACTACCACCGTCCCACCCACACGCGCGCCCAAGCACGCACGCGTTCCTATCATCAAGGACCAAGAACACAGAACGAAGGATTTGCCGCGTTGGTGGGTCGGTCGTGCAGTATCGCGCCCCCTTCCCCCTTGTTTCGCGAAGGCTCACGTACGTCGCTGGTGCACCCCCTCCCCCCTCACACACGCGCACACCAACGCACGCGACGAGGACGGAGAGAACAGAGAGAGAGAGAACGAGAGAACGAGACGTGGAGGCTGCAAGAACGAAAAACGCGAAATACAGAAACGACATAAACGAAAAAAAGAAAAAAAAACTCCCGAAGGAAAAAGGGCCGTCACCACCGCATCGGCGCGCAGCGGCGAGGAGCATCAAGAGCAGCCACACGGTGTCTTTCTTCAGGCCCCTCTGTTGGTGTTCTGCACATTGCCGCGAAGGGTGCACATCGGTGATTCGTGATAACGTGAAGCGAGCGAGACCACATATACATACATACATACATATATCTACAACTAAGTGCCAGCATCATCGCGAACGGCTCCTCTCCAGTGCACTCTTTTCCGTTTTTGTGCGGCTTGCGACGCTTGCTTCTCCTCATTCGCGGCACGTCCTCGTGCCCCCTCCCTTTCCTCACATCTCGCTGCTCAGCACGACTTCACATCCCCCATTCCTCCCCCATAAAAAAAGTGACGTACTCCTTTGACTTTGTTTCGTATTTCACGTTTTCGTATTCACAAATTCGTCGGGGACTTCACCGCGACACGTCGTGAGTGGATCCCACTGGATCATCAGCATCGATCATCATCACGATTTACAGTTTTCGTTTTCGCTTCCCATTGCAGTGTAGCTTTCTAGTTTTTGTGCCTTTCCCTCCCTCTCTTCCTTCATCTCCCTCTCCTGTTTCATCTTCGCTCCCATTACTTCCTACCCTATTCCTCCTCTTCTCTATCTTTTTTTTGTTGATTGAAGGCCCCCCCCCCCATCATCATCATCATCGCCATCTCTTCTCTTGCCCGTTCCGTTTTCTTTTTTTCCCGTTGAGTGATCTCTATTTCTCGTTTCTGTTTCCGTCTTCCGCCTCCTCTTCTCTCACGAACACCCTCGCTAACGCGATTCCGCGGTGCCTTCTGTGGAGTGCTGGTCTGCGTGTGCTTCTTCCCACCGACCCGAACCCCTCTCCCCTCCACGTCTTCCGCATCACTCTGTCGTCTTTGGCGTGCCACCCATTAGCATCATCGCGCTCGAGCACACACACACACACACACACACACACACACACACACACACACAGAAAACAGACCTCCACACGCAGGCAACCGCCACAGCGTGTGTGTGTGTGTGATACGAAGAGCACGTGACGGCATAACCCACCCCCTCCAAAAAGGAAAAGGCCGGTGGACAGCATATGTTTATGTAGGTGTGTGCATGTGTATGCATGTATATATGTGCAAGTGATAACCTCCCCCCTCCCCCTCCCCCTCCCCCTCACCTCTCACTCCCCCCCCACCTCTCCCCCCTCTCCTCCTTCTCCCCTCATTTCTCTGCATGCGCTCGTGCATGTATTCCTAGTGCTCCGTTTGTGTTTTGGTTACGTCGTCTAAACCGATCCGTTGTTTTCTCTTGCGTGTATCAGCTCGCTTCACCACCACCTCTCTCTCGCCCTTGTAGCTACACATCGACGCATATATCTATATCATTATCTCTGTCTCTGTCTCTCTTCGCCGCCGTCTTGCGTTGCCGCCTAAGCTCCATCACAGTGGGGGGACGGAGGACAGCAACAACAGCGAGGTTGCCGAAAAACACAGAACATCACAGCAAGATCGACGCGTGTTGCGTGTTCAGGGAAGAGAAAACCACGCGCTCTCCGCCCTTCTTTTAGTTGTCGTCGTCGTCGTCGTGTGCGCATGTGTGTGTCGTTTTGGGTCTCCCCGCATTCATTTCTATTTCTATTTTTTTTTTTTGGTGTTTGTCGTGTCCTTTTCAAACTTCGCCTGTTTTCGTTTTCTTTTTTTTTTTCGATATTGACGTGAACCGAACGCGGAAACCCTTACAAGCCCCTCTCCCCCTCCCTTCTCGTCGTACGTGTCGAGCGGACTGTGCGCTTGACGTTTCTCTGGGTAAGGCTCAGTGCACGTTGCCCGTCTTTGCGTTGGCGCCGTCGCTCACCCCGTAGTGTTTGGGCGATCGCGTGCGTGGGTGTTGTCGTGCCCGCATCTTTTCACTTCGCCGACTCAGTGATTTGATTTATTTTCTTGGTCTCTCTCTCTCGCTGAGTGTGTGTGTGTGCATCCACTCGCTCACTGTCCTTCTTTCTCGCGCGAGGTTGCACGCTTTTCATTACTTGTCGTGTTGTCCGACTCTGTCGTGCCGGAGAGCCACCGCGCCACACTCCCCCTTCCTCCTTGTTCCGTTGGTGTTGACTAACACGTTGGCCTTCCACTGCGATCGACCGTTCTCAGCCCCCCTATCATTATCAGTGTTACCAGTCGTCTTTCCCCTCGGAACACGTTCCGCGCTCCTCTACTTGTTGTGCGCGTGTCTGTTGTGCGTGATTCTTAGTATACATCTATCTCCCTCGCTCAGTGTGTGCGTGTTCCGCCTTTCCAGTGCCAACCCCCCTCCCTTCCTCCCTCCCTTCCTCCCTCCCTTCCTCCCTCCCTCCCTTCCTCCCTCCCTCCCTGCTCACACACACACACACACACCACCCCCTTCTTTTCTTTAAAATCGCTGACTGTTTCGCTGGCGCCACAGCAGCGTGATCCTGCTCGACGGCCTTCTCACGCTACCCAACGCCCAACACCCAACACCCCCCCTCTTACTCCTTTTTTGCTCTTCCTCGCTGGCACTATCGTGCTCTCCGGTCGACCCCTTTGCCGAACCAACGAACATAAAACAGTACCCCGCCATCAAGAACAGCAGAGGGGGGGACGCCTCGCACAACCATGTCTCATCTGACGTCGCCGATTTTGCTGAAGCGCCGCGCGAGTACCTCTCGTGTATGCGCGGCTGGCGATGTGATCAACGTGCCGTCGCTGGGGATGGAAGGGTTCGAGAACAGCGCTAGCTCCATGGGGCACGACGCCTTCACTTACTCCTCTCACCTTCCGGACACCGTCAGCGCCATCAGCCTCAGCGATTCCGTATCGCACGAGCTCAGCACGTGTGTCCTCACCAGCCCCCCGCGCACGGGCCGCTTCCGATCCGCGAGTCTGACGCTCCGACGGCAGTTCTCGAAGCAGCTCAGCGGTGGAGCTTGTCGCGCCATCCCTCGCGCTGTCTCGGTGCTCGTCCTCCTCATTATGCTCTATGCACTGATCGCAACGCAGTTTTCGGACGACGCGTTTGTGGATCGCATGAGGGATCCGCTTGGCTACCTGTTGAATATGAAAGACCCGGAGCACGGCCCGTGGTCGGTGCTGGTGCAGCACGAGGGCGCCGTGAGCCGGCTCAACATTACCGCTCAGCAAACTTGCCGCATCGGATCGATGCTCTGCAGCCCGCTGCGCATCGGCGCGGGCTTTCTGCCCTCGTGGACACTGCACGTGGTGGAGAAGGACTGCGCAGACTGCACCGACCGACAGACGCACGACAGCGCTGTGGAGGGCGTGGAGTTGCAGCCACAGCACGCCGTGTACGCGACGTCGTCTGCACCGCTGGGCCGCGTCGGGCCGATGCTGCTGGCGATGACGAGCGTGACGGACGACGTGAATGTGCGCACGGAGCTGCCGCAGTGGGAGTGGCTG
>751
CAGAAGGAGGCTGAGGTGCGCGAGCTGCAGGGACGCGTGGAGGCGTACCGGGAGGCGTTGCAGCGCTCTCGCGCCCACGCGGCGCTCTCGGAGGAGGAGCGGCGGGCAGCTGCTGCACCCGCCACCTGCGCCGCAGGCAGCGTCTCGCCCACATCGCTCCACGTGCTCCTCTTGCAGTCCCTCAACGCCGCCGACTACCTCGTGAAGGTGTTTAACGCGCTGCAACACTGCCACTGCACGCGGCACGGAGATGCCCACGGGAGCGCCAGTGACTGCTGTCGCCGCAGCCTCCACGACTGCAAGGTGCGCTGCCTCCAGGCAGCCGTGAAGGGCGCACCCATCAGTTCCGAGCTGCTGGAGCTGGAGGATGGACCGGAGAACGACACGGCCGCCGCAAACATGGAAACTGCTGTCGCGGTTCGAGAGGAGCTGCTTTACTGCGAGGCGGTGGCCGTGCGCCTCGCGGCCTCCCTGCTGAGCCGCGAGAGGACTACCGACGATGACGCTGCCCCGCCTGCCACCACCACAGCCGCCGCCGCACCACCAGAGAAAGCAGCGTCACCGCCGCCCCTCTCCGCACTTGGGCCACTGACCGCGCTTGGGGTCGCCGAGCCCGTCGCTTTAGCGAAGGCGGCGGCGGCTGAAACTCACGACGACGACGACGATGAGGGCGCGGGGGAGGGCGAGAAGAGCACGGAGGAGAACGGGCAGGCCACGGTGTCGTACGTGGCTGCCGCGCGAGAGCCTCGACGCCGCCCTTCGCGATGCCGTCCCGATGTTGGCGACTGCGAGGTGCAGTAGTTCAGCGACAGGAACGGCTCTGGCGACAGCGGTGGCGGGTGATGGGGGCTGTTTGCACGTTTGCGCGTGCGTCGCGCACTACTGTCGAACGCCCCACTCATGCCTACGGCCCCCGTCACACATCCCCCTCTTCCCACCCCCTCTCACCGGATAGAGCACCGCACGGGATGCGTGCCGACCAGACACATCGTAGGGGCGCCCGCTTGCCAGTTCATGCAACACGAACGGGCGACTCCTCATAGAGAAGCGTCCGCACTGCAGGATGAGCCACCTCACGCACGCGCTCTCTTTTCTCTTCTCCGTCTCTGTGCGCGTATACATGTGCGTGTGTGTGTCTCACGCAATCCTTCCCTGGGTTTCCGTCCTCTTGTGCTCTCGACCTCTACTCCTCTATGCGCCCATCGCACATGGCGCGTATTTCTTGCCACCGTTGTCCTTGCTTTCAGGAGCACCGCAGAGGGGTGGGGGGGGGCTAAAAAATGAAGGAGGAGGGTGCTGGCCCTTCCACCATCCGAAAACTGCCACAGCTTCCCCGCTCGCGACCCAGCCGCACACCGATTCGCATACAGAGACGTTATGCCGCAAGGAGGTGTTCGCAAGCTGGAGGCAGACTTGCCAGTGCGACAGACGGCGGCAGGTGAGGGAGACGAGTGAGAAGGCGGGATGGAGAAAAAGGAAGGTGGCGGGAGAGACTGAGGCAGTGGTATGAGATAGGGGCGTGCATGTGCGTGTACTGTATCCTCTGCGAAATGCTCCCCCTTCTCTCCTCCCCCGACTCCCCTCCGTCTCCGCAGTGCTGAGTGCTGGTGCGCTCTGCTGACGTCCTCACGTGTTGCGTGACTGCGGCGGCAGCGACTGCCATAAAGGTGGACGACGTGGGTATGAGTGCATGCATGTGTTCGCGTGGCGCGGTGCCAAGCCTCTCTCGTTTAACTTTTCACCACATGTGATGCACAGGTGGTGGGCGCCTCTCTCACTCTCTGTGTCGGCGCATGCTGCTCCGCGTTGCCGCCCCCTTGCTCCTCTCCATCATCCCCTTCCCTCCTGCCATCGGACTCTCTCCCCTTGATATCACGCCGACACCCACCCACACGCGCAATCGTGCGCTGCTCCCGTGCGCAGTCTCGCCGGTGCAGCGAAGGACCCTCTTCCCCTCACACACACATCTACGAGCTGGCCACCCACGCAGCGCCCTGGCCTCGCGTAGTGTTTCCGTGTGCGCGTGTGTGCCCTGCACTTTGCATATGCGACTGCCCCTTTTCGTCCATCATGTCTCAGCAGCTCGCCTTCCACGACGTGTCGAACGACGCGATTCAGCACATGCAGGCCAGCGAGGCGCTGCAGAAGCACCTCGAGAATGCCCAGCTGGCGCACCGCGTGTGTGTCGCCAAGGCGCTGAAGGCGAATGAGCCGCCGGTGGAGAAGTGCGCACTGACCTGGGGCGAGGTGGTGATGCGCTACAATCAGTGGTCCGAGTACCGCCCTGCTTTCCACGATAGCGACGCGCAGAAGAGGTACTCGAAGTACTGGACCAAGAAGCGCCAGGCCGCCGACGACAGCCACCCGTAACGCAAGCTGATCTGCGCTTGAGTATTTGTGTCCGCGCGCGCATGACTGTGTGAGTGGGGGATGCGGCGCATTCCCGCCCCTCTCGCTGCGGCATGCCCGAAGGCCGCGCACCCGCACACATGCGCGCTCCCCTCTGTATGCGCGCCGCTCTGCATGCGCGTGTGTGCCCGTCTGCCTGTGCGCGGGTCTTCACGGAGCTCGATGAGTTCTGCCCCGAGCGGGGCGGCGAGACTGAGGGACCACGCGTAGGAGAGAGCGCGAGGAGCCACATCGGCATCTTCTTCGGATAACTGGGAGGTGGTGGTGAGGCTTGTACCGCCCCACTGGCGCGGAGGATGCAGGTGTGTGTGTGTGTGTGCTGTACACCTTGTCGCTCCGTGCATGTTTGCACCTCTGCGTGCGTGCGCGTGCCACGGTGGCACGCTCCTTCAGCATTCATCATCTGCATGTGTGCCTGTCTTTTAGGAATCAGACGTTTGGTTATGGGGGCGCTGTCTCTCT
>1716
GGAGATTTGACTGGAAGCAACAACAACGCTGCCGTCTTCTTTGCCTCTGGAACGCAACTCAGCCGTCCGCCGGCGGCTGTGGCGACAGTGAAGTGGTATCGCCGCGCCTTTGATGCGGCGTACGTCTACGCCTCGGAGAGTGCCTACGATGTCTTCCCCGATTTCTACAACTACGATGAGGTGCTACGTGCTGATGCGGTGCTGAAGGGTGCCATTCCCGCGTCGCTCGTGCAGCAGTACATGGCGGATCTGCCGTCGTGGTGCAATCTCGAAGTCGCCTCCGATGAACAGTGTGCGCTAGTGCTGAGCTTCATGCAGGCCAAGGCAGGCAGCGAGGAGTCCAACGTGGACCTGGCCTGCGTGCCAGAGGATGTGCAGGAGATGCGTCGTAGCTACATTGGCCACCCGGACCACCGTTCCTACGTGCGAACTAACGCGCAGGGCTCGGTGACGGATCTCGTCGTCTTTCGGGCACGCGACACGCGCAAATCGGAGTCCTCTGCTGATGCCAACGCTGGCGTCTTTGCGGCTGAGGTAGTGTACGCCCTCTTCACCACCGTCGCCGGAAAGGCGAAAGCGGATCACATGATGCTGCTCGCGTGGAAGCTGTTGTCCGCGAAGCTGCTGCTCGTGCCGACCATGTTCGGCATCACAGAGAGCGAACTCGCCAAGGCAAACTTTGATGAGGTCGTCGCGGACCGAGAGTACATTTACGCGGTGTCTCCGGCAACCCGGCGCGAGGTGGACGGGCTCGGGCCGATGCCTGCAGCAAAGTTGTCGCTGCCCCTCTACACCATTTGAATGCACGCGTCTCTTCTTTCTTTTTTTTTTAGGAGGGCCCTGTCACTCTCCGACCCCCGCATCGCCGGCTGACACTCCTTCCTTGCCCTCGCCTTGCTCAGCTGTCCCTGCATCCTCGCGCATTCGCTAATACACATCTCTGTGTCTGCAGTAGCCAGATGCTCGCCTGGGGGTGGGGGTGGGGGCAGATTTCAACCGGTCGTGTGGTGGCGTCACAGGTGCCGACACTGGAAGGGGTGCTGTTTGTTGTCGAGGCGCCTTTGAGGAACCGCTGTTCATACTGCGGTGAAAGGGAGGCAGTGAAGAGGTCGTGGGCGTCGCTGAAGCCGCATCCCTTTTTCTATGTGTATCTGTTTGTGACGGTGCGTGGCTGCCGTACATCATCTTCTGCGGTGTGTGTGTGTGTGTACCTCATGTCGTCGATCCCTCTCTATTCTCTTTCCTGATCTCATCTGGTTGCCTTTGTGTGTGATATCTTATTTCTTTTGTGCGCCCACACATCCTACGGCCCATTCTTGTGGCGGTGTTGGTGGCGGTGATCGTCGTTGCCTGCGGTGTTTTGTTCTTCACTGTGTGTAATTCTTCTCTAACGAATGTCCTCAGCCTCTCTCTCTGGCTCGAAACTTGAGCTGTTCAGCGCAAGAAGTAGTGGTAGTGGTGCAGCCACCCGAAGAAACGAACGAGAGCAAAGTGAATGATGGGCCCATTGCTGTGGCGATGGTAGCCACGCCATCGTGAAAATCCCTTCCGCGCGCGCACACACACACGCGCACCCTCCTCCCATGTCTGTCTCCCACCTTTCGCCTCAGCCGTCTGCTTAATCGTTTGCAACGCTGTGTTTCGTTTGTTCGTGTCTGTGTGTGCTGGCGGCGGTGGTTGCTGCGGCGTCCAGTTTGGACACCCAGCGACAACGGGAGAACAGAGGCTGGCCTGCGCAAAAGAGGAAGATACGAACGAGCGACCTGGCATACGACGAACGGCAGCACTGAGCTCGGCAACCGCGCGTTGCATGTCTGCTGCTTTGGTTTTTTTTTCTGCTCGTCTGGCTCCCTCATCCCAGAGGAAGGGCGAGACACACCCCTCAGCGCGTGGTATCCCAGCGTCCCGTGCCCCCACTCTGTGTGTGGGGAAGCTAAGCAAGCCCCCTCATCCCTGCCGCATGCTGAACCGCTTCCGGTGGTGAAATGGTAAGGCACCTACGACGAGGGGGGGGAGCAGGTCAGAGCGATGCATCGCTGCGGACGTTAGCGGTCAGCTCCTGGGTCTCGTTGCGTCGGAGCGACCTGCGACAGTGAATATGTTTGCGCCATCGGTGCATTAGGCAGAGTGTCGGCGTGGCTTGAGCGTGTGTCTCGCCCGGCCCTCACTGCCCTTGCTGGTGAAGGGAGCCGGAGCCACCCCGAGGAGGGGATGCGCCAGGGGGGCGGCCAGCACGGTGGAGGCGGCTGTGAGGCGACCTGCGAGGTGGGTGGGCGGCCAGCGTTAGAGGCAGGGGGCCGCGCTGAGGTGGCGGAGTCGGCGCATTGCCGTAACGCGCGTGTCGGCTGCCGCTTCGCGCTGCTCTCATGACGGGGTGGGGTGGGGAGAGGGGCATTGGGCTCATGCTGTACAGCGGAGAGTGGGCTCACACTGATGGCAAAGAAGTTGAAACATTCTCTTCCGTTTTCTTACTCCTTTTGCCCGTCGTTGTGGCTTGCTTCGCTTTGCTAAAAAAACAGTCTTGTTCACGAGTGTGTGCACGTGCCGGTGAGCCCGTTGGAGAGCGTGAGCATCTACATTGGGCTTCGCGAACCCTCCTCCGCCTCACTCGAGGCCTGCGCGCACATCCGTTCTCTTGTGATGATGTATCGCCCTTCCTTTTCCTTCACCTCTCCCCCTGTCACTGTACTGTCTTTTCCCTTTCATTGCTTGTGTGCATGCATATGCCATAATGTGTGCCGTTCGCTGGGGGACATGGCTCAGCAACGCATCATCTGTGTGGGTGTTTCTCTGTCCCCCCCCCTCTTCCCCTTTGTATTGCGGGCGGCGCGTACGTGTGGCCAACCGCGCAAGCCTCGTGTTGCCGACAGTTTTTCTTCTTTGTGTTTTACTTTGTGAAGTATCTTCAGCCACCACGCAACTGAGTAACGTTCGCGCACTCACACACAGCAAGCAAGAGCTTCTCACATTCTCATGGGCACACGTCCTTGCACACAGGAATTCGTAGAAAACGAAGAAGCAGCGGCACGCACACGTACACGTCAAGGCAAACACGCTCTGGTGTCGGCGTGGACACACACAGGCACACCTCATTTTGGAGGGAGGAGGGGGGCATTCGCGCTGGACGACCCAGCACGTGCGCTACGCACTAAAGCCACTCCTACTCTCTAGGAGCGTAATCATGCGCTATCAGCGTCGCCCTCCGCCGCATAGCAGCATCGCTGGTGCGTGGAGGACAATCTCGATGGAGCGGCTCCTAGCCCTCTTCGGCATCTGCGCAGGTGTCGCGGCGGCGACACCCGTTGCACCCGTATCGTCGTCACTCGGTGCCGTGGTGCAATCCTCGACGCCGCTCGCTGAGCGGCAGGGTTTCGTTCACCTGTGCTTGGTGAGAGACGGTTGTGGTAGCTGCGACAAGTATGCGCCACAAGTACGACGTGCATTATCTGCCTCCCTCGTTGCAGCGGCCGCTGCAGACGCTACATCAGCCCTTGCGTCGTACGTGCGACATGCCTCAATGGTGGCAGGCCAGGGCCAGCAGTGTGAGGCGCAGCACGCCGCTCTGTATGACGGCGATGCTGTGGGAAAGGCGAGCGGTGTGATCGCTGATATGGGCGAGGCAGCTGAGGAGGAGTACAAGCCAGAACGCCACGTGGAGAATGCCGAGGCGGTCCTGCGAGAGATGTTTGGGCCGCTGGCGAAACTTGTCCTGCACCGCATCCCACATCGTCGTCGGCCAGCCACGGCAGCGGCAGCGGCAGCGGCAGATGCCGAGACGCGCTCAGCAACTGAGGACGAGCAAGCCGAGGCAGACGACGTCGTGATGCACCACAGTCACGATGCGGGCGAGGAGGCGCCCACGATGAACGATCTAGGGAGTGCGGCAGCGCCGCCAGCGCTGCCTCACCCACACCAACAGGAGCAGCAGTTCTACTACCGAGTCTCCGCGACCTTCCGTCAGCTCGGCTTCCCCGTCGAACTG
>658
GCGATTGCGGCGGCAAAGGAGCCCGGGGCGCTGGCTTTGGCGACCGCGTGCGTGCGCACTCTAGGTCGGTGTATCGAGAACAATTGCGAGGCGATCCTCGACCACACGTTCAACACCACCGTCGCCATCATTGCCCAGGACATGGAGAGCCACCCTGATTTTCGTGTTAACCTTTTTAAGCTCCTGCAGGCGCTGAACGCGCACTGCTTTGAGGCGTTTATCTGCTACACATCCACTCACGAGGATGTTGTGCTGGGCATGCTGTGGGCCATCAAGCACACGGACTACCCGACCATGTCCACCGGACTGGAAACGCTGGACTTGTTTCTCGAGAACGTGTCGAAGTCCGAGTACGCGGAGGTGTTCTTCAAGGCTTACATGCAGCGCATCTTGGTGGACGTGATGGTCGCGTCGATGGACTCCCTGCACGCCTCTGGCTTCCAGCACCACGTCCGGATTCTTCAGAAGCTTTTCAACGTTTCCTCCATGGTGCCGCCGGACACGCCAACGATTGGCAAAAACGTCATTCGCGCCTACCTGCTGGACAGCCTCACCGTTATTCCGACGCTGACGACGACTTCCATTCTGAGTTTTGTGGATATGTGCTACGAGTCCTTCACGGATGACGAGCGCTTTCGCACCCAGTTTGCCGACTTTCTGATCGAGGTGAAGGTCTGGGGTGCGGAACAGGAGAACAAGATGCAGGAGGAGGACGAGCGTCGACTGCGCGAGGAGACTATTCCGGGCTTCTCAAACCTGTCCATGGAAGATCCGCCGGCAAACCCATTCACCTCTCTCTGACGCAGGCAGATGCGCAGATGGGCAGGACAGGGGACCAGCCTCCATTTGTCGGCCTCACTGTCGTCGCCACCGGCGCCCCTCCAAACACACACGCACGCCTCCCTCTTTCTTCCCTCTCAAGATTCCCTCTGCCGATCCTGCTGTGAGGGGCGTGCGTCCTTTTTACTTCGTTGATTGCGTTGGTGGATGATACAATGCAGAGCCACGACAGAGTCGAGGCTTTGAGTAGCGGCCCGTGTGGAGGAAAGGAGGGGGGAACGGTGGCGGCACAGAATGTATGCCGTCCGTTACGCGCTGCTCTTGAATAACGCAGCTGATGCACGACGAAAAGGACAAGGAGAAAAGCCGAACAAAGTACAAAACATGCACGTGCTCTTGCCTTCTCACGCTTATCTGCACCCCACTGTTTTGCGGACTGGTGAGACACCTCTTAACGGGCGGTGCTGAGCTGGCCCGCGTGTGTATGCCGATACGGCGCACAGCTTTTTCTCTCTGTGTGTGTGTGTGTGTTTAAGTCGCCCAAAAGCGCAACAGCAGAAAACGCGCCAAACCAAACGAACAGGGAAGCATGTGCGACTTTCCCAGACAATGTTTTCGAGCTGCCTGTCGTGTTTGTGCTCCAGCTTGTCCCTGGTGCACCCACTTTCTCCGTGTCAATCACCTCCTTCTACCCCCCCCCCGCGCGCACCATTACCACAAACCTCTTGTTCTCTGTGTTGGTGTGCTCTTCGGGAAGCAAACGCGTTTGCTTCCTTGCCGGTGCACTTTACTGCTGCAAGCTGACGCACACGCGCCCCAGTACATGGAGCATGGATCGCTACTCCCGTCACCCACTCCTCATCTCGGCCTCTGCGGTTTCTTCTCCCCCGAGCACCTTGAGGAGTGGAACGTCCTTCACAGCCCACTGTCTCACCTCTCTCTGCGGCACTTGCTTGCTCCCTCGCTCGTTTACACTGCTCCCTGCTTCGGTGTACATTGCCGCGTACATTTTGACGGCGAGTGGCGCGCAGGCAGCCGCGGATACGCACTCTTTCACCTGGGCCACCTTCCCCCTCCCCCTCGCCCGCACTTCTCGTCGCTGGGCCGTGTCGCGGTCATCGTGTGTTCCATACGCACACATACATACACGTTCCCCCGCAGCGGTCACTACCCTAGCCGAGGCGCTTCGCATTTCGGCAGCCCCCACCCCCTCCCCATCGCGTAGACGAATCTCCTTAATCCCTTCTACTGTTTCTTTTCGCCCTTTCGAGTCGTTTAGCTCGTGTTGATTCGTGTAATGGATACCACCGCTGTCACAGCACCGGAGCACTTAGAAGCGGTGACTGTGCGGCACGACACACTGATTGCTGTCCCTGCCTTTAGGGGCAACACAACGCTCTGCGCGTCACTGCCGCTTCAGTCGACGATCTCCATGAATAAGTTAAGCGATGACGCCGAGGACGCAGGCTGGGTGCCGATGTCGTTGAATGCGATCGGTCGGCATGCGCCGGTTACGATCCACACCGTTAGCTCGCAGCTGGCGTCTGCCACGAGCACCTGTGTCTTCTACCCGTTTGACACGCTTAAGACCCGGTTCATGGCACAGGACGGCACGGCGGTGCGCCAGCACAACGGTCGCGTGTACTCGTCCATTCAAGGTTCACTGGCGCTCATCTATAGAGAGGAGGGCCTGCGTACGCTGTTCCGCGGGTGCCCGGTGGCCGTTGCAGGCTCCGTTGTCGCGTGGGGCGTGTACATGTATCTGTACCGTCATCTGTGCAACGTGACGGAGTACACGTCGTACGTCGGCCGCTCGGGTGTGTCAGTCCTGTCGAGCGCCATCTCCTCCTGCGTCACCTGCCCCATTTTCCTCGTCAAATCCCGCATGCAGCTCGAGGAGGCGAATCGCAGCTCGCACTACCGTTCCTTTTGGAGGGGTGTCCGGCACACGGTGCACACGACTGGTGCCCGCTCCCTCTGGCGTGGGTTGTCGCCGCAGCTCTTCTTGATCTTTCCCAACGCGCTGAGCATCCCCACCTACGACACACTGAAGCGGTTTGTTCTGCGGTACCGCTGGGATCACGCTGAGATGACAGAGCTGAGCCTCGTCGAGATTGCCGTCTGCTCCACCCTGACGAAGGTGTGGATTCTCATTCTGTCGCATCCGCTCGTCATGATGAAGGTGCGCATGCAAGATGAACGGGCCACGCTCGGCAAATACCAGTACCGCTCC
>1996
CTTGAGCCAGGCCTCCGCCGATGCCCTGCCGCGTCGCTCTAAGACGGACTAAGAGCAGCGAGGACTACTGCTACCATTTCATCCTTCTGCTTACTGCCCAGTGCGCGCAGGTTAGCTTGCGGCAACACGCCACTCAGGTGCGACGCACTTTAAAAACATTCACACGCATGCACTCCTCTCTCTCTCCCTCCACCTCGCTTTTCCTTTTCGTCTCCGCTGGTCCGCCGATGCCCTGCATGCGCACATGAGCGTCTGGCCCCCTCTCTCCCTTTTCGTGTGTCTGTGTCGGTGCCTAGACACCATCGTCAGCTAGCATAAGCTTTCTCCTCTGCATACTTCACAAAGCAAGCACAACTGCACACGTTCACTCTATCAGCGACATCCCCGCCACACACCCCTCGCCCTCCCTCTCCTCACCGCCCCCTCCCCCACCCTACGCCCCTACCCACCATCATGTCTGAGATCAAATACGAGAACGGCCAGCCCGGCTACAGCGGCAACACCGTGGTGAAGTGCTTCAAGGACAACGGCAACGGGCTGCTGTTCCGCATCGTGAACGACGAGGAGCACAAGTGGGCGTTCTACAACGACACCACGAACTACCAAATGCTGGTGAAGGTCGCGTTCGGCAAGGACAGCAAGATCGAGGCCATCGGCAACACTACAATGCAAAAAGACGAGGAGTCTGGCGAGTTCAAGTGCGAGCTGGAGATTGCGCCGACGACGACAGAGATGTTCATCGAGGGCGAGCCGAACGGCTTCAAGATCAGCTTCGAGGCTAACCCGATTGCGAAGGCGTGAGGGGGCACCTTTGAGCGGGCAACGCGAGGCAGCTACGGACATGTAGAGAGAGGAGGTAAGGGCGTGCGCAGTGGCGTTTACACGGTGTTTGTGTGCGCGGTGCTCATCGACTTTGTTCTGTCTTCCTCTACTTTCTCTGACGTCTCGTCTCTTCACGGCGGTGAGGGAGGAGGAGGAGGAGGAGGAGGAGGAGGAGGAGGAGAAGTGCCCCGGAGAGTCGAGCGCACGACGATGCGCAGATAGCGGAAAGGCGAGTGCCCCCCCCCTTTGGGCGTGTCTGGTGTGCCGGAGACTCGCTCGCCCTCTTTCTCCCTCTCTGCACTTTGCCTGCTCGTGTTCCTGCTCCCATCCTTTTCGCCGAGCACGCTTGTATGTATATATGTATATACATACGTGCATGTATATGCGCGTGTGTCTGTGTGTGTCTGCGTGCTTACCTGCTTGCTCTGTCCACTCGCCCCCCCCCGCGTCCGCACCCACATCGGCATCTCTGCCCCCTTTTGTTGTTTTTGTTTCTGCCTCAGTGCGTGTTTGGATGTGTGTGTGTGTGTGCTGTGCTCTCTCTCTCTTTCTTTCCATCTTCATGTGCGTCTTTTTTCTTTTCATCCTTCTCCACCCGGATCCCATTAGACAACGCCACCACCGCCACCACTCTCTCTCTCTTGCGCTTACTCGGCCCTCCCCACCTCACCCCACCACCGCCACCACTCTGTCCTCTTTCCAGCTGTAGTTCTCGCGTATGTGGGCTTGTGTGTATCCATGTATGTACGTATGTATATATGTATGCAGGTATGTATGTGTATGTTTACATGTACGGTTGTTGTTCGCGTACGTTTTTCGTGCTTCTCTGTATTCAACTGTGCGCTTTTCTCTCTCTGTGGATGTGTGTGTATAGGTATATATGTGTGATGAACGGCCGATCTGCCCCCCTCCTCCTCCTCCTCCCGGCCTCCCTCTTTCTCTCCATCCCTTCTTCGGAAGAAGCCCGCGCATTTTTCGTTGCTTGCCGCGGGCGCCTGTAAGACTCACAAGGGCGGCAGAGATTGTATGCAAGGGTGAGGCGACAGGGAGGAGGCGGGAAAGGCAGAGGGAGCAGTCGCCAAACAAGTGGGGCGGTACAGCGCACGTCCTCCGACGCGCATGTTACATACACGCTCTGCACCTCTCAAGGCCCACCGACGCACACATACATACGCAAACACACACGCAGTGTTACTGGCACATGCGAATATGTAGAGAGCGCCGCCGTTGCAGCAGTAACACCTGTCCACTGACCCCGTAGACAAAGGCAACTGAGGGAATGAGAAGGCCGCCTCTTCCCTTGAGGCCCCTTTCTTCCTTTCCTCTCATTCTTTCCTTCTTTCCTCACCCTCCCCATAGTCTTCGTGCGTGTGTGTGTTTTGTAGGTGTGTATGTGCAGAGCGGTAACGGTGCAAGTGGGCGTTCATCATGCGTGTGGATCATGTACTCCCTTCTCTATCTCTTTATCTCTTTTCTTTTACCTTGTGTGTGTGTGTGTGTGTGCTTTCGCGGTGTTGTTGTCATGCTGCTCGGGCCTCGTGCACGCGGTCCTCCTCTACTCCTCGTTCCCACCCTCCTCTCCCTCGTGTTCGCTCCTTTCGCTCCCCCTTCTCCGCATGTGCGCATCGCTGCTCTGCCCTGCCCCTTTCTTTTTCCGTTGGGATCGGGAAAGCTTGGGTTGGGTTGGGTCGCCAAGGACGCCACTCTCACGCTTCCCGGTTCTGATACAATGGGCTCGTGAGAGAGACACGAAGCAACAAGAAATAGCGAAGGACTGAAGGATGCTTGCACGGAACGAACGAAGGAAAGACGGACGCGGCAAGAGAGGTGCCCTCGCACCCCCACCCACCCACCCACCCACTTCACTCTACACACCACTAACACCCCCATCGCGGCCTCACGCCATCGCTGGCCCCTTTCGCATTTCCTGAAGAAAAAAAAAGCAATGTTGAGCCCCTCCCAAACAAAAAAAAAGCAAATTTCGTTTCTTTCATGCAAGTGAGATGGCCCGTCAAACGGCAGCGGGAGGTAGTCCTGCGTGGGCGCGTGCCTGCCGGCTCCGCATCGTTTGCTTCTTGCCTCTATGAGGTGTGCACCAGCAATGCACAAGCCGCGCGCGTGAGGACTGGAGCCTGCTCCCTCCCTCCTCCCCCCAATCGACACGCCGGCGCGAAAAAAAAATGGCCATGCCCTGCAGAGGGCGCGTTCACATCTCATGTCCCGCGTGAGACGCGCCGTTGCCGCAAAGTATCAGACGCTTACCTGCTGCCCTTTTCCTCTCACTCTCTCTCTCTCTGGCTTCCTCTTCCTCTCCTCCCTACGCGCATACGATCATGCATGCCGGGCACCGGTGACGCTATACAAGGTGCGCAAGAGGTGGGTAAGCCGGTGGACTGTATAGACTCCATCTCCGTGTACCGCCCACCCACCCCCTTCCTTGCTCGTAGATTTTTCTCTTGTTTGCCATTCTCCCGACACATTCATCTCATCACTGCGCGTTGCCCAGAGAGTGAGCGAGCGAGCAAGAGAGGTGGTGTGTCGGGTACGTACACACGCACACACACAGATACGTATATACATAATGCCTATGTAAATACCTCATCCGCACCTCATCACCATTGCTTCCTCCTTTTTGTGTGTGTGTGTGTGTATGTGTGCGGGGAGGAAGGGGGGATCGACNCANNNGCAAACACACACACACACACACGATCCCTTTCTCTGCATCCATATTCGTGTTGCTGTCTTTACCCTTCTTGTCCTTCTCTTTCCTCTTTCTAACTCGTTGTTCTTGCTTCACTCTCGGTCTTCTGGGTGTACGCGAGTCTGCTTGTGTATGTGTGTGTGTGTGTGTGTGTGTGTTTGACGGCCACTGGAAGAAAACAGCTTGACGTGCACGCTCACCTGCACACACAGACACACACACGACATCGTGAGTGGCTGCGCGTAAGGCCTTGCAAGAGCACACCTTTCTTCACTGTCCCCCTCCCTCCCTTCCTGAAACCCCTATACGTGCGCACTCTCGCACGCAATCACGCACACTTCGTAGCAGCATGGCCGACGATTTGGCGTCACTGCAGCAACAGTTCGGCGCCTTTCAAGATGAGGAAGAGATGCGCATGGACGTGGCGGCGCGCGTCGTCGCTCAGTCCTCGCGAGAAGCGCTCGAGGACGAGGAGCGGCTCAAGAAGAGCTGGCGCGAGCTGGAAAAGGCGGAGCACGCTGTGGGGGAGCTGCAACTAGAGTTGAGCGAGGCGCAGCTGGCGGTTGCACAGGAATCGTCCGGGTTGCTGGGTGATGCGCAGCGCAACAAGTCATCCGGTCCGGCGACGCCGTCACCGCGGCGGGTTTCCGACATCCGCTTCCAGCTCAACGCAGCGGAGCGCGAGCTCAAGCGCGCTGACGCGGCGGTGCGGAAACTTCAAAAAGAGGTCGACCAACGCCAAGCTGCGCGGCTTGCCGAAGCGAAACGGCACGAGCGGGAGGAAGCAGAGGCAGAGCGCGCGGCAGCCGCGGCCCGAGCCGCAGCGCATCCGAAGGCAGCCGACGTCACAACAGTCGCGCGGGCAAAAAGCGCCACCGGCCGACCTGTGCCTCTCGCGTCATCGTCCTCAACTATACTCCCACGCGCAAACACGAGCGTGAACGGGGGTGCGCTGGCGGGTGGAAGCCTTTCAGCGTCACCGCCAACTGTCATGACCACGACGCGCGTGCTGTATCGAGCGCCGACTCACCTGAAGGGTATCACGCAGAGCGACTACAGCGGTGGTGAAGTGCTGCCCTCGCTGAGCCGGGTGCAAGTGACGCGCGCGGACATCCGCTCGAAGCAGCGCCGCTACCAGGACGACTCAGAG
>3429
GACGCGTACGGTCCCATTTCCGATAACGCCGGCGGTATTGCGGAGATGTCGCACATGGGCCACGAGATTCGCGAGATCACGGATGCACTGGATGCGGCTGGCAACACAACCGCTGCCATCGGCAAGGGCTTCGCCATTGGTTCGGCTGCGCTTGTCGCGCTGGCACTCTACGGCGCCTACGTGTCGCGTGTGGCGATCCCCGTGGTGAACATCCTCGACTCGCGCGTGATGCCTGGTCTGCTCTTCGGCGCCATGCTGCCGTACTGGTTCTCCGCAATGACGATGAAGTCTGTCGGCGTTGCGGCCATGGACATGGTGAACGAAATCCGCCGTCAGTTCCAGGACCCTGAAGTGGCTGAGGGCCGCAAGGAGCCAGACTACGAGAGCTGCGTGGCCATTGCCACTAAGGCTGCTCTGAACCAGATGATTCCGCCGGCGGCGCTGGTGATGCTGTCCCCGATCGTGGTTGGCATTCTCTTCGGGAAGTACACTCTGGCCGGTCTGCTGCCCGGCGCGATCGTGTCAGGCGTGCAGATGGCTATCTCGGCCTCCAACACCGGCGGTGCGTGGGACAACGCGAAGAAGTATATTGAGCAGGGTGGCCTGCGTGACAAAAACAAGGGCAAAGGCTCCCCGCAGCACGGCGCCGCCGTCATCGGTGACACCGTCGGCGACCCGCTCAAGGATACCTCAGGCCCGGCGCTCAATATTCTCATCAAGCTCATGGCCATCATTTCCGTTGTGTTTGCACCGGTGTTCCAGTCGAAGATGGGCGGTATTGTGCTGAACCTTATCGAGTAGGCCTGAGGGTGCTGTGGACAGGCTTGCCTCGCAGCCTACGGAAATGCCACGGCGCCAGCCTCTTGTGTGTCGCTGTCTCTCTCTCTCTACATTTGTGCACACCGCCATTCTGCTCCTAGTACCACGACTCGGGTCTTTTTTTTCTCCATGAGAGAGTTGTCACCCGATGACCACATTCACGAATGCCCACACATTATGGTCGAAGCACGAATCGTCGGAAGATGCGAGGGGGAGTAGCAAAAAAGGGTTGCGCGTGTTTGTTGATGTGAGTGGTGCCCCCCTTTTCCCCCTTTTCCCCCTTTTGCCGCATCTTAGTCGCCACTCGCACCGTGAGGCCGGACTGTCCTCCTTTTTTCTTCTCGTGTACTCTGCCCTTCTCTTCCTTTCGTTTGTTTTTATATGCGTGCCGAGCTGGAAAGGACACACGCACACGCACGCACAGGAAATCACGAACAGCGACACGAACGAACCCCTTCTTCCGCCCGTTCTTTTTTCGTGTTTTTTTTCTGTGTTGCTATTACTGTCTTGTCACCTCTTCTCTCAGCCCAGCCGATTCCGTCGAGACGGAGATGACTGTGGCCGAAGCAGAAGGGAGGGGACGAAAGAGGACGCCAATGACCGGAGTAATTCGTGAGCGAGTGCGTCGGCTGGGTGGGTGAAGGAGAGGAAGGAAAGCGACGGGTTAGGTGGGAGCCCATGTATCCAATCGCTGGGCATGGCATACCCCCACCCCTTGTCGCTTCCACCTCTTTTTTTTTGTATCGTTGGCCTACTTTGCTTCTCTTTCGCCCTTTCTCTCTTTCACTCTCTCCCACTCTCGCTCTCACACCCAACCTACTCACGCTTCAGTTTTATATACAGGCATCGACTGTCATCACGCGCGCGCCGTTTCTTCTCTCCTGTTTTTCCTTTTCCCTTTTTTGTTTTCCTTGTGTATCTTCTTCTTTTTCGCCTCTCCTCATTTCGCCATATCTGCACCTCTGGGTGTCTGTGCCTGTGCGCGTCTTTGTGTCTGCGCGCCCCCCTCTCCTTTTTCTTTCTTGGAGGAGGGAGGAGAAGGGGTGGCCTGTCTTCCGTGCGTATCGCTGCGTTCTCTGTTCTCGTCTTCTTCGTTGCGCTCCACCTTTGTTTTCGCTGTGCGCAGGTCCTCCTACCCTTCGCCGCGTTTTCTTACCCGTCCCGTGTCCTCTCGCGGCATCGCCGGCTGGTGGAGGTCTCTTCCCCCCCCCCCCTCCCCCCAAAAAAAAAAATAAATAAAACCGCTACACTTATGTGGGAGTGCACCACCTCGATTTAAAGCCACCGGCGTCAGCCCGACAGCGGAGCGAGAGCGGAAACTGCCTGCGGTGTTGTCATGCATTTCTCCCGTAACAGCCTGTGACAAAAGACGGCGCGGAAAAGTTGACCGGCGACGGGGACGTGGCACAACAACCCACACTGTGAAGCAGGGAGGAGACCACACGCAAGAACAGGGCACTGAAAGCAGCTAGTGGGGTGGGTGGGTGGGTGGGGCAGATCCATCTTCGACGTCGTGGCACGATAGAGAGGCTCCTTTCACCTACAAACTGATATTCGCTTGTGTGCGCGTAGGTCTGCGTGCGCGAATGTCTGCCGTGCAAGTGGAAGAGGATTGGCCTTCGCCATGTAAAGACACTCCACGCACCTTTTTTGTTTATTTACCATGTGTGGGCACGCATCGTTTTCCTCGCTCGAGACACATCAGGCCTCGCCAGAGTGTTCCTCTTGATTCTCATGCCAACTCTCGCCGTGTATGTGCGTGCTGTGTGTCCTGCGGCTTTGAACTCGCGTGCTGCGCTTGGACTGAGCAGACAGGTGCTGCAGTGAGAGAACACGGGCTGTGCTGGCGGTGGCGGAAATAAATCGAAGGAAACGAAGACAGATAAGGTGTCAGCCTGAACGAGACACACAAAAGGGGCGCTGCACACCCTCTCAACTTCTTTTTCTTGGTTTCTTCCCCCTTATGCGCCCTGTGATCCTGATGACGGGGGACACACTTCTGCGCGTGGCATCAGGGTTCCGTACACCACTCTGTGGGGGACGCCAAGCGGCCTGCAGCCTGGCCCTGGGTGCTGGTTGCGGACTGTTGGTGTGGGCGGACAGAGGGCTGCGCTGGCGCTGCGCCGGAGACACTGGCGGGCGTGGCGGCACACGCGGGCAGGCCATCCAGGCACGCCTCCCTCCCTCCCTCAGGCAGCAGTGCCGTGGTGGAACGGGCTCATGGGCGCTGCCCCGGCTGGTGCGACGCGTGCAGCCCACGCAGGTGCGTGTGGCGCCGGTGGAGCAGCGCGCATCCGGGGGAAGAGCGAGAGGAGCCTGCTAGGCGCGTGGCCCGGCTCGATGGCGGGACGCCTCGTCCTGAATCTCGAGGGCTGAGCCGTATGCATGCGAAGGTAGGTGAGCTGTGGCTGTATCCGCATGTGCGAGGGTCTGCTTGTGGTTTAATGACGCTTTACTTTGCGCTTTCACTCACTGTGCTCATTCTGCTTCACAGCGAGTCAAACGCCATTCTACCATTGCCCAGTGACAGTCCCATGAAGTGCTGCGGCGCAGCGGCAGATGCTTGTGACAGAAGTGTGCCGGCTCAGTCATCTCAGCACGGCCTCCGTCTCAAGCGCTACCCACCCCACGCCTCGCAGCCGCTCATACCACGGCCGTCGTCACCTGCCGCATCCCCCTCCCGGTGGCCCAGGCCCACTCACCAGTAGTCGGTGAGGGCCGGGGGTGGGGATACGCTCGAGCCGCGTCGACACACCCTGCCCATCGCATGGATGGCACGAGTGCGTCCACTGTCGCAGGTCGACCCGACGCAGCCCCATTCACTGCCTGGCCGCTGGCATCAGTAGCGGCGAGTCGACCTGGCTTTCCTGCGTCCTAGGCACCTGGCCCTGCCACCACCAGAGGTGGCTCGGCACTTGGCAGAGGGGTAGAGGGGGTGCGCTGGACCCTGAGATACCACGCACTGAAAAGGGTGTCCACTCCCGTTTTATGGGTAGAAAGACACAGTGCAAAGAAAACGAACAAAGTCTTGCTGTTCTTATCGAGAGGCAACGTGCCGTCGCCTCCACTGAGACCTCGTTCCCTTGAAACAAAGAAATGAACGAGTGCGATCGATGCAGCACAGTGGGTTTCAAGTAGACGGAGCCAAATAAAGAGGGAGGAATGCGAAATGGATGGCGTATCTCTCGTGCTTTTTAAAAACGTTACTTCTTTTCCGCGCGGCAAAACAGAGAGGATGGTCACCGCTGGTCACACCTAGAGAGCGATATAGGAAGTGCCGAAAGCTGGTTCTTTTTTTAGTTCATGTGGGCGGTAAGAAAGGAGGCGTGAACGGGAGAAACAAACGGAAAACATGTTTCATATATATATTTGTTTATGCGTGTTGTGTTGTGCGTGCTCGGGGTGCTCAAGGCCACACAGAGAAAAAGACAACCCATCAGAGAAGATCCTTCAAAGGTATCGAAGTCAATGCATCCCTCTCGGGGAACTCGAAAGCGGCGCCATACAGGCAACGGCGCAGATGCTCCTGCCCGCTTGCGGCCGTGCTCAGGTGAGACGCGCATGTATCGCATCCAATGCCGTGGAAGGGGCCATCGTTGCTTGTTGTGCCTGCCTCGGCCATGCCTACATCGTGCTACCCATGCGGTTCTCCGTGTTTCAGGCTCGGGCTCGCCAGGATGGCTTGTCACGCACTTCATCCCACCACCTCTTATCTTGCTTCTCTCCTCTCCTGTACTTTGTGCTGCCGTTTTCTCTTTGCCCTGGTTGCTCGCTCTTCATCCACATGCGTGCCCGGGAGAGCAAAGGAGAGAAGCAAGCAACGAAAAAGTCCGTCGCGCGTTTCACCCCCCGAAAAATCGGATTTTTTTCCCTTTTGGATCCCTGCACACTGATTCGACCATTCCCTTGAAAGTCCCCTTCACGCCTCCGCCACTCTTGTTGTTCTGCATCCTCTTCTACTATATGGTGACATACCTTTGTTGAAGCCGACGAGCTGCCACGCCCCTCCCCCCTCCCACAAGCAACATTCTTGTTCATCTAGAAGTCTGCGCGGACGTCTGACGCTCTCCTACGAGGGTCGAAACGAAGCGCCTTCAAAGAGGGTACAAACACACTCGAAAAAAAAACAAAATCAAGTAGTGAAGGCGAAGACGATCACAGAGAAGGAGGAGGAGAGATCGGCGTACGCATCGAAGTGCCTTGCGACTTGTTGCCCTTTCTTGCCCCGTCCCGACCCCCCCCCACACACACACACACGCATACATCTTCTCCAGCCCACCTCATTACTTCAAAAGGAGAAACAAAGAGAGAACAGAAAAGACAAGAACGAGAGAAAGTGAGAGAGGGACTTTTCTTGTCTACGGACAGCAGCCGTGCTGTGCTCCATCGTCGTCATCCCCGTTTTCGTTGTTCGTTGCTGTTTTTTTTTTTATTCTGTCCGCCTTGCGTTGTGCGCCTTGGGGAGCTGTTCTTTGCTTTCCTTCCTTTGCATTTTCTTCCTCGCGGCTCTCTCGCGGAAGCACCGCTTCTGTTGTTGTTGTTATCTGCGGGGGAAGGGGCAGCCGTCTGTCTCGTTGCACCGGAGCCGGAAGAGAACACCACAGGTAGAGCTGCCAGTGGTGGTTGCGTTTCTGTGTTTGTGCTCTCAGCATCGGCTTTCTCTCTCGTTTTCATCCTTGACTCCCTCTCACTTTCTTTTTGCATGTATCTTGTGCACCCACCCTTCACTGCTCAGCAATCTCCACCGGAAGACTGCGAGCCTCTTACCCGCTGGTACATGCCTACCCCCCCCCCCCCCCACACCTCCCCCCTCCCGCCTGCTGACACTCCGCATTTAAAATGCGCATTGAAGTGAAGTTTGGCTCTGCAAAGCACGACATCGAGGTAGCGGAGGATGCGACGCTTGGAACCCTCAAGGCAGCCATCTACGATGCCACCAATGTCCTTCCCCCACTGCAGAAGCTGCTGGGCAAGCCAAACCTGCAAGCGAAGCCGGATGACACGTTGTTGTCTGCCCTGGGGATCAAGGAGAAGACGAAGCTGATGCTCATCGGGTCGGCGGCAGCGGAGGTGGTCAAGGCCAACGCGCCGTCGGCGGAGGAGAAAAAGAAGGAGGAGGAGCGAGAGCGCCGGCTGCGCAATCTGCCCTACCGATTTTGGCGCCTGCCCGCGTATGGCGGCTTCCTGGCGGACCCGTATGTGGGTGGCCGCGGCGAGCCCTTGGAGGGCGGCACGACGCTCCTGACACTGCTTTGCATGGATGTCATTCTCTGCCGTCTCAATACCCTCGGCGCAGGCAGCAGGCCCAACCCGTCCGCCGCCAGCACGAAGCTGCTACAGGCGCTGGGCCAGAGGGGTGCCGCCGAAGTGTCTCACCCTTTTCTGCAGGACATCTCTGTCGATCTGCGCACCGCCATACAGCGCGCACACGGCGCTATCCGCTCCTGTTACGACTTCACGGTAGAGGCTAGCAAGGCGGTGCAGCCGGCGACCGTTCTGGGGGTGGTGGACAGGTGCGTGCATCGCATCACAAGCCTGCCGACCGGGGAGTGGACGATGATCCCATCTGGCTGGATTGGCACTCATTCGTACACCATTATGTTTCTTCTCGTGCACCGCAGGGCAGCTGAGGTGTTTGAC
>2485
TCCCCAGACGCACATACGACCTCGCATCTCTCTTTATTAGTAGCAGGTCCCACCCGGGCTCCCCTACCCCTCCATCCGCTGCTGCGACACCGAACGCAGCCTGCACAGACACGGCCCCTCTCTCTGCCTTCCCTTCTTTACTTTTCCCCTACTTTCTGCTCGCCAGTGCGGCCCACAGCAACAGAAATGATGCATTTCGGAGATGACGACGTAAAGAAGCTCTCGCCGACGAACTAGGCGATGCGGAACATCGACCACATGGAGCCGGAGATGCACTTAGCTTCTGGGCTGCGCTGCGAGGAGGTCAGCGTCATACACTCCCCCGTGCCGCGGCGGGCCGTGTGGATGATGCGTGTCTTTGCGTGCATCTCGATGCTGCTTAGCGCCGCGTTGTTCGTCTTATGGGCCATCTTCGCCTTTGCATTCGGGCTGCTGCTTACGGCTGCACACGGCACCGCACTCGGCGCCTTTGTTGTGACCGCCTTCGTCATCTCCATCTTTGGGGCGGTGGCCTACCTGCTGACGACGTTGTTTGTGGCAGTGCTTCTGCGGTGCTCGCTATGCTACAGGTGCAGGTCGTCGAATGCGACACGCCTGTCCTGCTACGAGGCCGTCATGTGCGCTCTGATTTTGTTGTTCTCCTGCGCACTGTCGTGTTTCACCGGCTTCCTCCTCGCAGACTCGCGGTCAGACCAGAACATGAAAATGCTGACTGCGATGTGTGTCCTCACGACCTTTTGCACAGTGTCTTTCGGCGCATTTTCCGTGCTGCTGGTGATGCATGGCGTACCGCGTACGTAGAGCCGTGAGTGCCTCCTCCGCATCGGTGCTCCGTGCAGCGCTGCGGCGACGACGACTGGGCAGCATTGTCTTGTGGATATCCACACCTGTGGGCGCGCAGATACGGCGATGACGGACAGGCGGTACCGCGAGTGCGCCATTGGAGGCCAGAGACGAAGAAGTCGCTTCGTCGGCGCTGCCACACCCACGACCGCTGCGCCACACAATCGTCGTCGATGCGTGTCAGCCATCCGATTCGTCTTTTCAACACCCGCGCATCCTGCTGGCCCTCACTCTCTCTTCGTGCAGCTCTGCGCCGCATACCTTCGCCTTTTGGTCTCTTTCAGTCTCATGCGTTCTTCGCTGCAGTACGCTGATCCTGTCTGTGGACCCCACCCGCTGCGCCCTCACGCGCACCCTCACTCATCTGTTTGCCCTCGCTTCCTTTTCTCTTCGTGTGATTGGCGACCGTGAGCCGCGGCGTGGGTGGCACTGTCCCTCGCATGTCCACGTGTGTGCTTGTGTGCACATTGCGATGAAGGCTTGCCTTGAAGAGGGAAAGCGGGCGGCCGGCGGGCCGCCCCCTGGCTCTACGACCTCCGCTGTCTCAACCCTCTTTCCCTCTTCCTCTTTCGCAGCCGGCCAGTGGGCCTTTGTGGATGTCGAAGCGATGTTTTCCTTTTCGGTTTCTTCAACGGGCTTGCTTCCTATGCTCTGCGGGTTCGTGTGTGCGCGGCATTCTCCAGACGGCCCGGGCTAACGAGCACCTCCGGTGCACCGGCTGCAAGCGCGAATTTTGAATATTTCGACGCACGCCGTAGTGCCCTTAGCTGAACCGTTGTTTACATCCCTTTTCGTGTTGCCATTCGAAGTCCCGCTCCGGTCTTTGCTGCACTGTATCTTACACCTTTTTTCATGCCAGAGTCCGCCACGCCTGTCCGGCCCCCGTGCACATCTCAACGCGGTGAAACATGAAGGCTGGACGGAGGGGCGGGCCAGCACTCTGATAGCATTTTTCTTTCCCTTTCAGCGCGCCCACCCTCGGCCGCGCAACATGAGCTCGCCCCTGCTCCACCACCACCCTGACCCTGTCGCAGACTCCATCGCGTGGTGCGGGGCAGCGCCAGTAAACGTGCGTTGCAACGATGCGCCGGCTCCGCCATCTGCACGCGGCCTCAGAGTCTACCTCTACCCCCCGCTGAGCCGGCCGCCCTCACAGCCGCTCACCCATCATGCCGGTCGCCACCTGGTGGCGTCCCTCGGGGTGGCGCTCAGGCTCTCCCCCCTCCCACCACTCGTGGGCAGTGCGAGGGCCGTGTGTGTGGGATACACGCTCGAGTCGCGCCGGCACCCTGCCCGTCATGTGGATGGCACCGACGTGCTCGATGTCGCGGGTGGTCCCGGCGCCGCACCATCCAGGACCTGGCCGCCGACATCAGTAGCGATGAAGCGCTCTGGGTTCGCCACGTCGTGGGCACTTGGCCCTGTCACCGCCGGAGGTTTGCTCTGGCATTCGGCATGGGATAGGCTGTGGAGGGGGATGCTGTGCCCTGTGGTGCCACGCACTGCGGTGTGTCCCCCCGTTGTCGGGCTTACCGTGTTCGTAATGAGAAAGCGAAAAGGCCACCAGCGCAGGGAAGCCTTTTACGTGGAAGCAGGGCTGTCTGCCGAGTCGCCCTCTCGAGGGCGGTCATCAGTTTTGGATGGCAGCCGGGTGAATGGAGTGATGCGCGTGTGACGGAGCACGCCTCTCGCGTCTCTGGTCTGCATGGAAAACGGCCTCCGCTGATGCAGCTGACGACAGTTTTCCTTGCAGCGTGGCGAGAATCCTCTTGAGGTGACGGATGCGTTGCTGTTGATGTGGTGATGAGGGAAGGAGACAACCACAGAGGAAAGTTGCGGCGTTCGAGTTGTTTGCTTCGCCACTGGACCGATGCCTTTACGCGTTTTGTGTGTTTCATATCTTGTTTCCCGTTTTCTTTGAGAAGGGGGGCCGCATTGACCTCGTGGCTCCTTCTCTCTCGTTGTTTCCGTTTTCCGTGTCGTCGGAGTAGGCCCCGTCTCCCCATCGGACCCTCTTCTTGTCTCCACCCAGTGAGACAGGAAGGCGGGAGGAGCCGATGGCTCCCCACTCTCGTTAGTGCACGAAAACTATTCGTATAGGGCGCATTCATGTCCTTTGATCAGAAACACGCGCTCTATTTTTTTTCAGTATGGCCCCTAGTGTACGCGACACGGTCGCACACATCCAAGAGGTTGGATCGATGGTGACGAGCACGCCGACTCGCTCACGGCCTCCGTTCAACTTTTTCTGCCTTTATGTATTTTGCCCCCCCCCCCCCCCTCTCGCTCACAGCGGCGAAGGAGCGTAGGCGTTCACATAAGTGCCTGTCTGCGTGTGCGTGCATGCGAGTGAGAGTGCCGGACGCGTTGTCTCCCGACGTCTCTTCCGTTCTGCGTGCTCACGCAGATTTTTCCGTCTTTTTTTTTCGAAGCAAAAGAAAAGAAGAAGTCGGCCGCGGCGCAGCGCCGTGGCTCTTCTCTTTTCTCGTGACGGTGGGGAGCGGAGAGGGAGCGTTGCACCTCGCTTCACCATCTCAATCACAGCAGCCTTACACCCCGATCACCACGGCCCCAAGCACCCTCTTTCTCTCTGTCGCACCAATGGCGGTGAAGAGAGCCGGAGATGGGCACGAAAAACTGGACGTGCGTGACGGCTTATGTGTGCATGTGCATGAGCGAGCGCCTGCGCTACTTTTCGTGTCCGATCGTTGTGCTGCGTAATGCGCTGCTCTGAAGGAGGTTATGACTCATTCTTCTTGCTCTTGCTGCCATGCTCTCCACCATCTCCGCCCTCTTTCCCTCTCTTCGCTTGACGTGCCTGCTGTGGTGGCGGGACGGTTCGACCAGGCCCACGGCTCGCCGTCTTGCGCGCTCAGGCTCCTGGGCGAGTGACGCTTGCCATGCGCATGCGCCCGATCGCACACATTTGCCTATGCATGCGTGAGTCTGTGCGCCTATCTTGCTTGATGGCACACTCATTCTTCTCTCGTTCTCTCCTGTGATGGACGCTTCTTGTGATGCGCGCACTTGCAGCTGTTGGCTGAGAACTCGAGGGCCTCCCCTGCGTCTGTCCGCCCTGTTGGCACTGCGCTCACCCTTCGCCGTCCCACCCCCCGTCCCATTCTTTCTCTTCGAAGAACAAGGAGGGGGAAGAGAAAGGGCCACTCAAGTCTTCGCTGCCACTGCAGACACTCAGCCGCAGCCCTCTTCCCTCTCTCTGAAGTTCCAACTCTCCGCTTCAGCATCATCCGGCATCTCCGGTGCACGACAACGCGCCCAGACCTGTTTAGGCTTGCCGCCTTTCCCGGCGCTCGCCGCTCATCCCCATTCTCGTGACGGCGACGACCGACGCTGCGCGGAAGGGTCATGAGAATGATGAAGCCGCTGTGTTGTTCCCCAAGGCGCATGCTGTCGGCGCTCGTGGGCTGTCAGCGTTCTCACGTGGTTGTCGGTGGTGCTGGTCGGTGCGCTGGCCACGGCGATGGAGGTGATTGCGTGCTACATGATGGAGGACCTGGACAAGCGCCCTCATAGCGATTTGGACCTGGTAACTAAGGCAGTCATCGCATGTGCGCTGTATGCGGCGACTGTGGATGCGGTGACGACATCCTTTCTCTCCAGCATCGCTGTCGAGGTGCCTTGAGCTGTGCGTGGTGTGCAGTGGCTCTCCCCGTCTCACCCATCATGCTGCCAAGTGTTTGCGTGCGCGCTTTTCCCTGCGCGGTCTCTTCCGGCCACGTACCTTTCCGTGGTTTCCGTGTACGACACCGTGCGGAGCGGAGATGAAGACGTGCGTTTGTGCGTCTTGTGGCCCCTCACGCGTGCGTGCACCACTTGCTTCGGCGCCTTCCGTGCCGTGGGGATCATTTCTGGCAGGTGCGTTGTGCAACGCTGCGAAAGAGGGGAAGGCAGGCGCACACCTTTCGACCTCATCGCCCACATACACCTCTCCGCTCCACCCGACGCGGTGGTGCAGAGCTCGACGAAACGCAGCCCAAGCTGTTGGCGTGAATGCCGTATTGTCTTCCCTTTTCCCTCCGGTCGGTGGAAGGAGGGGGTCGCACCATGCGTTGCTCTGCCTACACCTTTCTCCTGTTCTGGAACGAACAGTGCGTACCGTCCTACTGATCATTGCCCACTGTTGAGACTTGCGCACGCATCCGCTTCAGCACCGCCACCGCCATCCACGCAAATGACGGAACGAGTTGTTGTGCGCTTGTTCCGTCCTACACATGCACGCGCTGCGCAGTGCAGAGTCCAGCGTGCGGGTATGTTTCTGCGCGTGCACTGCTGCGCATTCCTTGTTGTGTGTCTCAGTGCTCCGCCTCCCGCCTTGCTGCTTCGGTCATACTGACGTGCGCTGTCTTCCCTCTCCATCCGTGCCGCCTCTCTCCATCGCTTCTTCTCTTGGGCGTACGCGCCCACTGTATATGCATGCTCCCTC
>1106
GCGGCCAATTACACCTTGAACGCTCGCACAGGCACACTGGCCGGCACCGGCAGCAACATCAGTGCTTCGTCGGCTCTGGCGACGCCGATGCAGTTTGAGAGCATGGACGGCCACCTGAAGCGGTCTGCGCGGTCGCTGGAGCTGCTCCTGTACGATGTGCTGCTCTCGAAGCCGATCAACAACGGCGGCGGCGCAGGCGTCGGTTGCAGTGGGGGTGCTGCTAGGGCATCATGTCACCGTCGCACGTGCAGCTCCACCCACATGCCGGGGATCGAGCCCGCGACGAGTCCGTCCACACGCGGCGTTGCCATGGCAACATCGCCCGAGGTGCTCGGGATGTTCCCATCATACCCCGGCAGCGTCTTTGGCGGCAGTCCAGGTACAAGCCCCGGTAGCGGCACACCGCTCTCCACGTCACCGCAGGTCCAAATTGTGAGCCGCGCGCAGTACTCCACCCCCCGCACCCCGCAGGTGCTGAGTATGACGCTATCCGGCAACAGCGGTGGTACGGCGCAGCAGCAACAGCAGCAGCAGCTCAGCACATCTTTCCCCTCGCAGGGCGGTGACTCGACTGTCTTAGCTGCACGCGACGCTCGGGCATCGTCGCCCGCCCTGACAAGTGGGAGCAGCAGCTTCTGCGGTAGTGGTGGTGTTGGTGGTGCAGGCTTTTCCACGTGCGGCCCCGTCAGCGGTGGTGCATCGCCGGCCAACAACGAGTACGCCTACCACGTGCTTTTTCGAAGTCTCTTCCACCACGAACCCTTCTACAGGCCCAGCTACGCGGCGGACAAGAAGCGGTGAAGTAGGCGGTGGGGGAGGGGGGAAGGCCGTGGAAGAAGAGAGTGCAGGTGGCCAACGAGGCGGTGGTAAGAAGGCACGGGAGGCGCAGAAGGAGCCGCAGGTGACGACGGCGCGGCGGTCTTCTCTTTCGTTTGTGATGCTGCGAAGGCGCGTAGAGCTGGGAGAGGAAAGCCTAGGGAGAGGATTTTTTACTCGGCATGGGAGAAGGGCCTGTTTCCGATACACAAGAGTGTCAGAGCAGCGCGAACATTCTCTTTTGCCTCGGGTGCGCTGATCCTCTGCCTTCTCGACGACTTCTCCTGCCCATCTCTCCCTCCATCTCTGCACCATTTCGACACACTCCCTTAGTGACAGAGCCGAGCACTTACCGCATGGGGGAGTCAGAGCGATGCATCGCTGCTGGTATCGGCGGCGAGGTCCCGGGCTGACGTTGCGTCGGAGCAGCTTGCGACGGTGTGAACATGTGTGTGCCATCCATGCGATGGGCAGAGCGTCAGCGCGACTCGAGCGTATCCCATCCGGCCCTCACACTGCCTACTGGTGTGGGGCGGCTGCGTGCCACCCCCGAGGGAGGCACCAGGGGTGGCGCACTGCTGTAACGCATGTATCTACCGCTGCGTCGCGCCGCACGATGTGGGGGCCCTGTGGACAGGCCGGTCGGTGGAGGGAGGAGGGGAGGGGAGTAGCGCTTTAGCGCGTGTTGCAGGGCAGCATGGTCTCGTTGACCGCAAACAAAAAAAAGCATAAAGAGCGCTGTTGAGACTATGAGTGTGTCTGTGTGTGGTCGGCCAAGCACGCTCCCCCTTTTGCCGTGTAGGCATTTGTTTTCGGAGGAGCGCCTTCCATCTCCCTTTTTAGCACATGTGTGCATGCATGTGTGTCTGTGTGCGCGCAAGTTTGGTGCACCGATTCAGGAATCCGACCTCTCTCTCCTTATCAGCGAAGGCGGTCGGTGTGTGGCTGCTCCTAAAACTACCGCCGCCGCAGCGGCGGCCGTTGTCGTAGGAATGAGGAACAAGAAAGTGAAGTGAAGTGGGCACACCTTCTTCCTGTCTGTGTGCATTTTCCCTTTTCTTTTGCTGCGTAAAGACAGGAAGTGCAACAACAACGAGGGCAGTGATGCAGTACGGAGCATGTCTGGCGAACGCGCTTGGAAAATGCAAAGAACGCCGTGGCCGCGTTCAGTGTCGATGATGTGGGACGATGAGGCGGGAGGAGAGCTGCGCATACGTGCGCCTTTTCCCATCTGTTTCTCACGTCCCCGGCATCCCTCCAGCGTCCGCCCCACCCCTCTCCGTCAACTTTGACGTGGAAGGTGCTCCACGCACGGCTACGCTCGCACACATACCTCCGTGCCTCTCCCATTCCACTGACACCGTCCTTCTCTCCCCCTTCACCCTTGTTTGCCTCTTGCATGCATTTGCCTTGCTTTGTGTGTGTCTGTGTGTGTGTGTGTGTGTGTGTGTGTGTGTGTGAACCCCCACCCCCCACCACCACCCACCCACTCCCCTCACCCGAATCACTCCTTTACTCCCCGACAGTAGCAAGTTTATTGAGTGTCACTCGTGCCACACGACCCCCCCCCCACTCATCCACCTCCAGCCCCCTTTCCTTTTCGCTAGTCTGCTACCCCGATCGCCTTTTCGTAGTTCACCGGTGCACTCACCCCTCCCCAGCCCCCTTCCCCTCTCTTAGCTCTTCCAGTCACATCACCACGCGAAGCAGTCCTGCAGGCTTTCCTGTTGTCTCCTTGCTTCGCCGCCTCTCCGCTTTTCTCGCATTCCCCTTCCAGGCCGCCGTCACGCACATAGAAAGATTTGGCCTTGGCCACCTCAACTCCTCCATCTCCTTTACTCCACCCGACCTGCACTTGCCTCCTCCTCCTCTCTACCCTGCCATACACGGGGCGGTACGTGTGGGACGCACAACCCCACCCTTTCCTTCTCGCGGGCGCCCCCCCTCTCTCTCCCTCCCTCCCCCTACTTCTGTTTTACTCATATATCACGGCATTCCCGTCTGGCGGGCCCACAGACACAGACAGACACAGGCACAAGAGCGGGCACGGAAAAAAAAAACATAAACGAGGCCTTGTGCCTCAGTGAACTGTTCGCCAGGTTCATCATCAAAGGACCTAGTGTCGCAGCCGCAGTGGTAGTAGTGGGACCATCACCAGCAAGCCCTGAAACCTCCACTTTCCGTTAATCTATCTTCTCTTTTACACTGCACCCCGCCGCCCCGCACTGCTCCTTCAACACGTCCGTTTCGCACACGTCCACAAGCGATACGTACAACATCAAGAGAGGGGGGGGGCACAGAGAGACTGTGGTCGCTGGCGAAGAAACACGTCAACCATCTTCTTCAGACCCTCTTCACCATCCCCATTCCTTCACCTTCCTACCACTCCCCTCTCTCAGGCTCTCATTGCTCATTTTCTGTTTTCCACCCTGCTGGCGTGCCACCCTCTCTCTGTCTTCACCGCTCCACCTTTCTTGTGTCTATTTTACTCTGTCGCTAAAAGTGCCCCTCCCCCTTCCACCCCAAAACTCTCTCATCATCGCTTCTCTCTTGCCCTTTGTCTGTCTGTGTCTGCCGGTGTTGCGCTCTTCTCTGTGCCCGCGTCTTCCCCTCTCCCTGTTTTCTGTGTCTTGTTTCCCTTCGCCTCTCTCTTTCCCTCGTTGACACTCAACGCGGGGTGCGTGGGACTCCCTTTTGTGGGCTCTTGTGTGTGGCTTTATATGAACGCGCATACACGCATCAAGAGTACAAAAAACATCACTCAAGGCCCTTCACAGGTGCGCCAGTCCCCCTCCCCCTCCCCTCTCTCCCTCTCTTCCATATTTTCACAGCTCCTCCCTCTCTTGTCTTTTTTTTTTCGTTGCGAGTCATCTGTGTTGGGGCGTCATATTGCATCTCCGCGTGCGCTTTCTCTTTGGTCTTCCTCTCCCCCCTCACCTTTTTTTGTCGTCCTTGAGCGTACGTCTCGCCAAACAGACACTCATCCCTCCCCCTTACTCCCTCCCTCATCTCTGGCACTCTCCCACCCCACCCCTACCACGCCACACGCACACTCACGCGAAACAGCAAGAGGAGCACCACATAGCCGCCTCACCACCCACGGGCCAAGATCGATCGAAAATTTTATTCTCGGGAGGGTGTGCAGGAGATACTTATAAATATATATATATACTATATATACTATATATATATATTTATTTATTTTTCACCCCCCCCGCCTCCCCACCCACCGACCCGCGCCACAAAACAAAAAGGCAAAGCACACACACACACACACACACATATAGCATATATATATATATATACTATATATATATTAATAACAAAGACTCTCTTTGCCCCTCCTCCCTCCACCCCCCCCCCTCTCTCTTCCACATCTTCGCTTTGTTTTTTTTTTCCTGCCATTCACATTATTATTATTTTGTTTGCATTTTTTTTTGTTTGTGTGTGTGTGTGTGTGTGTCACAGGCAGACATACGCACGCAAACACGCACACACCAGCCCCCACGCGCCGCCCGCTCTCCCTCTCTCGTCTTCTTTTGCCTTTTTTCTGTCGTTGTTTGTTTCCTTCGTGGCGTCGTTGAACTATTTCTGTGCGTGCGTGTGCAACTCCCTTTAGCCGCTTCTCTCTTTGTCTTTCCTTTGCATTCCCACTGGCCCATCTTACGCCTCTGCTCCGTCTCTCCCTCTCATCTTCTTCTCTCTGTGTGTGTGTGTGTGCTTCTGTGTGTAGTTTGCCTCCTACCCTGACCCTTTCCGTCTTTTTTAGTTGTTGTCCGGCCAAATCTTTCCACTCCTCTTCCTCTTCCCCTGACCGATCTACCCTATCAGCATCCCTTCCTCTCTCCCTTTTTGTTCCTCTTCTTATCATCTACCTCCTTCCCTGCCTGTCTGTCTGTCCTTCGTAACGAAGGCAGTAAAGACGCGGACACATACAACAAGCTCCATATACACACAGGCACACAGGCAGAGAGAGAGAGAGAGAGCACGGGCACCGCTGTACTTATTTTGTACGTCCATCTGTTGTCATCTTTGTTTTCCTCATCTCTTTTTGTTCTCTGTCTCTATCACTGTGTCTGTGTGTGTGTGTGTGTGTGCGTGTGTGTTGGAGGTTTTCTGGCTTGCGCCAGTCTTCCATCATCATACACTCAGCGACACCCGCTCGCACCAGTACCCACCCTCTTCCCATCGCCTTTCTTTGCTCTGGGTGTCGTTCCCTGTGAGTGTGTGTGTCTCCTATTTATCTTCTCCTCTCGCGTACTCTCTCCTCGTTGCCTCTTTCCTCTATCTTGTATTGCGTGTGTGTGTGTGTGTGTGTGTGTGTCTGAGTGGCGGATCGGTGAACTCTGTCCTTTCCCTCTTCTTTCTTTGCTCGTTCCTTCGCCTTGAGAAACACTACTTCCCCCCCCCTCCTCCTCCTCTACCCTCTCCTCCCCCTCCCTTTCGCTGCGCATTTGTGGCCGGCCACGTCCATCCCTGCGTTCCACAGCAAGATCCGGCAAGAGCACGATACCAGAGGCAGCTCGCTTTCTCTTCCCCTCTCTCCCGCGTATAGGTGTGTGTGTGTTTGGTCACTTAACCTCTTTGAATTAGTGTTCTTTCTTTATTGGCGTTGTGCTTGCAGTGGTGGTGGTGGTGGTGTACTCGTGTGTCTGTGATCCTCCTATTAACACTTTCTTGTGCTATATATTTCCTCCGTCACACATATTCGCGACGTACAGGCGCATACACAGAGCACGCACACATTTCTCTGGACTATCAATATATATATATATATACACTCACAACCGAAGCGAGTGCAGCCTTGTCCATTTCTTTCGCTTCCACCTCCCTCCTCCTCCTCCCTCTCCGTTTTTTTTTTGCTGTTTTTCCGGCGATGTCCGCCAGCTCCGTCCCGCGTGAGGACTCGCAAGAGCCGCAGCGTGTCAGTGTGTCGCCACTAGCAACCCCCAATATGTCTCCTGCTGCCACGCAGCCACCGCAGCAGCAACCCGTGAAAGCGGCTGCGATGATGACCTCGCCAATTATGAACAGCGGTACAACGCCGCGGTTGCTCTTCACGTGGGACCCGTACCGCAACGTGTCTTCCTCGCCCGGCAACACAAGCGCAGTCACTGGCGGGGCTGTTGCTAAGCCACCGGAGGAGGAGGTGGTAGAAGAAGGACGCCTGGCGTCCAGCATCGACGGCTGCTCTACAACGTCGTCAGTGAACAACACCAACACTGGCGCCGAAACCTCTGCCGGGGTGAACAGTGCGACTCGTGGCACCAGCAACTCTGTGGCCCCGTCTTCTGTCGCCACCCCCGGCGGTGCACGGCCCCCGCTGACCATTTCGGCATTGCTCGGCGGAGCGGGCTACCCCAACCGAGGCTCGCCGCAGCTCTCGGCGACGACGGTGTCGCTGTCTCAGCAACAGCAGATGCTGCACCAGAGTCCGAACAGCGAAGCCTGTGTTGCGCCAGGTTCTTCCCACTCCACTCCGTCTGGTCCGGTGCTGAAGCGCATCTCCACCTCCGCGAAGGACGGCCGGCAGTACTTCCTGGATTACTCACCGAGCCCTGCCTCCAACAGTGGCGCCCCTGCTGCTCTTGCCGCTGGTGGCATGCCCAACTTGATGCTGCCACCAAACATGTCACCCATGACTACCGTAACGTCACCACCTGCGCCAGCGCTGTCA
>993
TGCAGCATGACGAGTCTGGAGGAGCGGCTCCAGGAAGTGGTGGCGAAGGACGGGTACAGCAAGCCTCACCGCCGCTTCGTCGTAACGGAGGGCCTGTTCTCAGATACCGGCGAGATCTGCCCGCTGCCCCAGATCTTGGAGCTGTGCCACAAGTACAAATTCCGCCTCCTGCTGGAGGACAGCTACGGCTTTGGCGTACTGGGCGAGTCGGGGCGCGGCACTCCTGAGCAGTTCAACATCCCGACGATGGACGTGGACGTGTACATTGGGAGCCTGAGTACGTCTATGGGTGCGGTTGGCGGTTTCTGCGCTGGCGCGTCGAACATGATTGATCATCAGCGCCTCACCTCCACAGCGTACGTGTTCTCGGCATCGTTGCCCCCCTACATCACGGCGTCCGTCTCGCAGTCGCTCGCGGTGCTGGCGCGTGATGACACGTTTGTGGCCAAGCTGCGGAGACACACGAAGCGCATTCGCAGACACCTCCGTGAGGCCGGGTTCAACGCTGAGAAGATCAAGCTGGTGGACAGCATCGACGACGCCTCTCCGGTGATTCTTCTTGCGGCGGAGCGGGAGTACGTCGAACGCGAGGGGCTGGAAAAGGTGGAGAACCGTCTCCAGCGCGTCATCAATGCCCTGCAGAAGAAGAAAGTGGCAGTCGTGCGAAACGTCTTCACAACAGATGAGCCGGTGAACAACGTCTCGGGACTGCGTATTGTGGCCAAGAGTCTGGCGACGGAGGCCGAGGTGACGGCGGCACTTGAGGCAATCGAGACTGCCGTGAAGGCCGAGTTTTCGTAGGCGGCGATGCAGCTGTAATGCCGAGTGTGGTGTGTACCCATAGCTTCGCTTGTGTGACTAACTGGAGGACGTGCACGGAGCTGACAACCACTTTCGTTTTTGTGCTAGGGCTGATGTGGTGTAGGGTTCTGGGAACAAAATGAGTTTTGCCCGCTCTGCTGTCTCCGAGCGTCCTGCACGTTGTGCTGCCCCGCGTGACTCTCGCGATGGAGGACGACCTCTCCAGGAAGTCGCACATCGGACTCCAGCAGCTCGTTTGCGTCGATCTCTTTCAATCGCTCTGAGCGTGTGTAGCCCGGCACTGGCCGCCGAATCTGTGAATGTGTAGTGCCCCCCCCCTTTCGTAATAGAAAGTAGAGCGAACAAATAAAGGGGGAACACATGAATGACGTGAGAGGGCTGGCAAGGCTTGAGGTGCTAATACATAATGCGGCGTGCAGAGAGGCGCTGCGCAGATGGGCGCCGTCACAGGTCAAGGGAAGGGAGAAGAGATATGCGACACATGTGCTAGAAGCGAGTGTCGTTCTCTCTCCCTCCTTGTGTGTTACAGGCATCCACGAGTGACGTCGAGAACAAGCGAAGCATGCGCTGCGTTGGCGTGCCTACGCACTGCTGATGCTGCGGATGCGCAGCGCCCTCGGTACGAGACGAAATAGGCTGTTTGACGGAAGTTGTCTTCTTTTTTTTTGAGGCTTTGCACCCGCGGCTGTTCTCTTTATCGTTTTCCCCATTGATCTGCCCCACCTAGGAGCGGCCCCTCGAACCGTTGTCTCGCCCACTCCCTCCCCTTTCTCTCTCACTCACTCTCTCTGCGTTCCCCTGCTGTACCTTCGGCCTTCACGTCGGTGCGGTTCGCCGCCACACATCCCCCTTTTTTATTCCCTCTCCGTACCTGTCATGTTGTCAGAGGCTGCTCCTGCGTTGTCGCGCCCCCATGGCCGGGTGGTGGGTGAAGTGTGCACGTGTGAGAGTGAAGGTCAGGAACAAGGAAAGCGCAACAACACCATACAGAATGGGACGCATCGTCGCTCGGGCGCATGTCTGGCGCACAGGCACACGCACTCGTCTCGCAGCTCCGATTGGTGCCAGAATAACGTATGCGAACTTCTGCCGACTTTCCATCGGATGGCGAAGTGCTTATGCGCTTCTCTCGTCATGTGCCACCGAGCTGTCTGTTGCGCAGCAAGCCGCAACGCTCATCCTTTTTCATGGTGGACAAGTAGGGCATCCGCGGGATGAATCACCGGCGGATGCGTGCTCGACGCGGCGTGTTCTCGGTGTCGCGCACATGCCTTTGCGAATCTTCTACTCTCTTCTCGCTGCTGACCTCCCTATCTTCCTGGTTCAGCCTTTGTTGGCATCAGTGCTTCTTCGTTTTCTTATAGTGGAACAACCTCTTCCGCAGCTTTTTGCGAGTTAGGCCCCGATTCATTCTGGTGACTCTGCGCAAACGGCCACCTATTTCCCCGCCCAGCTTGAGAGTAATAGAGTGAGGTGCGAGTGTGCGCCGCTACACCTTACTCTGCTCTCGCCGCACGCGGGCTCTTTTTTTCGCCTGGCTCCTTACAGTGGACTCCCGTTCATACGGTCCTGCAGTGCTCCCAGCCGTAACGATCGCCTATCTTATTTGGGCATTTCTTCGCTCCCCCCCTCGCGACGCTGCTCCAGAATTGTGCACATCTTTCGTTTTCATTTCTTTGGTGTTGATATTCGTTTTCTCCCACTACACACACCCCGTCCACCATCTCTTTTTTGTTATTCTCTTCACTTGCTCCACCGAGTCATCACCGGTGGCACTCTGCAGGCGCATCCACAGCCGCACGCTCGCCCGAAGGTGGGGGTGGGGTGGGGAAGGGAGCACTTGCGCCCTGAACGTCTTTTCTGTTTTCGCCTCTCTTTTGCCTTTCCTGTTCCTTTTCCGAGCACATCTACATTCCATACGCGCTTCTCATCGCCACGCTCTACCGTAGCCGGAGCGATATTCACCCACAGCTCCCTCCCTCACTCCTCCATCATCAGAGAACAGGACCTCTTTTTCTGTTTGTGCGTGCGCGCTCTGTATCTGCTTTCCCTTTTTCAATTGTCGAGTGCTCACCTCTTCCATGTTCGTTTCTCTTTTCGTTCATCTCGTGCGTGGTTCTTGAACCTTGGAGATACGCCGCCGCAGAACGCATCTCCACCAGCCCAGATCTTGTCTTTGCTCCCATCCTAACAGACACGGAATTCCTCTGCGTCATCATTTTTTGTTGCTGACGTGCTCGCCTGTATGGATGTTTTCTTGCTGGTAATATTATGTGATGGTTGCACGTATTTCTTGTGCTTGTCTCCGCTCTTTTCCGATTTCTACTAGAGCCTTTTTTCTTTTTGCTTCCTCGCCCTGCGCTGCTCCGCCCTGCTCCTCCACACCGTCTCTACTTGTCTCCTTTCAGGGAAACTGCATGCCGATAGGCGTCCACCCCCACCCCCTCTTCCTCTACCCCTCTACCCTATCCTCGCGTGTGTGTAAAGGCCGCTTCGTGCTTGCTTCGGAGATTTCACTGTTCTCCCGTCTTCCTCCCTCCTTGAACCTTCCCCTGTAATGTGCCCCCCCCTTCCCCTCCCCAGACCTCTCTCTTTCTCTTCCTCTCCATCGAGTTCGTTGTTTCCTCTGTCACTCGCGTCTTCGACGGCCGAGCCTGTTCACACACCCTCCCCTCTTCTTTGTCGACTTCTCATCGCGTTCGTCCCCCTCCATTCGCCGCGCGCCGCATTTCTCTGTCTTTGCGTGTGCACCAGCGTCACTGCTGCCGCCTCCCTTGCCTGCTTCCTCTGTCCGCCCGCCTCTCTGGTTCCCGTGGTGTTCCCACTGCTCTGGCACAGGGTAGCCGGTCCACCGTGTCGGGCGCAGCAACAAAAGCCATGGACAAACCGGCGCCACCGCCGCCTCCGTGTTCAACTCAGGCGCGACAGCACACGAAAGGGGAGAGAGAGTCGTGGACAACAATGGCCTTGCCCCCTGTCTTGCACCTAGGCCCGCACAAGCTGAAGCTCTTCCCTATTTGCCGCAGTGCCGAGGCCGCGCCTGGCAGGCACCGCTGCAACGACAGTCTCCTGACGGGGTTCTGCTTTGTGGGTGAGCTTCAGACGGACGCCGTCGGCCTCAGCGTCGCCAACGTCGCCGCTGACCGTGACTCCAATCGTAGAAAAGTGACCATTCTGTGGTACTACTCGCCGCTGTTCCATTTCGAACATAAGAGAATCCGGGTCGAAGAGGGCGTGATCGAGGCTGCGCTGACAAAGGAAGTAACAGCGCGCCAGCACGCCGATGCGAACTCTCCGTCACTCAAGTTTGGCGGCGCGGAGGCGGTAAAGCACGAGGATTCTTGCTCGACGCGTTCGAGTGTGGCGTCAAGCGCGGCACTCTCCGTGACCCATGCCACTGGTCTTCCAGCGCTATATCTTCGTGTCGGCAACTCCACGACATTCCGCGAGTACAGATTGGTAATAGAAGGGCAGCACAGCACAGCCCTTGGTGATTCTACAGAGCTGCGCACGCCGAGCGGTGCGGGTGTTGCTGGCGACGGCCACAATGACGTATCCGTGCATGCAGCGCACAAGCCACCAACTCTGCGACCCTTGGCCCCGAGGCGACCTACGCTGAGGCCGATCGACACGCGACCGGACGGCAACGGCTTACGAAGCACGGCGAGGCTAGCTCACAAGCGAAATGCTGCACTGAGCGGATGGCGTGCCTCCGCCAGCGCACCGACACAGTGTCACGCTGCGCCGGTGGAGGAAGAGTTG
>1459
CTGCACCTTCCATGCACTCGCGCTCGCCCTCTCTCTCCCCTCGTGTGTCTCGCTCGCCTCCGGCCCCTCACCCTCCCCTCCCTCGACCACCCACTGTTTCGTGACCACCTTTTTCTCTGCTTTTTCGCCTTGCCGCGATACGCACGCATCCGCGCGCGCGCACACACACATACGCACGGGATTCCTTGGCGCCTTCTCAGTCTCCCACCTCCCCTCGTCTTCACTCGTTCAAACACAAACACTAACCCTCGTCTCCCTTCAAGCATAATGTCTTACACGCCGCACTACCCCGTCGTTGAATCCAACCCCAAGGTTTGGATGGACATCGAGATCGGTGGCAAGCCCGCCGGCCGCGTGACGATGGAGCTCTTCAAGGACGCCGTCCCCCAGACGGCCGAGAACTTCCGCGCGTTGTGCACGGGCGAGAAGGGCTTCGGCTACGCCAACTGCCCGTTTCATCGTGTGATCCCGGATTTCATGTGCCAGGGTGGCGACTTCACCAACGGCAACGGCACTGGCGGCAAGTCCATCTACGGCTCCAAGTTTGCCGATGAGTCCTTTGCCGGCAAGGCCGGCAAGCACTTCGGCCCAGGCACGTTGTCGATGGCCAATGCCGGCCCCAACACGAACGGCTCTCAGTTCTTCCTGTGCACAGCGCCCACGAGCTGGCTGGACGGCAAGCATGTCGTGTTCGGCCAGGTGCTGGAGGGCTATGACGTCGTCAAGGCTATGGAGGCCGTCGGCAGCCGCAGCGGCACCACCTCGAAGCCCGTGCGCGTGGCTGCCTGCGGACAGCTTTAACGGAGGACTGTGACGTAGGCCGAGGAGAGGCGAAACTGAGAGGGGAGAAGGGGCGGGGGTGAAGGACGGCATGTCCTCGTTCATGAAGGCGAAGAAGACTAGGGAGTGGGAAGCAGACGATGAGCTCTCATCTGTCCGGGTGTACGAGGAGAGTGTCGGAGGGGATCAGTGCGTGCCCCTGGGTGTGTCCGTGCATCCCGAACGTTCTGGTAACACACACACACACACGCCGATCCCCACTAACCTCCCGCCTGCCCAACCTTTCCTCCTCCGTTTCCACACCCACCCCTGGCACCACGGCCAGATCACCCTTCTCCTTGCCTCCCTCTTCCCTTGATCAAGATCGTATGTGTCACAATTTTGTCTGTCTCGGTTTCTGTATGTGCGCGCGGAGGAGGGGGTCGATTTCGTCGTGCCTCCCCTCTCCCTTCCACCTTCCCTTTCACGCTCTGCCCTCTTCCCTCTATAGTCTCTACAGCCTCTTTTCCTTGTATTTGAGTATCTCTTGATGATTTCTTCTCTGTCCCTTTCGCTGGTGATGTCCTGTCTTGCTTGATTTCTCTTCCCTCTCCCCCACCTCTCCCCCCCCACTGACCGCGCGTGTCTGTGTCTATGTCTCTGCGGGCCCGTCTGTCTCGCGCTCGGTCAACAGCGAGCAGCACTCCTCACGTGCCGCAGGCGAGAAGGGCGGGAGGCGAGGGCAGGAAAGGGAGCCATTCTTTTATCTTTATCTTTGGTGGTGGTAGTCGTCGTCCTCGTCGCCGTATGTTGTGTGAAGAGGGAGAGAGAAAAGGGGGAACCCCCGGCGTGGCGGTTGCGTGCCCGCACGCCTCTCCGTGTCTGTCTGCATGAGTGGGCTCGGCCACCTTCTCTTACCACGCATGCGCTTTCAGCACATAAACGGCCACGCACACTCACGCACCGATCTACTGGGGACGCCTACGCCTCTCTCTGCCAGCATCACTCTGTGTCTCTGCACACGCTTTGGTGTGGAGGAGGCGGCCCGGGTGCGAAACGGGTGTGCCTGGGCGCGTGAAGAAAGAAAAGCATGGAGGGGGAGGGGGAAAGGATGGGACGCGTCTTGAATGGCTCTCCACTGCTGCTACTCTGTGGCTAGTGCCCTCTTCCCCATTGCCCCCTCTCACTGTTCAGCCTTCACAATTCCCTAACACACACACCAACACCACCACACAGCCTCTTTAAGATGACGAAAAGAACGAAAAATTTATGTTTCACAAAAGAAAATGAGAACAAGAGAAAGGCACATGTCACCACCACACTCCCGTTTTTTTTTTTTCGGATTCACGCCGCACATATACGGACATGTTTGCGCATGAGCTGCTGTCTGTGTCTGCCTGTGCGCGTGTGTGTGTGTGTGTGTGTGCAGGTATGTTCCGGTGATCGCGGCAGATGCGCCGCATCTCTCGCTCTCCTCCTCCGTATAGAGAAACATAAAAAGAAGAAAAGAGAGAGCGCCGAAAAAGAGGGAATGATTAGCGGGGCGACTCCTGCTGTTTTTCATCGGGCCTGTGCGTACACCGCCTTCGCGGCAGCACTCCCGTCCTCCTCCCCTACAGCACACTCGCACGGTCCGAATGATTCGCGTAGGCGGTGCCTCCCCCCTCCCTCTCTTCTCCCTCGCAACGCTGCTGCTGCTGGTGGTGGTGCTCATGCCACGCTGCTCTGTGCTGATGGTTTCGAGCTAGCTGATGCCGTTCTTTGTCTGCCTCACCCCTCTCCGCATCTTCCTCGCCCACTCCGTATCCACTCGGCTGAGCACCTGCCCCCCTCCCCACCTTCTTCTCTTTCACAACCTATATCGATGCTGCCACCTTCATGTGCGGCGCAGATAGACTGCAACGGCCTGTGGCACCACCGTTACTACTGCACATCTTCTTTGCCATCTCACCCATATTCGCGTGCCCTTCGGTGCTGATTTCCGTTGCTCGCGCACGAGTAGCGCATCATCGTCCATAACTCACCATAGACGCACACATTCTGCCAGACACGCCTAAAGCTACCCTTCCCTCACACAGATAGATATACGCACACACTCGTCCCAGGCCGAGAGAGAGGCACACACACGAGCTCGTACACCGTCTGCGTACCCGAAAAGCGAAGGAAAAGACGACGCCACATCCAAGCGGCAGCCGGTACATGCACGCGTGCATGTGCGTGAGTGCGTGTGTGTGTGTGTCTTTACGCCTCTGTGCGAGTGCACGTTGTTTCTTTTTTTCTTTTGTGTTTTTTTTCTTTCTGCGCTTCCCTTCGTGAGGCTCACCACGCATCCATAGATCAGATTCCGCTCCCTCCGCCTTCTTGTCTTTTCCGCTCTGTCCTCCCCCGCCTCTTCTATTCACCCTCCCGTTTCTCTGATAACGCCGCCGAAATCGGTCTCCCAATGCAGAAGCCGCAGCAGAGTTTTACGACGCTGCAGCGCGCGGCGCGCGATGGTGGTAGTGACAGCCACGCCAAAACGTGTGCTAGGCAAACGCCAGAGAACTGTGGGGTACTTCTAAAGGGCAGTCGATCGCTGTCGCCGGCGCCGTGCTTTCCCGGCGATGACATATCCCCCTCTGCGCGCCAGCATTCGCAGCAGGATCACCACCTCGCCGGCACACCATTGAAGGACCATCGCCCGCCATCCTCGCAGCCTCGCGAGCCGTCTCATGCGCCTCAAAGACGCCATCCGCACAAGCAGCAGCAGCAGCTGAGCCCAGGCTTCAACCCACGCGGCTATCGAGGCGACGGCGAGCGTGGCGTCAGCGGCAGTGGAGCCCCCAACGACTGGTGGCAGCGAACGACGCCTTTGAGCAGCAAGGCCTCTCCCCTTGGCAGCAATACTCGTCCGCGCAAGCTGTCACCGTCGGGAAACTCACCCGACGAGGGCCGCCGTCGCAGTCAGCGTGAGAAGCAGATTCAGTTTGGGTACGTCACGGACGGCTACACAAACATGAAGCGGCTCATCGCGCACGATCCGCTGCTGAGGAGCGGCGGCATCCTCCCGCTTTCGCCACCGGACGTTTTCAAGGGGAGCAAGCGCCTGTGGGACATTCAACTCCGCAAGTGGCGTCGCGCACTGCACATGTTCGATTACGTCTTCATCGATGGCGAAGATCGCCTGGAGACACGGGCGAAGGTGCTAGAGGAGCAGCGACGGCAGTGGGTAAGCGAGGCATTCAACGAGATGCCGCGTGAGGCG
>1769
ATCGTCCGCCACTCCACCACCGTGACGCCCAACGAGGAGCGCCGCATCCCAACGGCGTTTGTTTGGTACGAGACAACCACGGAGGCGGATGCAGCCATCGCCGCGTTGCACAATGTGTTCACCTTCTCGTCACCAGACGAGGAGGAGAACAAGGTACGCTACATCCAGGTGAGCTACGCGGACAAGAGCCCCGAGTGCACTCCGTGGGGGCGCTGGCAAAAGACGCAGGCGGAGATCATGCGCCGCACGAACCCGTCCGGCACCGGCACCGGAAGCAACAACATGCCGGGGCAGTACTCCCACATCACCGGCGGCGGCGCGAGTACCTACTCGTCGCCTGCCCTCAACAACGGCGGCGGCTTTACTGTGTCTGCGACTGGGCCAGCCATCCGGTCCTCGCAGTCGAGCGGTGACATCTCCTCGATGCGCTACACGCGCAACCCGGCCCGTGGCCTTCGCACCATGGCCCCGCACATCGACCACCCCGAAGTGCAGTACTACGGCAGCTACGACAACCTCTACAACCTCGGCAACCGCAACCAGCTCTACAGCATGGGCGGTGCCGCCAACAGCATGACGGGCTACACCAAGCACCGCGGCATGCCACCGCACGAGAGCGCCAGCAGCGGCGACCTCGGCCGTGGCTCGACGTCGTCCTTCTGGAACATGAGCGAGGAAGTGAAGAAGAGCACCGCTGCGGACCCGAACCGGTTCCGCCACACTGCCCGCTACACCGCCCCGGAGCCCGACGAGGACCTCATCATGGCTGCGCCCACCTTCACAGTGACGAGTGGACCGTAAAGTAGCAGCGTGCAGTAGGATAGTAAAGGGCGGTGCAGAATCGAGCTCGGCAAGAGAGTGATGAGGTCTCGCCGATGATGCGGTGACACCCTGCACCCGCTCCTTTCTGTTCTACCCTCTTCCTTTCCTTCGTGGATGTGCCCAGTGAATCTCCTGTCGGCTGACCATCTTTCTCTCTCGCTCGCTCGCTGCCTTTTGTGGGCGCGCGTGCGTGTATGCGAGACGCGCTCACCGCGCTGCTCACTTAGCACGACGTAGAAGGGGCCGTCGTATGGGGTGGTGAGATTGGGGGCGGGGGCGACATCGCGGGGGCAGTCCAGTGCATCATCACGGCATCTCTTGTTTTTTCATGTCTCTCCTCTTTCCTTTTTCTTTTCCCCTCTTGTGTTCTCGAACCTACGTGTGATTAGACGTGTACCTCATCATTGTTTTGTTTGGTCTTCTGTGGGGGAGAGAGGGGGGGCTCTTGGCGACTTCGTTACTCACCCACTCACGAAACGCGTCCCCAGTGCACGCCGATGCGCATGCAACTGCGTATAGGGCACCGTGCGCTCCAGTGAGGCTGTGTATGTGTACGTGTATGTGTACTTGCATATGTCAATCACTCCTTTCCTTTATTTTTCTTGCGCTTCTCTGGCGTCCCTCCCTCCCTCCCTCACGTGTTGCGGTTGGTGATGCGCTCAGACAGCAATGGCTTAATACGTTAGGGCAACCAAGAGCCACACGCACACAAAGCGGGAAAGGGGCAGGGGGGAGGTATCTTGGCGTTTGGTGCTCCTCCCACACCTCTCCCCGTCGTCCCCCCTCCCTCCCCCCTCGGTGCTGCCGGTGTGTCTGCTACCCCAACCCCTGCCCCGCCTCTGTTCTTGGTCTCTTTTCTCACATCCATCGCCGCACCTGTTCTCTCGTGGTGCGAGGATGGCTGGACACGTGCGTGCTCGTCGGCACACGGTGACAGAACTTGCGTCTCACCATAGCTGCTGTAGTCGACGCCTGCTCCGGCACGGACGTGTGCGGTCACCGCCACCGCCACCGCCCACCCAAGAAAAAGATTCGTAAGCTTCGTTTTCTCATGCCTTTAGGCGCTCCTCTCTCTTTTCGTTTTCGTTATGTGGAAGTTAGTGACCCTTTAGTTGTCGTATGGGATGGCGGCTGTGATTTGACCAACGTGCTTATGGTGTATGTGTTTCTGTGCGTGTGTGGTCGTGTGGCTGTGATGCGTCTTCTCTGCATGTGGGGTGTCGGTGACATCCTGGAGAGAGAAGAGACAAACACGTAGCCACGCGATAGACTTTCGGTGCCCCGTTTGCTACTACAGTCCAAGTTCGGAAGCATGGGGCAGCCATACCACACCATACCACACCACACCACACGGGTGGTGGTCTGCTCATGCTCACTTTAAGCGCGTGTATTATGTGAGCGCCTGTGAAGAAGTGCGTAGACGTGCTTAAGCCCTGCGCGCAGGTCTGTCATAACTGGAGGCAGTAACATGCAATGCAACGAAGACGCAATACCGCACTCGCGAACGAGAGCGAGAGGGGGCATGGGAGATGGGCATCTTCGCTACTCTTTTTTTTTTTAATTGGCGCTGGCGCGTGAGGAGAACGGCAGCGGCTCGCAGTGCGGCGCTACCCTCGATAGTGCGCGCCTTGGTTGCTTTGGTGCGTGGGCACGTGAGACGATGGACGCCGCGAGGGCCCAAAGGTCCATCACGGTGGGACCGAGCACTCTCTCCACCGCGCCTCCCCCCCCTTCGTCGTGCACTGGAGCTCTCCGCGTCTCTTCCTGGTAGCACAAGAGGAGAAACCTACGCAAAGGTGGACGCCAGATGAGCCATCTGTGCACGCAGCGTCTCTCTCTCCATTATTCAACGGCTGATGCGTTTCGACTGAAGTGCCAAGCAATGCACGCCAAGCCCTGTGTCGGCATCCCCGCCATCCGCCTCAACCCCCTGACCTTTCCCCCTGCTCCCACCCACCCAACCCTTGCCTCTCTCTCCTTATGGTTTCGCTGGCGCAATCGCAGTCCACCGCCACCACCGCACGGGTGTCTTTCATGGACGGCACGGGTCTACTCCTGCCGTGCGCCCCACCCCCACCCCACAAGGGCGCTTTTATAGTTCAACCGTGTCTCAGCGATACGTTAGCTCTGTGAAGCTTGTAAGCGGAACCCGAGGGCCATGCACTCTCGCCCAGACGGTCGCGTGTAGAGTCGAGGGAGAAGAACTTCGTAGCCGCGCCCAGCATGCCCTCGGCCGTTGTTGTTGGCTGCCATGATTGACTGATCGTACCGCTGCGCGATCACATCCTCACGCGTGTGGCGAATCGAGAGCTTGCCTACTTCAGCTTACCTTTTCTCTTTTCTCGTGACTGCTCTCAATCGGTGAGGCCTCGCTCAACTATGCGACTTTGCCGCTTGCGCCCCTTCGCTGTCCCAAAGGAGACAGACGCGCCGAAAATGCAGGAGCGCAACAGCGGGAAATCATCGGCCTTGATCGGCATTGTTCCCTCGTTTCACCACTAGCGCCAGCGTGTAGGCAGCCCTACCGTTCTCTTGTTCGAGGTTCATCCACTAGTATTTGCCGTTGCTCCGCCCCCTCCCCCTCATCTCCCTGTGTGAGGCTTGCCGCCATCACTGCCCTCGCTCGTTGGAGCGCCGTCAGCTCTGCTTCCCCTCTCCTTTCTCGCTCCCTTTACAACTCTATCCTTCACAAGGCATCCATTCCCTTTTTCTGTCCTGGTGCATCCGTGCGTTTACCGGAATTTTTCCCGGTGCGCCTGTGTGTCGCTGTCAGGGGCGTCGCCGTCTGGTCTCTCTCTCCTCTTCCTCGCGCTGAGGTCCATGTCGTCTTCGCACGCACCGGCACATGCCTGTGTGTTTGTGTGTGTGTGTGTGTGTGTGTGTGCGTGTGTGCCCGGGCGCGTGTGATTGGCCCCCGGAGATGAAGAGCAACGGCAAACAGAGAGAAAAACAGAGCAGCGCATCATTCGTGAGCCAGCGGATCGCGCTGAGGATCAACGAGCTGTCATGTTTGACGACGGCAGCACAGTGGCGACGCGTGCGGTGCACGGGCCAGACCAAGGTGCCTTCTGTCGGTGCGCAGGCACGTGTATGTGTCTTGGTGGCTTTGGTGGCGATGATGTTCTCTTTGTTTGCCTGCCTGCTTTCTGCGTCGCGCCAGCCTTCACCGCGGATGTTGCCGGTGAGAAGCCAACCACGGACGCCCTGACGGAGCGCCCCTGTCGCCCATCACGAACTCCTCCCGTTTGCACCCCCCTCTCCTTCTCTTTTCCTCTCTCCCTCTCCCTGTCCTCCTTTCGAGACTCAACGGCATCACACACGCATGCGCGCAAAATCCTTTGTAAAGGAACACCGGTGAGGAAAACGGAACATACACAGCGCCGAGAAGACGGTAACGGCATACAACCTGAGCACTGCTACAGGAACCTTCCCTGTGCATCTGCCGCTATCCCTCCTTCACGCAAGCAGCCCTCGACTCTGCTGCATGTGCTCTGTGTCGCGTGTGAGCGTCTCCCTCTCCTCTCGTCATCTGCATAGACCCCTTCACAGGTTGCACCGCGGGTACGTCTGTACGTGTGGGTGCCACCGCCTAGCATATACCCCCTCTCCTCCTGCCTCATAGACATCGAGGCCAGTCACCCCCATCTCATACAGAAGCACTTTCTGTCCTTTTATGGTGGCAGTGGCTTGACTCCTCGCCGACTGCACGCACACGGCGCAATCACCGACACCACACGCCACAAGTCGCCACTGCGCCTCCGCACGTCTTGATACAAGCACACGCACGCACTTCACTTCATTTTTCACCTGTTCATACTCCTTCCATAGACGTGATGGCACCGCGCCGATCTCGCGCCAAGCGCCTTCACCTCCCCGCTGTGGCTCGGTGCCTTGCAGCACAGCCCTCCGCGGCTCCTCATGCGACGGTGGCCTCGCCAGTGGCTCCGCCGCCCGCTGCGACCGCGCCTGCAGCGAAACCGCCAAGATCGGTGGAGCCCCCTGTCGCCACATGTGTGCAGCCGGCGGCCACCTCCGTGGAGCCCGCAGCGATCGTTGCGCGAGCGCCAGTTGTCGAGGAAACCCCCGCAGCACCAGCACCGAATTCCACGTATGCCGCGACCGTCCTTACAAGAGTGCGCACAGCCGAGGTGCAGTGCCCTCCTGACGTGACGCCGGCTTCTGTTGCCGCAACCGCCTCTGCGGTGCCCGCAAGTGAAGCGATGCCGCTGGCTGCTCCAGTATCAGCAGCACCATCGGCGCATTCACCGCGAGCAGCCATCAGTGCACATCGTGGACGACTGCGTGCTAAGCGACGCGCAGCTGCGGCGCTCGCGCGCAAGTCTAAGCATCATAGAAACACCATTTCCGCACCGCAGCAGGCGATCACTCCCTCCACGTCGTCTCAGCCCCCGGCTCCTGCAGCGGCTCCGGAGACGGTGCCTGTTGCAACAGTGGAGGCTCCAGCAGCTGAGGCCGCAGTTGAGCCAACCTCGGATGCAGCAGCGTCAAACATTGCACAAGCGGGCTCGGCGGCGTCAGAACTAGAAGGTCCAGCAGCTGCTACGGTGGTGTCGTCCCCTCCAGCACCAGCACCGATTTCCACTCCCCACCGCTCCGCGATCAGCCGCATTCCC
>470
GAGCGAAGCAGCGCTGCTCGCGCGAAAGCTGAGTCGGCACCAGAGGACAGGGCTGCTGCGACAACACCTCTGAGCAGCGGCGAGGAGGGCTGCTCGTTGCCGCCGCCGCCACCTGCGCCGAGAGGCTCCAGCGGCGCGCCACGCGCTTCTCTTCGCGCGTCTGCAGAGGCGTCGACCGCACCGTCGCCGATGCGGCTCGATGTTCCAGTGAGCCGTACATCGCGCGCGCGGACGCCGTCGCCAGAGAAGGCTGCGACTGTAGAGGAGCTTGTCGCTCTCTCTCCTCTCACCCCGGCTCCCCCTGCGGCGGGCACATGCGTGCCCGAGTCACCGTCTCCGCCGCCACCGTGCGCTGGGGGGGCTTTGAGAGAGCTTGCTCAAACAGCTGCTAACATGGGTGCTTCAGATGTGACGATGGCTTATCGGCAGCAGCCCTTGACAGCGCCAGGGGGGAGACGGGCCACTTCCGCCCACGAGAATGCGCCAGCATCGCCATCTGCGCTATCCTCGATGATGGAGCGCACACCGGCTCACCACCGCCACCGTCGCAGCGCCACGCCGCCGTCGTCGCTGTCCTCCTCCACTACCACCACCACTGAGACTGCCGAGCCGCCGAGCGGCTCCTCTTCCCCGGCCTCCGTGGAAGGCAGCAGCAGCAGCGGTACCGACGCCTCCTCCTCTTCATATGACAGCGCCAGCACCAGTGGATCGTCACGCCACCCGATGCCGGTGATGACGGCGGAACAGCTAAAGCTGGCACTCCTGCGTCTGCGCAGCCGCATCAGGTCAGCACAGATGTAGCGTTGAGGGGACGGGGAGAACGCGCGAGGGGAACACTGGTGGCGCGTGCTCGCCATGGGCTCCTCCCTTTCGAAGCCTTCAGAGATTGCCTCGCTGTCATGAAAGGCACACACGGGCACACACACGCAGAGTTGCTTCTTCAGGCGCTGTGGGTCTCTTTGTTCTGCGCCTTCCCGCCGTGCGCAGGCGCGTCGCGTTGTTCGTATTTCCATCGTCTCTCATGCTCGATGCATGCGTATTAGATTTAGAAGGGCGCAGAGACACTGCCAGACATACATGCTTACAGACGTGCAGGCATAGACATGAGCCGCCCGCTATCTCCCCCCCCCTCTCCTCCGCTTCGCCTACTGCCTGCCGTGATCTGTGGGAGAGTCGCTGAGCGGATGGGGGTGGGGGGGCGGGCGGGACCGTCGACTGTCGCACCAGGAGAAACAAAACAGCAGTTGTACAAGGTTAGACGTCGGGAGAATGCCTTCCCATTCACGCACTCACATGACGGTGTACGAAGGGGGAGGAAGCAGCAACAAGAGGCTTCGAGGATGTCCTCTGCCCACTGGGCAAGGGCGCAGCGGCCGTCGGCTCAGAGAGCCATCTCCTCCTCCCCTCACCGTTATCTCTTTCACGCCCCTCCCTGCAGAGTGCACATTCTGCACACCGTGTCACACTCACACGTAACGGTGCGTCTTCCCGCCAATGACTAGACGTTGCGGGTGCCCTGCTCTGCCGACCTCTCCCCTCTCCTTACCCGTCCTCACTTCTCATCGCGCGCTCGTGCGGCATCGCCCCGCTAACGTCCGCTAGTCCACCCTTTCGCAATCCGTTCGCCGCCGATACGCTGCGCCACACACATCTTGGCACGCTCACCCCCGCATCTAAGCGCAGAGAGACACCGTTTACCACAAGGTTACAGGACAGGTCTTTGGGAGCGCGGCGGTTCTGGCGGCAAACAGCCATCTCTGTGTGCGCTCGTGTCTTCATCTGATAGCGCTCCCTCCCTAACGGACAGCTTCGCGCCCCTCTCTGCTGTGTGCCGGCTATTCGTTCCTCTTTCTCTAATACTCACTTCTTTGTGTTCTCCTCTTGCCCACATTGCGCTACCCTCTCCACGTAATCACTACGCAGACCCTCCCCCTCCCCTCTTCCCCCGCTTCGGATCACACACGCTGGCACCCTGCGAACCCTTCTCTCCTCCACCCCGTCGTCTTCGTCTTCTTCGGGGTGAGAGGCGCGCCTTCGTGTCCCCCTCTCTCTCCCGTGTGTTTTTCCAGTGATTCCGCTGGCCGTGGATGCGCGCGCATCCCTCTCGCTCGCTTCCCTTGTCCCTCCCACCCTGCTCCTTAACGTCTTACGATTGATCGCCTCGTCGTCGTCGTCGTCGTCCTTGCGTGTGCGTTGCTCAAGGTCCGCAGGTCATCGCTTCGGCCAGCGTCATGCGTGCTGCGAGTTGCATGGCGCACCGCTGCATCGGCGCGGCTGCCGGTGCCGTCACTGTCGCCCGCGCGCCTGGCTGGCCCTACACGGCGTCGCAGCGGCACTTCTTTGCGACGGCGTGCGCACTGCTCGGCCGCAGCATCCCGTACAAGCTGGCCGACATCGGCGAAGGGATAACAGAGGTGCAGGTGCTGGGCGTCCGCGTGAAGGCCGGCGACACCATCAACGAGTTCGACCCCATCTGCGAGGTGCAAAGCGACAAGGCCACCGTCGACATCACGTCCCGCTACACGGGCGTTGTGAAGGCGGTGTACCTGCAGCCTGGCGCGACCGCCAAGGTGGGCTCGGTCATGCTCGACATCGTGCCAGAGGGCGCCGACGACGCGCCAGAGGCCGCCTCGCCGTCCCGCGGCGCGCCATCGCCTTCGTCGGCGTCGCATTCTGCTTTGCAGGCAGCCTACTCCGCGCCACAGCCATCATCGGTCCCCTCGGCGGGTAAGGTGCTTGCGACACCGGCAACGCGGTACCTGGCGCGGGAACACAAGCTGGACCTCGCACATGTGCCGGCCACCGGCAAGGGCGGACGAGTAACAAAGGAGGACGTGCTTCAATTCATGGATGCGAGCATGTCTGCAGCAGCGGCGCCATCGACCCCATCTACGGCGTCGGTTGCCGCAACTGCGCCACCTGGCACCGTCGTGTCTGGACTTCAGACGGAGGCGGGTGACACCGTCATGCCCATCACCGGCGTGCGCCGCGGCATGGTCAAGACGATGAGCCAGGCTGCGTCGATCCCCACC
>347
CGCAGGCCTTTGCTTTCTGTGTGTGTGTGTGTGTGCGTGGCGTCTCTGTGTATCCTTCCCTCTCATGACGCTGTACTTGATTCCAGATGCTTGCGCCCTGTTCACGTCGCTCTCTGCTTCTTCTTTTTGCTGCTGCTACTCTCATACTTTGCCAATGATCCGCGGCAACCCATCGGCTCGCTGTGCGGCCTACGCACACACACACACACACACACACACACAAACCGACGACGACGACACATCGAACTCCTCCACCAAAACTCCTCTAAACACTCCAACTGACTGTTTTTGCCTCTACGTTCTCGTTGGCCATGCTGCTAGTCATCAGTCTGCCCTCTCAAGATGGCGTCCAACATCACCGCTGAGCGCTACGAGCAGCTCAAGAAGGAGCGCACGTTCCACAAGTTCACGTACCGTGGGCTTGAGATCGACCCCCTGCTTGCGCTGAGCGAGGAGGAGTTCAGGGCGCTGGTGCACGCGCGTGCGCGCCGCAACATGAACCGCCATGTGGACCGCCGCCCGCCCGTGCTGCTGAAGCGCCTGCGCGAGGCGAAGAAGCACGTGAAGGTTGGCGAGAAGCCGAAGGCTGTAAAGACGCACCTGCGCGACGTGGTGATCACACCGGAGATGGTGGGGTCCGTGGTGGCGATCTACAACGGCCACCAGTTCAACGCTGTGGAGATCAAGGGTGAGATGATCGGTCACTACCTCGGCGAGTTCTCGATGAGCTACCGCCCGGTGCTGCACGGTCGCCCTGGCGTGGGTGCCACGCACTCCTCCCGCTTCATCCCGATCAAGTAGGTGGCCTCTGTGTCCTTGAGCGGTCCGCGAAGGGGAGGGCGAGAAGGGTGCATCTTTTTTGGATGCCGCGAGAGGGTTGAAGAGGTGCGCGCGCAGGAAAGCGTAGCTCTCTCATGCAAACTCTGCCCACCTCTCTGCCTTCGCCGTCGCCTCTGCGCTTGTCGCCTTTATCTCCCGTGCGAGGTGAGGGAGTCGCACTGACGCAGGCAAGCGGCAAAAAGTCGACATGCGTGATGACACGAGGCTCTTTTCGGTTGTTCGTGCCCGTTCTCGGCGTCGCCCTTTCCTTTTCCTTTTTTTTGTTTTCATTATTTTCTTGCGTGTTCAGGCCCACCTCCTCGCAAAACTCCCACGACTATGAAAAAGACAAAAAAAAACCGGCAGCAAGAGCAACGTGAGCACGAGCACGAGAGGCGGCGATGCAGAGACCAGTCCACGAATTCAGGCGTGCACCGGCAGCTACCAGTGTTTGCCGTGCCCCCCTCCCTCCCCCACCCCACCCCCACACACATGTACAGAAAAGCAGATTCACAGTGAGAGGGGCCACAAGTTCGTGCCTCCATGTGTGCGCTTGTCGTTCTGCTGCACTTTGGGTCACGGGAGCACTCGCAGGGCGCACAGATGGCCGGACACGATGACGAACTCGGCTGTAGGTAACGAAAATACGAGGCTGTGGTGGAATCGTGCGTCACCTCGCTCTGTAGAGGAGTGTGTGCGCTTGTGTGTGTATGAGCATGCCTCTTGCCGGGTCGAGAGGACGATGCGCAGTGCGCACCCCACCACCTTACGCGACGCGAAAAGAGAACGCGGCCCCCTCATAAACGCTTAGTGTTCGGGGGCCGGGGGAGCGTGGCGTCAAGGCCTCTAGTGCTGCTACTCCTGTGCTACACGGGACGGCACATCACTCCTTTCCACGACCACTGCTGTTTCTCCTCCTGCTCTCTCTCTCTCAAATCTTCGTCGTTCTTTTTTAATCTTAAGCGCGGTTGTGTTCCACTTCGCGTTTGGCACAACGCACATGCACACAACTGCTATTTCTTCTCCCCGGGCTGTGTTGAAACCCCTCCCTATCCCATCCCCTATCCGATCCCGCCTTTTCCCCTTGTCCTTGCTGAGGTGCGTGCATATACGAAGGCGTGGCCTGGCTTGTAGCCCCGTACGCGTACCAACGAAGCAGAGGTGTTCTGCCTGAGGATTTGCATGGATATCTTCATTAATTATCTACGGCTGTGCCTTGCAGAGGTGAAAAGGGTGTTGGCGTGTGTGTGTGTGTGTGCGGCCGCGGCGGCCCCTGCTCTTGCTTTCCAGGAAGGGTTGCCGTGCGCACGTGCCGCCACCCAGTGAGGTGGGGGCAATCATTGCATGCGACACTCGTCCGGGGCGTCGTCGCACAGAATACGCAAATGAGAGGCAACCCAGAGCATGCAGACGCCCATACACGCGCGCGCAGCCGCAGCGACGTCTGTGCTGGACACCACACCCCTCACATTCCTTTTCTTTTCCCTCTTCACATCTCTGCTAGGCCACAACGAGGCGCTGAGCAGCAGCAACGGCACCTAAACCTGCCTTGCGACGCTCTCACGCAAGGAAAGCGCTGGCACGCGCCGAAGGCGATCGCAGAGTGCGCAGGACGGAGGCATCGCCGAGCCATCACCGGCTCACCTCACAGACAAGGCCAAGGTCACATACAGGCGCGCGTTGAACACCCCAACACATCCCACGAGAGAACTCTCTTTCCATTTACAGCACACACCAGGCCAACACCACCCGACGACAGGGCGGGCGCGCTCCTACACGCTTCCTCTCGTTGCTCTTGGTCCTGTGCTCACTCCTGCGTTTTCCCTTGAAAAGTCGCGGCCCCACTGGGCGACGGAAGGGGCGAGGAGGGCAGGGGCTCCCCCCGTTTATACAGCAGCTGCAGTAAGCTTTTTCCTTTTCTTTTTTTCGATCGATTACACTCATCCGCCGCCAGCAGCCTTCCTGAGCTGCCCTTCTGTGTCTGTGTGCCTTTCTCGCCGAGGGCGCACACCTACACACACCAAAATACGTTTTTCTTACAACGTCAACAAAATTCTTACATCCGTAACGGGCGCTACGGACGCCAAGCGCCAACATGGACGCAGAGTTCTTTCCCAAGAACCCCGTCCTCCGGTTCGATGCCGCTATCAGTGCTGCGTACTCAAGACTGCTCGTTGACGAACTCAAGGAGCTTCAGCTCATCCTGCGCGACTACACAAAACTACGTCTCCTGCAAGATCGTGAAAAGCGTATTAGAGCAGCACAGATCACAGCAGCATCACGGCTTTACACCAGTGGCACCGACTGTGATCCGCGGCAGTTATACCACCCGCGATAGACCAGGATGTCCCGACCATCATGACTCACGCGTAGCCAAGGAGCTATTCGTTGACTCGAGCACACCCTCCAAAGACGTCACACCTAAGATCGAGGTCTCGCCCACCAGCCCCAACTCGAACGTTGGGGAAGGACCGCCGCTCCCCCGAAAATTCACACCTGCCTCACACACCTCAGAGAGGCTCTGCCACTCAGGCAGTGACTTTCCTTCACAGCCCACAACATGTGAGGAATGGAAACACAAGCCCTTCTCTAAACCATACGAGCGTCTGGGCTCTACACACGCACATCCACAAGAAGCTCCCCACCAAGCCGAGCCCTTCACCTCCGCTGCCTTCACACGTACCTCGAAACTCAATTCTGACACTTTCGCGCCACCGAAACCCCGCTTCTCCGGCGGCGTTGCTGCCGAGGCGGCGGGCGCGCTGGCGCAGCTGGCGGAGGACCGCGCCGCGGACATGGCGCAGGCCGTGTCGAGCGCCGAGGGAGGCAGCCGCGCCGCCCTTGAGGCAACCGAGGCCGCCGAGCGCGCCGAGCAGGAGCGCGCTTGCGTTGCGTCGGAGGAGTGCGCTGCGCGCGCCGGCGTTGCTGCCGAGGCGGCG
>1444
ACTAACTTGCCGCACTCGGCGCCGTCGCCAACGCACCCTGACCACACGCACTCTGGTGCTGCGATCGAGAGGGCGTCGACGCAGCCGAGTAGCAGCGTGAGCCTCGCCGTCTACGACTCTCAGCGCCGTCACGCAGGTGGCCCGTGCGAGCTGGCGGCAGCAAATGAGCCATCACCGCTGAGCAGCAACAGCGGCGCCGACGGTGGCGGCGAGCTGCTATGTCATCACGTGGAGAGTGGCACTGCGCCAACTGCAACGAGCATCAGCAGTGGATGTCGTCTGTCCGACGCACCCCGCGTGTGCCGCAGCAGCGACGAGTGTGAGAAAGATGATGTGCGCGCCTCCGTTGCTCGTGATGTGCCTGGAAAGGTGCAGCCACTGCTGCAGGCTTGCAAGGAGAGTCCATACTCGACAACACCACCGGTGCCTGTCACGCCGACGTTGGCCAAACCGTGCACGGCAGCGCTGGCAAGGGCGGCATCGATCGAGCTGCCCGCCCTCTCCTCGTTGGTGGCGCATCCAGCGAAACCCTCACCGTCTTCTACTCTTTATTTTACCGCGACAGGCACGACAGCGTCTGCCGACGGCGGTCGGGCGGAGAGGGCGACGCTGCCGGAGCCAGAATCTGCCGCAGCAGGATCATCGGCACCAGCGCTGGCGCCGGGCAGTAAGGATGCAGCAGCCGCAAATCGGCCTGTTTCTCTTTCGCCGGCCGCTACGACCAGCACTGCGAGGGCGACGGAGGGTGGCGAAGACGACTTATTCGAGTCTCTCTACAACAACATCATGTCGAGCGACTGACGCGGAGCGGGCTTCTCCTTCTTGCGAACGTGACACGTGCCTGCCTCCAATTCTCGCTCTGTCTTTGCGTAGAGGCACTTTGCGCGGGTGCTTGGCAAGCGCCTGTCCGCCTGTCCCGAGTGCGCTTGTGCGGCTTTCACGGTGTTTCTTGTCCATGCAGGTGAGCGTGCTTTAACTGTGATGATGCTTGTGTTTCGACATGGCGTGCCTGCGACTAATTCTAGAGACTTCGCGTTCCCCCGGAGGAGTTGGATGGGCTCTCTGCGCAGAGACGCGTGAAGGAAGCGTCGGATGCCGTACTCCGTCTCTCTTCGTTCCTGCTTTGTTTGCTGTTTTTTTTTTTTCTCTCTCTTCCCATTGCGTTATGCGATGTGTTGGTGCCCGTGGTCGCTTCGTTGCTCTCGCCCCCCTCCCCCTTCCTCTGTTGTTGTTCCCTTCTTACTGGATGGGTGTTTTCTTTTCTTTCGCGGTGTACATTCTGTGCGTGCCTCTGTGTGTGCGTGCCATCGTAATATCTCAAGTTTCTTCCTTCGCGGTCGCTTGCGTCTTTGTTTTTCTTCGTTGCCTACGTCTCTCCCTCTTCCCCCCTCCCTTCCCATGTCCGTTTTTCTACGAGGTCTACCCTCTTCTTCTTGGCTGCTGAGTGCAGATGTTCCCGGGCGTGTTGTGTGTGCGGAAGTGTTTCTGCCGTTTCTTGTTCTTGGGCAGTGCAGCCTCTTCTCCTCCGTTTTACTTCCCTCCCGACACACACACACACACACACACACGCTGACGCAAACGCATATATATATATATACATACATAGGGAGAGCGGATGTGTCCGTGTCGGTGCGCGCGCGGGTTTCTGTGCGTCTGTGTGCATCCTTTTCTTTCTTGCCCGTCTCTTCCTTTCTCCCCCATCTGCACCGGAGCCATCATGTTTTACCTTAGCGGAGGGGAACTTCGACAGACACAAGCAGCCGACGGCAATAATGTTCAATCAAGACACCAGCTGTACTTGTGTGTCTCTCTCTGTGTGTATCCGTGCGTCCTTCAGCCTGGCCCCCCTCCCCCACTGTGTACGGCACGTGCCTATGCACGTGTGTGTATGCCTGCACGTGCTAGGGCAGGTGCGTATGCGCGTGAAAGAGGCCTGTGCTGCTTAGAAACGCGGCCAGGGGTCTCAGCATGGATATGCCAGCCAGAGGAACACACCGCAGCAGGGGAGAGAGAGAACCAGCGAGAGGGGGTGCCGTACATTCCTCCACTCCTCCGCATCAACGTTGTCCTTCATGAACGTGCATGCGCTAGAAAAAGAAACAGACATGTGGGCCCCTCCTCCCCCCTCCTTGCTCACCGACGCCCAGGCTATGTATTCACGTGGCAAAGGAGTAAAGGCTTCACACCGCCTCACCGGAGGCAAAAATCCGTCATGCTGCAAAAGCGTATGGGCAATCAGAAGAAGAAGCGAATGCGAGACGAAGAAAGACGCCGTTGCCTGCTTTGGCTTCGCATTCAAGTGACCGAGGCGACTGCGCGCACCAGAGGGCGCTGCATTCCACACAGCTGCGTGGTGGGCGGGGAAGACCTTTAGGTTCTCCTCGGGCCTTCCCGACATCCGACAGAAGGGAGCACCGCGGAGAAGACGCTGAGGCTGGATGCACTTCATTTCCCCCCCCTCTGCATCTTCAGTGTGCTGCTGCACGTGGTGGCGCCTCTGCGCTTCCATGTCTCCCACCATGCTCCTTTCATGGACCTGAGGACACACGCCCAAAAACATCCCCAAGCCTCCACTGCACCACAGCTGTCTCTCCCGGACCTCTACATGCTTATCGGCATCAAAAACGAGTCGTGCACACGACCTCACACCTGCTTCCGCTCCTTTCCACTTGCGAATTATTTATCATCGCCAGCAAGAGAAGGATTGGCTGCATATCTCCTCCTTTTCCCGCACCGTTTCTTTTTTTTTCTTCTCTCCCCCTCTCCGTCTCTCTCTCTCTCTGCGCGCGTGTGGGCGTGTGCGTGTGCGTGTGCGTGTGCTGGTCTGCAAGTTGGTGCATGCCTGCTCTCGGGCCCCCTCTTACTCCTTCTCCTTGTTCTCTTCGCAGGCGACCTACAGCAGGGACGACATACTCGTCTCGCCTGCATCGCCCTTCATACCTTCCTCTGATTTTCCTTCCGTAGCAGCATCACAGCCACACACGCCCACACACAGAGATAGCACAATGACTATGCGCACGGCGTCTTCAACTACATCCGGTAGCGACTTTTCTAACTCCTGTGATGAGGGGAGCATCCTGGAGGTCGAAGCCCTTGAAGAGCGCGCCGAGCTCGCGGACACAGGGAGGCACTTGCCTGCGCCAGCCCTCCGCGGCGGCGTCACGGTAGGAGGCGCCCGCCACAGCTCTGCGGCGGTGCTAAGCGGTGCTGCGGGCGCTCCTCTTGGTGAAGCCTTCGATGGCCGCCGTCACTCCAGAGACCAGCGTCAATTATCTGCCCCTCATCAGCAGCGGCTGCTTCCTGTGCCGCCTTCCCAGCGCCCCGAACGCGGCGATGATTTCATGGGCACGGGCCGAGACGTCGGCTTCAACGACAGTTTCGACGGCTTTCCATTATATGTGGACGAAGACGGTGTCATGAAGGTGTCTGGACACCGCCGGCACGACCCATTTGCCTTTGGCTACGATGCTGTTGAGGAGGCCGACTTGGCCACAGACGGCGCTCGCGGGGGCGGTGGTCGCAGAAACTCCTACCATGGCGGCTCTGGCGCCGCGTTCGGCTCGTCTTCCGGCACGTCTGATGGTGCGTTTGTGTCCGGCAGCTCCTCGTATTCTTCCTCCCTTTACGAGGAGCACTACGAACCTTCCCATCAACAGCGGGGCCGAGCCTCTGTCCATGGGCACCGGCACAGCGCCGATACGAATGTGGCTGCCAGATATGGATACACACCCCTTGAGATGCACTACGCTGGCGGCGCTGGCGTTGTCGCAACGTACGATGACGACGGCGCGCCGGTGCCCATCGAC
>174
GTGTGTGTGGAGCCGACATGGTTACTCAAAAACATCAGAGTCAGGCAGCATCGCGGCATGTTGCACGGCGGGACGCTCCCTCTAGCGACGAGCCTGTCATCCAGCTACCCTTCAAACATACACACAGTGGCCCGGCACGGTAGGGGGCGAGGAATCGCGCAAAGAAGGTACATGCATGCATCCCCTTCTCTGCCTTCCCCTGCTTCGATTCCGTCCTGCGCTGCCTCTTTTCGACTTATCTCAGGTGTGCCCCGCTCCACACCCACACCCACACACCCCTCCTCCTGCTCCGCTGACTCCGCATCTCTTGCTCTCTCTCTCTCTCTGCACTACTTCCTACACACGCGGCCAACTCATTACTTGTTGCTCCCGTAATTACTCGTTTCCCAACCCAAACGCACCCGTGCATCCACGTGCAAGAATCCGCGATCCGCTCCGCACGTCTCGCTCCCTTTCTTACCTCTTCTCCCCCACCCCTCCCCCCTTCACATATCCACCATGGCCAAGGGCAAGCGCTCCGCTGATGCCAAGGGCAGCCAGAGGCGCCAGAAGAAGGTGCTGCGCGACAACATCCGCGGCATCACTCGCGGCTGCGTCCGCCGCATGGCGCGCCGCGGTGGCGTGAAGCGCATCTCGAGCGAGGTGTACGAAGAGGTGCGCCGCGTGCTGAAGGCCTACGTGGAGGACATTGTGCGCTGCAGCACGGCCTACACCGAGTACGCGCGCAAGAAGACGGTGACGGCGTGCGATGTTGTGAACGCGCTGCGCAAGCAAGGCCACATCCTGTACGGCTACGCGTAAATGCTCGCAGAGCCGCTGCACACTCATAGATACACCTTCTTTGTTCATGCCGTCGTTTCTGTGGTTTCCTTGGTTTTCGACTTCCCCTCCCCCCCACTATGGCTTTTCTTCTGTCTCGTGCTGACACCCTTCCCTACCCATCGCTGTTTGCTGGCGGCAGTACAGAAAGAAAACAGCACACCCACTCCACTGCATACCTGAAGAGCGGTCGTGCGCGGCCGTATCCGAAGCACGCTCTCGGCGTCCGTGTCTATGGAGGCTGAGTGCAGCCCCGCCCCCTCCCTGCCTCCCTCAACGCCCGCCGGCGCCCGAGGTCACCACGCGGGATGCTGGGCCGCCTCTTCGACATTGCCACTCCTCCTCCGCCGCTTGCTCGCTCATTCTCTATGCCAGAGTGCCATGCGCTCCCTTTCACTCTTTGCGCTTCTCTTCGTCTCCTCCTGTTCTCTGTTCGCACACACATAACACGCACGAGCTCACAGACGGAGACACCCGAATGCAGAGGACACGCGGGATCGTGCATCCGCTGCTCAGCTTCGTGAAGCAGATGCCGGGCGGCGATGGGTGCTTTTCACTGACATTCGAGCCAGTGGGAAAGAGAGCGCATCCGTACAGCCGACGGCGCGAATCAAGGAAAAAGTACGAGCTCTGAGAACGGCGCACCTGGGACCGCCTTTTCCCCACCTCCTCAGCCTCATACGCCTGTGGCGATCTCCTTTTCTCGACTTCTCAAGGTAGACGTCCTTCTGTTGCACCCTCACCCGCATCCGCGCGTGTGAGTGGCGGATTGTGACGCGGATAAAATCAAGCTCGCCATGCGGTGCTCCCTTTTCCTTCCCCGGTGCCTGTGCCCACCACTGGGGAGGGGTTCAGCAGCCTATTTTCGATCGCGTTGCTGATTTGGCCTTTGCGCTTCGTTTTCGGGTGGTCGACGCTGCTGGCTGTTTTGCGCTTCGCTGTAGTGTACAGCGTATCGTGGCGCCGCGCTGTTCTCTTTCGCGTTTTCGGCACGGCCTGCCCACCGCACGCCACGTACTCTGTCTGTGCATCAAACAGCAGGCCATCCGGGTACAGGCTCGATTTCACTCACCGACGACAGTGCACCCGTCCAACGCGCGCCGCCCTCTTCCCTTGCACCTCTGCCACTTTTGCTTTCCTCTCCTGTGCGTGTGGCTACTCCTCTGCTTCTTCTCGCGTAGAGGAGGAGGGGCATCGGCACTGCTGACGCGTCTCCCACTGAAGTACGTGCAGGCCCTCCCTCTTTTCTGTTAGGCGCTGGGGACTTTCCATCGAACCGCGCCGGATGCCAGCGAAAGGTGCAGCGGGGTGACTGCCGCGCACATCCTTGCAAAGGAAAGTCTTGCCCATTTTTGTCTCGGGGAAGAGAAACTCAGACCTGTTTTGTGTGGCAACAGCCTGCACGACCAAAAAGGCAAACAGCCTCACCATTTCCACAGCGCCGCTTCGGTGTTGCTCGACGCCGTGACATCTTCCACTGTCACATCGAGTCGCCCGATTCGCGAGTCCTTTGACCATCTCACGGCGCCCACCTTCCCCCAATTCCCTCCGCCCATCTCTCTATATCTCCCTCTCTCTATTTCTCCCTACATCCACCCACCCACACCCACACCCACACCCACACACAGGCACACGCAAGTGGAGGGCGACACAGGTCCGCTGACTCGCGCGCCCTTTGCAGTCGCACCGACACGCTCACAACTCTTCTTCACCGCTGCCCTGTGTTGCCGTGCAATCCTCTTCGGCCTCCCTCGATCCACCTGCGTCTCTGTCCGTGGCCCGGCTGTTTCGCTGCACGCGGCCAAGAGTGTGCTCGTGCCGCTTTGCCACCCCCCTGCACACCGTAGGCACTCCTTCCCCCACCACCTCACTGCACGCGAAGTACACCCTCATGCGAGAGGAGAACAATGCGCCACCGGCGTGGGCTCCCAGGGACACGCACCGCGCCGACCCTCTTCAGCTGCTTTCCTCCCCTCAGAAGCACTGCGGGCTGAGCAGCGCTGCGGAGAGCGGACAGGGCTGTCACTCGCGCTCACGCGGCAAGCCGGAGGTGAATTCGACTCGAGAGGCGAGCGTTGATAAAAGTAGCGCCAGCACACTGTCGAGAAACGATGCACGGCCGCATGGGGTATCACAGATCCTTCCCTCTCGGTTACGCGGACATCCTCGACGATCCGCGGCACAATGCCTGCGCTTACAAACGAAACGCCGTCTTCTGGTTGCGCTAGCCGTCTTACTTGCTCTCATAGTCATGGTTCACTGGGCCATCAGTCAATTTACGACCAATGTAGGCTCACAACAGAAACCGTCGATACGGTCGTCAAAGGAGGCGGCCCGTAAATCTAAGTTTCCATCGTCGTTTTCTGTTCTCGTGCACCACGAGACTGCTGCTGAGCGGTTGACGACCACACAGCGCGGTCTTGCTGCCTCTGAAAATGACTCTCTGGTGCGACTGGACCCTGATCAGCTGCCTTCGTGGACGCTGCGCGTGATCGACGAGGACTGCACGATGTGCTTCGACAATGTGACGTACGCTTCTGCGGTTGCTGCGAATGCGGGGAGATCCACTGACAGGACGGGAAACCAGAGGCTGGAAGGGCTTTCTGTGTTCGCGACAACATCTGCGCCGCTGGGCCTCATGGGGCCCATGCTGTTTGCCATGGCGAGCGTGACGGACGACGTGGACATTGCA
>1184
AACCCGTTCGCGCAGAAGTACATCGCTGAGTTCCGTGCTGCTGCGCTGCGCCGCCGTGGCCATGTGGAGCCGGAGGAGTCGCAGGACAGCAAAGAGCCCGCGACGGGCGATGTCGCGGAGGCGCCCAAGGCGGGAGAGAAGGAGGTCACCCTGGATGCGATGGAGGAGGCGGATGAGGTGCGCGCGGTGCCCAGTGACGCGTTCGTTGCCAAGAGCGGCGCGGTGCTCCAGGCGACTGGTGATGCGGATCGGATGGTGGACCTGGATCAGACGAAGAACATAACGTCGACGGAGCAGATGCTTCGCGCCTCCGTGTGGTCTGTGTTCAAGCGCATCTACCCGATGCTCCTGTGCGCATTCACCATCTTTTTCACGACTCTGCTGGTCTTCCCTGGCGTGTTCTTCTTGGTGCCGGCGCGCAGCGGCTGGTACATGACTATAATTGTGACGCTGTTCAATGCGGGCGACTTCGTGGCGCGAGTTCTCCTGATGATCCGTGTGCTGCGCCCGTCGCCGAAGCTCGTGATTGTTGGTACTTTTGGCCGTCTCGCTGTTATTCCGCTGATCGTGCTGTGCGTGCGCGGCTTCATCCCCGGTGTCGCCCTGCCGTACGTCCTTATCTTCCTGTTCGGGCTGACTAACGGCTACTTCGGTACGATGTCGTGCATCCACTGCCCGCGCACGCCGACGCTGCACTACGCCGGCGAGCGCTCTGTGGCCGCCATGCTGGCGGGTATCTCTCTGATGTTGGGCCTTTGCTTCGGCTCCAACATGTCTCTTGCCATAACCCTGACCTACTAAATACCACGTTCCCGCAGTGGAGCTTCTGCCCTACCTCTCTTTGTTTCGTCTACTCCCACCGAGTTGTATGAGCACGGAGACTCCAGCGCCATGGTATCAAAGCCCCGTGCCCCTGCCCTCTGGGAAGAAGACAGGCAGCCCCCTAACCCCTGCAACTGCCGAACCAATGCTGGTTTTCAAAGAATCAAACGCCTACGATGTAGGGAGGTCAGGGCGATGTATTGCTACTGATGTCTGCTGTCAGGTCCTCGATGGCGTGGCGTCGGAGCGACCTGCTACAGTGTGAACATGTCTGTACCATCCATATGTTAGGCAGAGTGTCAGTGTGACTCAAACGTATCTCACTCGGCTCTCTCTGCATACTGGTGGGGGAGTCCGAGTCACCCCGAGAGATGCACCACGTGTCCGCCTGCGAAGCGAGGGGTGGGTAGCGCTTGAGGCAGTGGCCGTGCTCCAGTGGCTGATTTGGCGCCGCTGTAGCGCGTGTCTGTTTCGCACCACGCGATGTGCCTGTGGCAGATCGGGTGGGTCTTAGTTGAACTCATGTATGGCAAAGAATGGTTCCGTATACAAAAAAAGCTTCTCCCTGTTTTTTTTTTGTTTGCATTCATCTTTTTTTTTCGTCCCCCTTCCCCTCCCTAACTTTTTTTCTTTCGTGTGTGCGTGCTGCTGGCGTTGATCTATTCGTGTTTAGTCTTCAGGCTTCTAGTGTGCTTTTCCGTCCTCTGCCGTGTGTTTGCATGTATTGTGTAGGAGGCGCGCCGCTGATTATGCAAAAAAACCTGTCGGTGTCTTCTTTTTTTTTTCGTGTATTAGCCAGTGCTCATCCTTGCTTCCGCACCTGCCTCTCTGATCTCCCGCGCTTTTCCTCCTCTTGTTGAACGATGGGGGAGAAGTGGCGGGGGAGTGGATAATTAGAAGTGCTCGGCTGCAAGCATCTCTCCACAACCTCTGGCTGTGGTCGCGCTGTGTGTACCTACGCGCGAGGAGGAGAGTAGCAGTGTGCTGAAAGGAGTGACGCAACAGCCGTGTGCAGACGAGGCAGCTTCAGTACCCACGCGCAAATCGGCACACACGGACAGAAGTTACCCGACGAGAGAGAGCACCCCCCCACTGGCATGCTCCACTTTCTTTTTTTTGTTTAGTTGACCTAATCATATGAAAAACGGTAAAAAGCAGCCAAGATGATTCAGAAATGAATGCAACGCCGAAGACGACCGGACGCTGATAAAAAGGTTCATTGCTTGAGACGTGCTCTACAACCTGAGAAGTGCTCGCTTCCCGCCGCTCTAACGTTATGTGTACGTAAACGCCGGCGCTCCCTCTCGTCCTCTGGTGCACTTCTGCATTCCTCCCGCGCGCCGTTTTCTCGTCGCGTCACATTGACTCACTTCATTCCGTCTTTCCCCCTTTTGGCTTTGTTTCACGTATCTTAAGTATCTTTCACCTCTGCGCTTCGTTATTCGAGAACGATGACGAGAGCACGCGCTAACAAGAACGAGCAGGACTATTCGAGCCGTTGAAGCGGCGCACGTGGGAGGAGCAAGTGCCGCCTGGCCGTGCCCGCGTGCGCAGCTGCGCCACGGAATGCGAGCTGCGTGCTGGGGCAGCCAGTTTCCTCTCTCATCCTCCCTTAATTCACATTTTCGCTTTGGATGCCCCGTCTTCTTCCCATCCCTGAAGACGGGCGGGGGAGGATACCTCAGCGTGGTGTCAGGGTCTAGTATCCACTCCGTGAGCAAGTCAAGCACCCCCCTATCCCCTCCCAATGCCGAGCCACTTCAGGTGATGGCACCGTCAAGCACCTACAGCGTCGTGAGGTCAGTGTGGCGAATCGCTAGTGATATCGGCGTTCATGCCCTGGATGGGGTGGCGTCGGAGTGGCCCGGACGAGCCGTACAAGGTGCACCTGACGAAATCTGCGCTGTACGCGAGCAGGACGTCGGGCTTCGCTGGCGGCATCTCAGACGACGACATGCTGCACTTCTGCGCGTCTGCGGACTGCGTCCCCTCTCTCCGCACAGCGGTGGCGGTAGAGGATGACAACGTGAGTGAGTGCTCCGGCTCGACGCTGCCGCCGCGCAGGCTGCCTCAAGTTGTGCCGAGCGCACCGGGCGAGGGGCAGGCGGTGAACTGCCCCTTCAGCGACGCCGCCACACGAGAGGCTCGACAGGAGGGCACCTAGGCCCTTCGTTGGTGCTGGGATGGTGTGCGATCCACCGTGCCCATGCGAGTGAGTGCCTCATTTGTCATGCCAGTGCTGTGCCGAAGGCGTTTTGTTGCTGTTACGCTGCGCACGGCTCAGCGACTAGGACCTGTCCTGGACCAAGAAGCAAATAAAACAAGTGATAGGAAGGATGAAAATTTGCTGGGTGTGGGGGTGAGGCAGGGAGGGTGTACGACACCCTTGTGTGTGGGGCTGCTGCCGTTTCTCTCTTTTCGCATGTGACACAACCAGCGTCGTGCTTTACAACGGTGGCATCTTCAATGTGTGTGCTCGATAAAGCGGCCACGACGCCACTCTGAAAGAGTATGGGCCAACCAGGTCTGAAGAAGGCACCGCGGCAGTCTAGTATTCATATTTTATCGTCTCCCCTGCTACCTCTGAAGTCAGTGCGGCGGTGATGCTGTGTATGTGGTGTTACTCTTTTTCAACACCGTCTCGTCTCCGCCTCCACGCCGTTGTTCGAGCCCATGGATACATTCACTACCCGTCGAAACATCTCTGCATGGTGGACCGAAAAGTTTTCTCCCCACCCCGAAGAAAAAAATCCAGCGTGCCGTGCACCTTTCACCTCTGGCATCCATGCAAGGTCTTTCACCACCCCTGAGACAGGAAGAGCCGAAAAGGAACGGTGACGTGTTTTCTCCTCTCCAACTCCTCCCTCTCCCATCCCAGGCTTCCTCGTTCACGCTCTCCGTCGGTCTCTCTCTTGAGTGATCCTCAAAGGCATCGCCACAAGGGCTACCGCACTGCTACACCTCCTCCTGCGCCTAATTGCCTCTTGCCCCCTTTCCGCCTGCTGCCTTTCTGTGTGTGCCGTATGCCGTTGCTTGTTTCTCCGTCAACGTTGCTACCGCGGCCAGTACCGAACAATACTGTTATACCAGTCCGTCTCCTCCCTTTTTGTTTTTGCCTCTTTGCTCTCCATCTGCCTCTTTCTCTCGCAGACTAAAAACGGCTAACGAAAACAAACACAGCAAGAACAACAACAAAAAAAAAACGCCATTCCGGGCTGCCCGGCACTTGCTGTCTCCACTATCCCTACAGCAGACTTATACTTCACAGCCCGCACTGACTCCCCCTCCTACACACAAGCTGAAGCAGCGCTTTTTCCTTTTGGCAGCTGCTGCTTCATTGCTCCCCTCTTTGTGGGCGTCCTGTTTACTTTTCTCAAACAACATACCGTTGTTTTGTTTCGTCTTCCTCTTTCGGGTTTCTTCTACCTGGGTCTTTTCTTTGCTACCTCTCACTCACCTCTCTCGCGTGCTCATCGTGTTCCCCGCAACTCCGCAAGAGCCCGACCATCACAGAGATACACGCGCTTTAGCTTCTACGTTCTCAGCATCGCGCCCCCCCCAAAAAAAAGGCGTTGTGTGTGCTGTGTCTAGTGTTTGCTTTCACCGCTGCTCATCTTCTTTGCCGTCATTCCCCTGTTCTGGGACGCCGTGTCTTGATGTGGCTGCATCATCTTTTTTCCCTCATTTTCCCTCTCACTTTGTCGCTTTCTCCCATCAGTGCAGAGGGGCGGAGTTGTTGCTTTTCATTTCCTTTGGAGTGACGTGGATCGGAAAAGGCCGAGGGTTGGCGTTGCGTGTCGACTTCTCTTGTCCTTTATGTTTGCGGTTCGGGGTTCTACGCTTCTCCACTCCAGCTACCTTCATCAGGAGTCGAGCTGGCGCACAACTCTTTCTCACTCGACTGGTCGAGAGACGACCCTCCCACACACGCGTCTCTGAGCACAACAACTCCCTCCTGTGCCGATTGAAACCGATGACGTCGACCAGCCCTCCTGCGGTGGACTTCTCGTGCGCTATCTGCTTCGACACCGCCACAGAGCCGGTCGTCACCCGCTGCGGCCACCTCTTCTGCTGGGAATGCCTCGATCACTGGCTGCACAGCGCGGCTGGCGCGCCAGAGTGCCCGGTTTGCAAAGGCCGTGTCGATGAGCGGATGGCTGGTGACATCATTCCCTTGTACGGCAAGGGCCGACAGCCGGCGGCAAAGGCGGGCAGTGGTCAAGGCACCCTCTCAGCACCAGCAACGACAACGGCGGCCGCGACAGCCGCCACAGAGAGTGCTGCAACCGTTTCCGACCCGGCGCAGGAGGCGTTTTTCAGCCGCCCTAGCGCTTACAGCTTTGCCCCTGCTCGCGACGCACGACGTTCGGGCCAGGCATCCTCGCAACAGCAGCAGCCGGAGCAACAGCAGCAGCCGGAGCAACAGCAGCACCACCCGCGCCCAAATGCCAATCGTGCGCCGCCTCGTCCTCGTCCCCAGCAGCGTCACCAGTTCCAGAATGTCCACATAAATCGCGGTGGCATGCCGCTGACCATGGGCAGTGGCATCTTTTTCTTCGGTGGCGGCACAGGGGTGCTTTTCTCCATCATTGTTGTGGCGATCTGGACCCTGTACCACTACGCGCCGTGGCGTGAGTGGGTGCAGGCGTCGGCGCGCTGGTACAACCGCCTGCGCGGTCACCCGGAGCCGGCAAATACGAGTCAGGCAGAGCACGAGGCGTCAACGGACAGGCCGACCCAGGCACGGACGCCACCAGCCGCCACGCATCTAGCC
>614
CCGACGCCAGCCATCGCCACAGCGGCTGCGGTTTCTGTCAATGGCCAGGGAGTGTCGATGAACATGCCGCACCTCATGCGGCACATCCAGGACACCGGGGCACTGCTTGACACTCTCTTCCCCATTCAGCAGCAGTCCGCCGCCGCCGTCCCTCCTAGCTGTACTGGGTCTCCGAGCGGCGTAAGTGGCGACAGCGAAGCTGCCCAGGAGGACGTGGAGCAGCTGGTCTCTGTTCAGACGGTCTCGGCAGCGCCTGCGTTTCGCGAGGATGTCGTGGCGCTCCATGCTACACTGCAGAAGCGCCTCGAGGAGCGCCGCGCGCGGCCTACGGGCCTGTGCCCCATTCGGCGCGCGCTCTATTGTGACCTGTTCTCAGAGCTGGTGCGCCAGATTACAGTCGAGGAGCCGGCGCGGGGTCTGCTGCTGGCCCGCGTGCGGGAGGAAGCGGAACACGCCCTCCAGGTCCACGCCGCTTTGCTGCGCGAAGGTCAACGGTTTGTCGCCAGTAAGCTGATGCAGGACAAGCATGACGCACTCGCCCTGAAAGAGCGCATCGCTGCCCTGCGTCAGGAAAAGGTGGCGTTAGAGGTACAGAAGCACGAGTTGCTCGAGACGCTGAAGGAAATGGAGCAGCGCTTCGAGGAGGAACGGCAGCTGCGGCGCAAGCAGCAGCAGGATGAGGTGAAGTACTTGCGGCACGCGAACCAGCAGCTGAGCCTGCGACTGAAGATGGAGACGGAGCGAGAGTCGGCCGCGGCTGAGGTAGAGGGCAGCAGTGAGGCAGCGCCAGCGACGTCGTAAACTAGCCCCTTTCTCTCGGGGATTCTTTTGGTGTGCTTGCTTCTATTCTCGCTTGCATGTGTCCAACGATTCGTGGTGTGTGCACACGATACGGGGGAGAGAGGCACCGCGTGCATTCGGTAGTCGTCGACCCTAAAAACCTCCCCCACATTGCCGTACCCCTCTTCCCTTTGTCTCCATGCGATGTAGAATAGAACGTCGTCTTTTTTGTTTTTCTGTGGTGGCTTGCTAGCGTTGTTGGTCGTCGTCGTCGCGGTGTTGGGCCCCTTCGCCGTTGATGCGATGCAACTTTGTTCTTGCCTCAAACGTGTGTGTCCGTGCGCGCGTCCGGTTACCCTTGATGTACATGTTGTCGATCTTGCAGCAGCCCATCCCCGCCACCGCCACCACCACCACTACCCCCTTCTCCACTCCTCTGCTCGCTGTGCGGGCACGTCTGTGTGGAAAAGGAGGAGGGGCGGGGGTCGGCGTCCACGTTGCAGCGCCTCCCCAAAGTGAAGAATCGTGGCGTGACGGGGTGTCTCCACTCATGCGATGCGCGTTTGCGCAGTGAAGCGAGAAAAGGTGCTGTCGAGGGGGTGCTCACGGATCAAGTGAAGCGAGAACGTTAAAAGCGAAATCAGCGACGAAAGGAAACGGGTGTCCACTCTTGAAGGTCTCCTGTTCACGCTACGGGTACTTGTTTGTCCACGGGGATGAGGTGGTGCGGCAGTGCACAGTGGTGTAAGTATGCTTGAGTCAAGGTGCAGTTGTGGCATTCCACTTACTCTTGCTGAGAGTGGCCAGTCGAGAAAGTGAGGGAGCAACACGACCGGCGCACACCACTGGAGTTGCCTGCTCGCCGCCGTTGGGGAAGCGATGGTGTTCTATCGTCATTGAACCCAAGCGACTCCGCCGAGGGAGGACCCTCGTTTGCACCAGCAAGCGCTTCCCGCAGCTCCCTTGCGTGTGTGATGGCAAGTCTATCGTTCTCCCCAACATCACCCAATCACCCACCCTGATCTCCACCTCTGCGTCTCTGTTCTCTTTTTCTTCTGCTTCCGTCACGAACTCACCGCAATTCCCGTCACAGAACTGAAAAGATCGCACCATCTGTGCGGTCGACAACTCAAGTCCTGCCATTGTTCTGCAGGTGTGTGTGCATAGGGGTGGGTTGTGCACGAGCTAGCTCGCCTCAAATCGCCCCTCTCAGCCTTGGTGCGATCTTAGCAGGGAGAAGAGCAAAAAGGGCGGCCACCGGTGCCTCTTAGAAGATCACATAGGGAGAAGAAAGGGTTTAACGCTATGCAGGCAAGCGCCTACACGCCACAATCCTCTCCTTCCCTCCTTTCTTCCTTCCCTTCATCTGTATCGGCCGAGACTATCAAACCTCCATCACTCTTACCTCATCTGTTGTCTCGCTCAGATATGTCCGATAGTGGCAGCGTAGCGCGCTATCCCCTGGTGCGTGTGAGGGGAGGGGCAGCGATGCTCTTCACCGCCCTGGTCAGCTCTCTTCCGCCGCCGGCGCAGGTAGCGCTTCGCAGAGTCCTTTTGGTCATCCCCGTCATGGCCGTGGCAAAGGTGCAGCGGGCTGCCGCATTGATGTTTACGAGGCGGGTGCTTCTTCCCCTCCTCACCGACGCCTTCCCAGCAGTCTGTGGCGCCCTCGAAGGAGTCAAGCTTAACTCGTCGTCCGCCACGCTGATCGCAGCGCTATCGCGTGCCGTGATCGCCTACTCTCTCGCGGCGAAGCTGATGAAGGCGGACCAGGCGGCCTCGCTCGCGTTTACGACGGGCACCGCTGCGTGTCTCTTTAGCGAAGAGGAACACCTTCGTCGCCTCCTAGGCGCTGTGGTGGACGCCGAAGCGTCATCGCTGCCCTCGGCGCTGCTCAGCGCCCCGCGTCCTGCTCCGACTGCCGCTGCGCCGCGAATGTGCTCGGCATTCTTTTCCACTACTACGCCTGTTGCATTGAAGGCTTACCTGCGCCATGTGCACGCGCGTCCTAGAGCCTCTCACGTTACCATTTTCGTGCCTGGGCTACTCACAGCCCCGTGGACCACGCACCTTATCCCATTATTGCGCGACCTCTTTTGCCACCAGGGCACGACAGTCCTTGGGTACGACATCTGCGCTGACGCAGAGCACTATGACGTGGACCTGCGTCACTTGCACGACCGGATCCGGCAGGAGCGCCGAAGCACAGCAGACTCGTCGGCGTTACCG
>652
CAGATGGCGAGAATGGAGGCGCGCTTCGACGAGCGCATCGAAGCCGCGGAGGCACACCTACAAGAGACTGTAGCGGCGCTGAAAGCGGCGCGGATAAAGGGCATGCAGGAGCTGGAGGAGCAACTCAACACGGCGCATCAGCTGCGGGTGCGTGAGCTCACCGCAACGCACGACGCTGAGCGCGGCCAACTCCAAGACACGATTGGTACAATGGACGCCAAGCTCAAGGAGCTGATTTCCTCGATGGCCAGCAAGGAGGAGAATTTAGACAGACTCCTCGCCCAGCGTGACCAGTTGCTAGAGGAGGTCACCACGGCGAAGCGCAACGGTGCGGCCGCTGTAGTGACCGAGCAGAATCGTCGTGCGGCGGACCTGGAGCAGCTTCGTGTGGAACATGAAAGGGAACTGAAAGCTCTCGGCGACGCGCACAAGGAGATCGTGGACGATTTTGTGCGGCAGCAGGCCGAGGAGCGGCGTGCGCACCAGGGTCTTGTAGACGAGCTGCGTAGCACGGTAGAGGAACTGCAGTACAAGTACCACTACCGCGAATCTCGTCCAGAGGACGTCGAGCTCATTAATAAGCTTCTTCAGGACAGCAAGGAAAAGGAATTGGCTTTGAGCAAGGCCTACGAGGACATGCGGCTGTACAAGCTGGAGCTCATCAACAGAGAGGAGAACTACAACAAAGTCTTTGGCCGACACCCCAACGTGGCGGACTACTCTGCCGTCGCACAGGCGGCCGGAAAGCGTCCGTCCTCGCTTCCCCGTATCGGCGCTACACGCCAGCACTCGACACGGTAGCCGCATGGGCATGTCTGCACATACGCAGCTGCGTGTGTACCTGTATCTGTGCCGGCATTTCTTGATTGTTTTGTGGAGTTGTCTGTGCCGTTCATATGCGCAGCGCTTGCTCCGTCTTTGTTTACCGATTTGGCTCGACGCGTCTGGCGCGTGCGTTCCGTAACCTCTCACGGCATCTGCTCGCCTCGCTCACCCCGCCTCTCCCCTCATGGCACCCCACACGGTCCCGCTGGGATCTGCCGATTCGCGGAGTTCATGCGTGTGCCTGCTGTTCGGTGTGCTGCCGTGCTCGTTGGCTCACGTTCGCAGAGGAGGGGGGGGCGGGGATGCTGTCGCGGCAGGGTGCGGGTGCCCATGTATACAATATACCAATAGAAGTACTTTATACGCTTATTTTCTGTGCTTCTCTTCGCGTGCTTCGAACCGTCTTCTTCACCTGTAGCTGTTCTCTCTCGTCACTTCATCTTTTCTCCGAGTAACTGCGCCTGCGGACACAGCGGCTTGAGGAAGCGAGGGCAGGTGCCCGCCGAGAGCAGCAACAGACTGACAGACTCACATTGCAGCAAGAAACAAAGAACGCCTATGAAGCGAATGCCGCTAGTTTGACAGTGCTGATCGTTTCCCTTTTTGACCGGGCACTGCTGCTTTCAATTTTTTCCAGGATGGGATATCCAACCCACAGATGCACCGAGACAGAGGCCATGTGGGGCGCACTTGGCAGACCGCGTTGCCTTGATCGCTGCTTTGGTTTCTTTCGTTTTTTTTTTCTGGACACGAACGGCCCCTTCCTACCGTCTCGCCCGCGCCGTACCGCTTACTGAGCGTCGCCCACGTGCCTGCTTCGACTTTCGTCTTCTCTCGTGTCCTTCTCTCCTCTTCCTTTACGCACACACACGCACATTGCGATGCTCGCGTTCGTTTCGCCGCCTCTCTCCCTTTATCTGTTTTGCTGTCTGGCGATCGTTCGTTCGCACGCAGTTTCCAGCTCGCCTGGCCTTTGGTGTCGTCCCCCACCCCCATCGGCATCCTCTTATCGGTATCGCCCTCTTTTTGTTCTTTTTTTTCCTGCTCGCCGCTCTTCCCCTCTCACACACCAACTCCCTCGTCAACACCTCAGCGGCGTCGTTCTTGTCACAAACTGCGCGAAAGAAAATAATGGTCAACGCAGTCGCCGAGGAGCTGAAGGCTCGTGGTAACGAGGCCTTTGCGGCGAAGAACTTTGAGGAGGCCATCGCGCTTTACGACAAGGCCATCGAGGTGGACTCAACAAACTTCATCTATTACAACAACCGCGCCGCGGCTTACCACGAGCTCAAAAACTACGCCAAGGCGATCGAGGATGCCAAGAGGTCCATCGCGATCGAGAACAACGCCAAGGCGCACGCCCGTCTCGGAGCCGCACTGTGGGCACAGATGAAGTACCGCGAGGCGAAAAACGAGTTCGAAGTGGCGGCGACAATGGATCCCTCGAAAACGTCCATCAAGGACAGCATTCAAGCCTTGGAACAGCTCATCAACCCAATGGCCTCCACCTCCGCCTACGCGAACCGCCGCGGCGTGCCGCACCCGTACGAGTACGCCCGCGCCGCGGCAGCGGCCAATGCGGCAGTTCAGCTGTGGGGCGGCGAGTTTGTGTCTGTGGAAACAGGCACCATCGGCCTCGTGCTTGACGTCGCCGTCGCCGTCTTGGCAGCAGTGCAGCTGGTATCGTCGATGCTGGCGCCGCCCATGGCGAGCACCCTCTGGACGTACGTTCTGCTCATCACAATGGGCCAGCAGGCCGTGGTGATGCGCATGCGCAACCTCCTGCAGTTCAAGATGGACATCCTGAGCTCGTGGATGTCGCACTTCTCCTCTCTGCTGTTTACTCTATGCTTCTTCGCCCAGCTCACCAGCGTTCGGCCGATCATGTTCATGGTAGTCTTCATCGCCGCCTACAGCGTGCTCGACCTGGTG
>235
ACCATACCACAAGTGCGATCGTCGGGCAGCGGCTGCGTCCGTTGCCTGTGCGCCTCTGTGCGTGGCAGTGTCGTGTGCGTGGGTACAGACTCTGGAAAGGTGATCGTGTACAGCCGCGAGAGTTGTCGGCATCGCTTCTTCATTGTGGCGGTGCTTGACTCCACCATTGCTGCGGTGCTACAGGAGGCAGGCCCGGTGTCGAGTCTGCACCTCTTCGACGAAGGCAACTTGCTAGTGGCGTACGAGCGGGTTTCTGCGGTGTCTGGTTGGCATCTCTCCATCTTATCCACCAACTTCACCTTCGCCGCGTCCTTTGCCACCCAAGCCGACAGCACCGCCGTGAAGGCCATTTCCGCAGACAGCCACACGGGCCTGTACTACGCCGCCAAAGCAAACTCCCTTGTCATCTTCTCTGCCTCTGGTGTGATGCTCACACAGCTGAAGGTGGACGCACTCCTCATGTCGGCCGCTCCCGAGTACGCGGCGCGGATAGCCGACTCGCGCATAACAGCGCTGCTGTTCGCGAACTGCTCCTCCTTCGCGTTCACGAATCTGGTCCTCATGGGGCATTTCAACGGTACAGTTTCCCTGTGGTGCGTGGCGGCTTCCCAGTCCATTACCGGCGAGACACCGTCTTCCGAGGCGCCGCTCTGGTCTTTCCGATGGCTGCACGAGGTTGTCTTTGACGCCCCCGTCACGTGCCTCGCAGCGTCTGCCGAGGAACTCAGCTTTGTGGTGGGGCTCGCTAACCGTACTGCACACTACATCTCGTTTCCCACATCGGGGCTCGACAGCTCATAGCACTGACGACTTGTCACACGCATCCAACGCACTAAGGGACACACGTACACGAGGTCCCTGACTGGACGTCTTCCCAGAACCATTTCACCAGCGCGGAAGAGCTCGCCGCCTCCCTCCTCTACTCGCTCTTCAGAATACGGGTTTCCACTTCTCTCCAGGGCTCATACGGTGCTATTCCCCCGCGTGCCATTCTCCCATCGCCGCCCTCCGCCAGAGGTCCGTTGGCGCTCACATCATTCTTTCCCCTCACTTCGAAAGAAGAGAAGCAACAGGCACCCGAACGCGATGGCCAGTATACTGCCCCAGGCCAAATCCATGACCTGGAGAGTGCAGACGCACGCCCTGAACTGACGGTGTGCAGAACTGCTTGCCAAGCTGCAAGTAACTCCCTCGCCACTCCCTCGCAGCATTCACGGGACATGGTGCCTGCCGCATGAGCGATACGGCCTTTTCGCACAGCGCCTCTGTTGACTAGGATGCCCACCACGCAGTCGTTAGAGAGCCTTACGGATCCTGTGACGCACCACGTGTGCAGCTTTTTTTACTCTTGCCGTTTCAACGCACACTATAACGTTTCCTTCGGTCTTCCTCTCACTCACTCCATTGCCTCCTTCAGCCTTCCTTTCACGAAATAGTATCGTATGCCCTCCGTATCCGTTCACCCTTTCCACGTGGCAACACTAAACTTCGACTAATCAGTGAATACGCAAAAGCCAAGTATCAAGGGCTCACGCACGCCCCCCAATGCTACCAACAGCAACAGTGCACAAGCGCGACCTGCAACACGTGGGCCAACTGAACATGAGCACTCTCTTCATTTTCTTCTCTGCAAGGTGCAGCTGTGCGATGGGGTTCGAATGCGCTGGTCGAAACCGGTTTGCCCTAGCGTGGGAAACGCCCCAAAGATCCGCTGGCGGCGCTGGTGCTGGTGCTGCGCGGCTGTGATTCTAATGAAACATCTTTGCTACAGGTGATGTGCGCTGCGGCGCGCGAGATGACCTTACTGTTTCCAATCTCCAACCAAGATCAATGAGCTGCGACTGTTGCGCGCGCGCTCCGGGCTTTGCGTGCTTGGTGGCACACGGGGCCCTGCGCAGAGACGTGCCTGTGTCCGTGTGTGTGTGTGTGTGCGTGCGCGTGGCACATGATTACGATCAAGGACATCTGAGTCAAAACCAAAGTCACTGTCTGAACCCAACGACTGTCGATTGTGTCCCCCGTGTCTGAGCTGTCGCTGCGTGCGCTGCGCACTCCCCCGGCTCTGCCCCTCTCCCCCCTCGTCTGCAAGCACCGCCTCGCTGCTGCGCGTGAATGATGATGCGTGTATTCTGCAATGCGGACTCCACTGACGAGGAACAATACTACTACTATGACTATTGGCATCTGACGCTGTGCGCTGCGGTGTGCGTGATGTGCGTGCGCGTGTGTGACTGCTCTACGACCTGCTGCGCTGCTGGTGCGCTGGCGAAGAAGGACCAAAAGGTCGTTCGCGGTGAACTGGTGCCGTGCACGCGGGACAGTCCTACGAGAGAATGGTGCCGCTTGGGGTGTGCTGCGCAGCTGTGCGATGGGGTTCGAATGCGCTGGTCGAAACCGGTTTGCCCTAGCGTGGGAAACGCCCCAAAGATCCGCTGGCGGCGCTGGTGCTGGTGCTGCGCGGCTGTGATTCTAATGAAACATCTTTGCTACAGGTGATGTGCGCTGCGGCGCGCGAGATGACCTTACTGTTTCCAATCTCCAACCAAGATCAATGAGCTGCGACTGTTGCGCGCGCGCTCCGGGCTTTGCGTGCTTGGTGGCACACGGGGCCCTGCGCAGAGACGTGCCTGTGTCCGTGTGTGTGTGTGTGTGCGTGCGCGTGGCACATGATTACGATCAAGGACATCTGAGTCAAAACCAAAGTCACTGTCTGAACCCAACGACTGTCGATTGTGTCCCCCGTGTCTGAGCTGTCGCTGCGTGCGCTGCGCACTCCCCCGGCTCTGCCCCTCTCCCCCCTCGTCTGCAAGCACCGCCTCGCTGCTGCGCGTGAATGATGATGCGTGTATTCTGCAATGCGGACTCCACTGACGAGGAACAATACTACTACTATGACTATTGGCATCTGACGCTGTGCGCTGCGGTGTGCGTGATGTGCGTGCGCGTGTGTGACTGCTCTACGACCTGCTGCGCTGCTGGTGCGCTGGCGAAGAAGGACCAAAAGGTCGTTCGCGGTGAACTGGTGCCGTGCACGCGGGACAGTCCTACGAGAGAATGGTGCCGCTTGGGGTGTGCTGCGCAGCTGTGCGATGGGGTTCGAATGCGCTGGTCGAAACCGGTTTGCCCTAGCGTGGGAAACGCCCCAAAGATCCGCTGGCGGCGCTGGTGCTGGTGCTGCGCGGCTGTGATTCTAATGAAACATCTTTGCTACAGGTGATGTGCGCTGCGGCGTGCGAGATGACCTTACTGTTTCCAATCTCCAACCAAGATCAATGAGCTGCGACTGTTACTGCCGGGTTGAATTTCTTTTTTTTTTGTTTGAAATTGGCTTTTACTAGGGTGGAGTAAGGTAATGCTCGCAATGTCCGATGGAAAGGGAAGGCTGATCTCCGGTGTGTGGAGTGCGTAGGAGTGTGTCTGCTGTCCTCCTTGATTCGGTCTCTTAGCTGGTTCTCAGAACAGCGTTAGGTGTGTTTGGCAAACTGGCGACGATATTGCGGTCGGTGAGTAGTATCTGCAGCTATGGTAATGCTGGCATGCGGCACATTCACACTGCTTCGGGTCGCGCGTGTGCTTTCTAGAGCACGTGTTATGATGCTGGTCTGCGACGGCGCATGCGCATGTTCGTGCCCATTCTCTATGCTTCTCTGGCCTAACGCCTTCTCGTCATGTAAACGTTTCCCTCTTTCTTGGATCGACTTCTTCACGGTGCCTGTCGTGTTTTGCGGATTTCGCATGTGCTCGTTCTTGTGGTGCAGTGAGCGACGAAAGGGCGCTGTAAAGTGTCGCATAGAGGGGCGGTGCATCAGAGGGCGTGCAGGGCGGTATTTTGTCCGGGTGCGTGCGCTTTTTGTGGGGCCTTCTTCTGTGCTCGCGGAGTGACAGCGGCAATCACCTCTTCGTAGTCGGCAGCGCAGACGTACAGTACATCTTCGCATTCACAGAAAAGTAAGAGGTGGCAAGTGGGTGATCATGGAGCGAGTGGCACGCGTGGTGCAGCTGCAGAGCACTGCAGGAGCTCTTAGTATCGAGCTTTATAACAACTTCTGCGCCGACTCGTTCTGGCAGCTGGCGAGGAGTGGCCAACTGCGCCGGTTAACGTTCCGCCAGCTGTTGGGCGGTTTCGCGCTGCTTGGTGAGGTAGAGACGGTGCAGGGCCACTCGACGACAGCAAGCGAAGTAGATGCCGCTGCGCGAAGTCCAGATGGTGTACCATTACTGCACGTCGGTGCAGGATTGCTGAGTTGCAGGCCAACCATCGGCGCTGTGACAGCCAGTCGCCTTCTCATTACTCTTTCTCCACAGCCGCAGCTCGACAAGACGCACGTCGTCTTTGGCCGTGTCTACTCGGGCATTCACACGTTGGAGCAGATATCTCGCATGCAGGTGGGCGCGGACTTCGTTCTGTACTCTCCTGTGACGGTCGTGAAGTGCAGCACGGCGGTGCTTGCGAGAGGCACCGCACCGCAAAACGCTACGGCCAAAGTGGCACCGGCGCCGTGCGCCGTCAAGTCGCCATATCCTTCGAGCATTTTGGCAACGCTGGAGTAGTCCCTTCCCCCTCCCCCGCCCCCGCATTTACCCACCGACAAGTCACGGCTGCACACGTCGTCTCTTCGGTCTGTCGCTGAGTGTATGCCTTTCCACAGCGGGGCCAGCGGCGATATAGTGGCGCTGAGCGTTCGCCGATGGAAGAAAACGTAACAAGGAAAACGAGACGAATGCAAGCGACAGCCCGCGTATGTGAACAGGGCACGTAACCAAGGACAGAAG
>1595
TGCTCAGCGAGCCAGAGTGGACTCATCATCCAGTGGAGTCCGGCGAACAAGCTGGCCAAGCCGATCGCCGCGTACAGCGTGCGGAGCCGCCGCCACCTCTCTGTCGGCATTACAGCACTCACCTATGGCGGTGTACAAACTCAGCGCGGCAGTTACCTCCCCGCGTTGGACGGAGTCCTTCTCGTGGGTCTGGAGAACGGTGAGGTGGGCCGCGGTCGCACATGGCCACTGCCTATCGAGACGAACTCCCAGGCGCCACCGACAATCATCCCTCTTGAACTGGACTGGCTGGAGAGCCACTGTGGCCCACTGCAGTCACTCAGCGCCTCGCCCTTCTTCCGACACCTGTTCTTGACCACTTCCTCGGACTGCAGCGCGCGCCTGTACTCGGACCTCGAGCGCTCTCCGCTCCTCACCCTCGAGTCGTCGGAGGAGACGAAAGGATATCTGTACGACGGCCGATTCAGCCCGTTCCGGCCCTCAGTCGTGGCAGTGGTCTCACGTAGGTCACTTTTGCACGTTTACGATCTCGAGAGGGACCAGCTCAAGCCAGCGTACACGGCCGCGGTGTCGGCCGACGGAGCAGGAGTGCTGACCGTGGCCTTCAACTCCACCGCAGCCGAGTGGCTGGCCACTGGCGATGCGCGCGGCGTAGTACAAGTTTGGCGCCTACCCACAGAACTGTCACAGGTCACCGAGCTCGAGCGTGCAGCTCTTCGCTCCAGCCAGCCCACCTGTGACAGCACGAAGGAGGTGCAGGACTCGGCCGCTATCCTAGACTTGTTCGGGTCTCGTGTGTAGATGTATGCCAACGCCGTTGCACTTGTTCGTTTTACGGCCTTTTTTTTGCTCCTTTAGCTCTTTCTTGTGAAGTCCCCGCCAGAGCCTTCAACTCCGCATGCTTATGCTAGGAGGCGTCCGACCGGGTGCTGTGACCAATATGCTGTCCGCGATACCGAGTACCGTTCGAGGCTCAGAGCACACCGCGTTTTGCGCAATGGTCTTGTACGCAATGAGCTGATTACGCGCGCATCTCCCATCGCACTGGATCGGCTCCTCACCTGTCGGGTGTGCACGGCTGCCTCTCCCACTGTGCCCCTTTAGGAGGTCAAGCCTAGAGATCAGAGTGCGCTAGCACATGTCTCTCTGCGAGCCCCTTCCGCTTGACACGCCCACGCCTGTGAGAGGCGTGCGGGCTTAGGGGAAGTCGGAGTGCCCTTGGTGCCACAAGCTCATAGCAGCGTCCCACCTGTCGCGGCGCACGCAGGCAAGCCATCCAGACACGCCCACCTCAAAAAAAAAATGGCACAAACGGAAATGTAAGATCAAAAAATAGCAAGCCCCTTCCCCAGACAACAGCATCGTCCTGAAACAAGCCCAAGGATGCAGGAATGCGAGCACTGTGCGCACGCGCTGCCATGCACAGCTGGCACGGTGTCTCACACCCAGACAAAGCATCTAGAGGTCGGAGGAGCACGAGTGGGGGAAGGAAAAGGTGCCAATATATCCACGCCAATCAATGACCCAGTGCATGTGCACGAAGCATGCAGCTTCTTCTGCATCTCACCGGCGGACTGATGAGGCATAGATGCCGGAAGCAGCACGAGACCCCCCCCCCCCAGTTGCACCATCGGATCCTCCAGACTGCGATGGAGTCCCCACACAAGGTTATGGGATTCCTCGGGGTGCACGGCCTCAAAGGGCCCTGGCCTGCGGCTGGCCAAGCCCCCTCCCTGAGGCCGTCCGGCATGTACCTTGGCCACCGCCTGTTACCCACCCGACTGACGTCGCCGCTTCCGCCCTCGAGCAGGAGCCTGAACGCGGCCCGCCTGGACCGAGACATGCTATTCACCCGGGTCTCCTTCTGGCGCCGATCGCGCCGCACGTACCCGAAGAAGGGACGAGGAAAGACAAGCAGAGTCCGCAGGATGCATGGCCCGATTCCGCGGCAGGACGGTTTATCCTAGACGACGGAGATATAGCCGCAGTGCCACAAGGGCCACTTGCGCTGTGGTTGTGTGCGCGTCTGCTTCCTGACCTGTTCGTGGTGGAGTAGGCAGACTGAGGGGGGTTTATTGTGAAGTTATGGGCTATTGCACTGATGTGTGGCAGTGCGTCTCGCTAGCTCTCACGCTCTTACAATCTCTCGAGGTCTCATGGAGCCTGTCATTGAGCTCACGTGTTTGCGTGCATGCCGCCGGATACAAACGTGCGCACGCAAACTGTGACTCCACACAAGACGAGGTGTCGCGGCGGGTGGCAGTCAAGCTCGGCTCCCGTTTGCCCATCGTTCTCTGTTGCCAGCTCACGTGCAGGGCCACTAGTACACACAAGCATAAGAGTGTGAGTGCAGGATGCCCGCCCAGCTTTCCTTTTCTTCGCCTATCCTTCCGGATCTTCCTCTAAGCTCGATTGCCTGCGGGTGTGCATGTGCGCACTGCGCCACAGCTCTTCTTGTAGGCAGCGAACCGCACCAGCAACGGTGAATCATGCGCAGCAATACACACGCACGGCACCGCGCGCAGTTGCAAGGGCCGTGTGGCCCTTTCCTCGCCATTTCCTCTCTTCACTCATCTCTTACGCTCTCGTTGTGCATCGGTGGTACACTATTCGTCTATTGGCCTGCGTGTTTTGGCGGGGGCGAGTGCTGGTGCGAGGGACGCCACGGACGACTGTGGCGTGAACCGCGGGCCTTGGAAGGAAAAGGAAGCTCAACCTCTTCGCTGACGTGTTTGCCTCGTCGCCTCGCTTTGCAGCTCTTTTCGGCGTCCTCATTTTCCGGACTCTTCATCTGAGCGGCGCCCTCGTGATTCTCACTTACACCCATCCTTCTGCGCATAGCTTGTACGTGTTTGCACGCCTGTGGCGGCCACCGTAGATCCTCTTCGAATACTCGCGCACTCTTCTTCGCCTCTCTGCGCAGATTCGCTCACATGGTGCTCCTGCGCCTCCGCGTCGCCGTGGTCGGTGAGCCGACTTCCGGCAAAACGGCATTTGTTCAGATGGTGCATAGCAACGGTACAGTATTCCCCAAGAACTATCTCATGACAATGGGGTGCGACTTTGTCGTAAAAGAGTTTGCGCTGGACGACGACAACACGGTCGAGGTGTCGCTCCTGGACGTGGCGGGGCAGCGGCTGTATGATCGCATGACATCTCACTATCTAGAGAGCGTGTCTGCCTTTATTCTCGTGTATGACGTGTCAAACAAGGCAACGTTCGAGTCGTGTCGAAAGTGGGTGACCAAGGCGCGGACTGCGAAGAAGGACATGATCGGCTTCCTTGTGGGGAACAAGATGGACCTCGCTGACAAGGCCGAGGTCACGGACAACCAAGCGGAGGTTTTTGCACGCGCTAATCAACTTACCTTTTTCAAGTGCTCTGCACTGCGCGGCACGGGCACGGTAGAGCCCGTAGAGAGGCTCTCGCGCATGTTCCTGGAGGAGTATCAGAAGAGACTGGCTCAGCTGTCACAGCTCAGCGCAAGCAAGTGACGGGCAGGCACCGCCTTCAGTGCATTGCTACACACACACACACACACACTACCTCATCGAGCCTTGCTTTTCCACTGCGATTGGAATTGGTAGGGTTGACAAGAGAGGTTTGTGCGGCGGCCAGCACTGCGGCGAGAGCCTACCACGCATCTAGATTCCCGCTTCTCGCTGAGGCCTTTCCCTGCAGGCATCAATCTCTCTTCTTCCTCGTGTGTGAGGATGCCGATGTGCAATACTGTA
>820
TCGTCGCTGGCGTCGAGCCCGTTCCCCCTGAGCGTCGCAGCGGTGACGCCGTTGTGCATTGACGACCTCAGCTCCTCGTACGGTCCGAACGATTGGGCCCTCTTTGCCGTCAACATGCCCGGCGTTAAGCCGAGCGAGGTGACGGTGCGCAGCGTGTACGTGCAGCACAACAACTCGCGTATCTATCTCATCTACAAGGACCCGAGAAGTGGTGCGGCTTCGATCCCGAACAGCGACGCTGACGGTGACTGGTGGCAGTACAAGTACCCCTTCCTCGCCTTCCGTGACTTGGAGGCCCACGTGAAGAACAACAGCATCACCTACAGCACGCTTATGGAGTCGTCCGCGGCGGCGGCGGATGTAGTGTACGCCTTTACCTTCATCCCTGGCGCGCTAGGGGTGGACACAGACATCGAGGTGGTGGTCGAGGCCCTCATCCAGCCTAGTGCGGCGGCGGAAAGCACGACGGAGTTCCGCCGTGTGTTGCACATCGACCCGCTGCTGACGCAGCTCAGCCGCCAGGGCCCGCCGCCACCATATTCCTCGTCGAAGCGTGAGCAGAACAGGACGAACTTTTACGCCATGGGCGCCACCGCCGGTGTGGCTGTCGCCCTGGTGGTGACTGTCATCTTCTTCATGTTAGCGGACAACAGCCGCCCTTTGCCCAAGTGGGTGCCGCGCGGCAAACTCATCAAGGAGACGGTGCTGTCGGTGCTGCCGGCTGGCTTGCGTGGGAAGAAAAAGCCGAAGCGCACGGTTCACAAGGATATGTACGATGCCATGAGCTCCGGCGCGTACTGAAAGTGAGTGAAAGAACGAAACGTAAGTACTCACGTGCGTATGACGTTGGAAGCTGCGTTAGGTAGCTGATCGCGGCGAATAGGCAGTGTGCGCGTAACCCCGTGCAGCTGCTAGCGGAGCGGGCTCATCGATCGCGGCCGCGGCGACTCGTGTAGCAACGATGCATCGGTGGGAATGAGGTGGGGGAGAGAAAGTGCAGCAACAGAGCTGAGAAAAGGCGTGCGGCATCTGATCGCCTCCCTGTGAATCGGCTTCTTTGATATGTGATGGTGTGTAGTGCGTCGAGAGTGAGTGACGTGTGTGTGTGTGTGTGTGTGTGTGCTTGTTTTTGTGAAGGCTGCGAGTGGATATACTCGCGCGTTGCGAGCGCTGCAGCAGGTCCATCGCGGAGATGGCTCACCTTCTCTCCCTGTGTGCTTGTGTGTATCTCACAGCCCTCTCTCTCATTGCCTTACGTCCCCCTCCCCCGTACCTTTGGAAGAGGGGGGCGTTTGGCATTTTGTTAGCGGCCGTTGCCTCCATTGTATATGTGTGCGTGTGTTTGTGTGTATCTCTCGAGGATCGAGTCGGCAACAACGCATGTCTTCGTTAGACGAGGCGTACTTTGCATGCCCATCTCCCTCTCTCTGTTTTTTTTTTAGGTCGTTGTGTGCGCGTGTGTGAGCACTGTATGCGTATCACCGATCTATCAATGAAGCGACGAAAGCATTAGCAAGAAGGCGCACGCGAGCCGACAACAAAAGCGATGGATAGCGAAGCGCAGAGCGAAAGAGGGTGAGAGAGAGAGCAAAATACCAGAGTAAGATGGCACCGCACTAATCACAGCAAGTTGAGGGGGAATCCTAATGTATACGGCGGTGCGTGCGTGCGTGTGTGCACCTGTGTGAGAGACCTACAGAACGCTTGAAGGACGTACATATTTCCACTTCTTCTCTGCGCACTAGCAGGTGCCGAGGCCACAGCGATGCACCAAGAGCAGCGCCATTGCGCGAACCGCACCGACGTTCAACGACTGCAATACCCAAATTAATCTTGGACAAAGCCACTTTATATATATATTGCGCCGCGTGCCGCGTAGACCTTGTCTACTGCAGCCCGTGACTGGCAACACACCGATCTTCATCATACCTCACTGCTGCCTCATCCACTCTTTCTTTTCCCTTCTCCCCTTCTCTCTTCGCCTTTTTACCTGTCGTGACACATTCTCGCTCTCACTCCTTCCGGGGTTCAGGCGCGACACTTGTCTACGTACCCCTTCCCCCTCCCCCGCATGTGTGTCCCCTGTCTGGGTGGTGGATACGTCTGACGCATACTGCGCACAGCAGCTATCGCCTCTTTTTTTTTCGTGGACTTTGCCTGCCTTGTTCGCATCGGACTTTGTTGATCTTTCTCCATCTCGCTGCTCTTTGCGCTGCTCTCGATAGATTTTTTGGGCATGGGGGGGCACTCTTCAATTGATCGGTGGGCGCTCTTATGCGAGCGCATTCTTGCCAGCCTCCTTGCAAGCTTTTCGCCGCCACGATCGCTAAGGTGAAGCAGACATGACATTTTGTTTTCTCGGCTCCTTCATCTACTCTCCCCCTTCCGCCGCACAGCCGCGCCACCCATTGTGCTGGTCGCGACCCAGTGCATCTCCTCGCGGTCGCGCAGGCTGTGCCTCCACCAGCAGGCAGTGCGGGGGCCGTGTGGGATACGTTCGAGTCACGCGGACACGTCGCCTATCGCGTGGATGGCAGAAGCGTGCGCACCGTCGCTGGCCTCTCCAGCGCAACAATGTCCACAGCCTGACCGCCGGCATGCGTAGCGGTACATCGCTCTGACCCTCCCGCCCTCCGCCATGTCCGAGGTGCGTGAAGTTTTCACCACCTGAAGTGGCTCGGCGTTGGCAGGGATAGGGGGTGGGGGCTGCATAGCTTCCCCCACACAGAGCGTGGGGAGGGGGAGAGGGGTGTACTGCGCCCTGCGATGCCACGCGCGGAGAGGGGTGTCCTCCCCGCTCCCTCCACGCCTCTCCCTTGTCCTCTATTCCTCGTTGTCTCTCTCGCCTCTCTCGCGGCAGTGACGCGCGCCGAAGTCCGTGTAGAGTGTAGGTCGTTTTCTCGAATGCTGCATGCATGCTTACACTTCAATGGCTTGTGTGTAAACTTTACACCTGATTTCACTCCCTCCCTTCCTCTCTCTCGTTTTCTCGTGTTTTCGCGACTCTGGCGTGAGGCCTCTCCCTCTTTTCATGTGTAGTGTAGGTGTATCTATCTAGTATCATCTGCTGTCTTTGTCCGCTGATGTTGGTTGTCGTTCTCGTGACGGCGGTGTTCTGTGTGATTCTCTTTGGGTACATGCAATGCATCATTATTCTTGTGTGTTTTGCCGCGTGCAGATGCGGCAAGCTGCCCCCCCCCCCCATGCGGAATTGTGTATCTGTGTGTCTTGCAGGTGCGTGTGTGCTTGTGCTGGAGCTCTTCATGGCTTTGGCGTGCTCTGATGCGGCGCGTGCGCCTACTTTCTCTTCTTCATCCCCACCTCTTCAGCCGCTGTCGCGCCTCTGTGTACGTTATTGGGCGTCGTTGTTGCGTCTTCGCGCACTCCTTCTCCACTGCGCCCGCTTCCCATGTTTGACTGAAACATGTGTGCATAGCGTGTCTCCTTTCTCTCGGTGCTGGCGTAGAGAAGACAAACACAACGCTCAACGAGTCGAAGAGTGCATCTGTGACACACATGTAAACCCCCGCCCCGCATCCCGATTCCGAAAGGTGCGTGGATGTATATGGTACTGGCGCTTACACAAACGTGCCTGTTGCCACACCAACCTCCTCTCTCCCACCCCTCCCCAGACGTACGCCATTTTGTCGCCTTTTTTTATCCTACAACCCGCTTCGTGTTTCTGTTGGCGTGCTCTGCGTGTGGGGTGATCCCGAACCCCTCTTTTCGCGGGCCCTTCCTCTGTCCTCTCTTTGGGCCACGAGCGTGCCACATCAGCTGCTCCTGATGATGGTGGCTGCGGTGGCGGGAGGATGGAGAGGAGGGAAGAAAGGTTGAAGGAGTCTTTCCTGCGGGCCATACTACATTCTTCGCAGGCGATGTTGAGTGGTCTTCTAGTGCTTCTGCCTTCTGTCTCCTCCGTGTCTCTCTCGTTTATGCCACTGTTGTGCTTCCGCTTCACACACGAACGCACCAATAACCCCCACCCCCGCCCTCCCCTTGGAATATATGGCACGCTCTTTCCTCTTCCTCCGTGCATCATTGAATGATTTACACACACGCACACGCACATGCACACTTACTTACGTGGGCACAAACGCGTGCATGCAATGCTTACCATGAAGCAAACAAGAAGGAAAGGGGGTGCTGTTGCTAGGGGTGCTTCTACTGTGGTCTTACCATCCGGCTGCTGTTGTTTTTATTGCTGTGCCGTTGGCCCATCCTAGAAGAAGACCGCGTAAACGGCGAGCTGCGCTCTGCCCCTCTACCTTCACCCTTTTGGCTACTCCAGAGAACCGTGTGCCCTTCGCATGGCTACGTAGAAGTGCTTGACCCACAGCTATACATAACGAGTTTGGCACTTCCTCGCACGTCAGCCATGTGGCGCCCTTCACGTGTCGCACGAGCCGTTGCGGGACCGTGCGTCGCGCACCACCTGCCCGCGTCATTCTTGGCATGCGTTGTTGTCACCCCTTCACCCGCATCTCTGTCGTGGAGGTGCGGCAGCTCCTCGATGCTGTGCGGGTCTTCGACGCTCATCGCGGACGGTGGTGTAGCTGCGCTTTCGCATGCGCGCCGCTGCGGGTCGGCGATGGGCCGCGTCGGCCAGGCGAGAGGCGCCAGAGGAGCAGCCAAGGCAAAGAAGGAGGCGGGCGCGGTTGACAGCAAGGGCGCAGCATCCTTGTCGCGGCGAGCACAGCCGATTGCCGCGTCTGCCCAGCAGAGGTCAGCCTCATCGCTACCCACCTCTATAAACGCGGACGAGCAGCTCGAGGAGAGTGTAGCGTTTTCTATTCGAGGCAGCTCTTCACAAGAGGAAGCAGCTGAGTCAGTGGAGCAAGAGAGCAAGAGAGCCGGCGGCAATCTGTGCCCATCCCCGCCAGCACAACGTAAACGCGCGAGTCTCCGCTCAGCACGTGGCCGCGGCAGCGCTCGACGACTTGAAGCGACGGAGGCTCGCGATGCCGTGGACGAAACGGACGCCATCATGGGCGGCGACAGCGACGAGTTTTCAGAGCCACCCACAGAGGACCCCATGGGTACCACTCTGGAGGAGGCGTTTGGTGGCGATGATGAGCCCAAGAGGGAGAGCGGCGAGCGATGTAGCGGCAGCGGCACCGAGACACGCCTGGACGGTGTTACCCAGGCGGAGGAAGGCGACGGTACGGCTGTGACTCGGCGAGCGCGACGCTACAATCTCAAGACGTCGATTGTCGACGCGGACGCTGGCGAGGCCGATGCAACCAGCACGTCTTCGCCAGAAGACAGCGAAGAATGTGCGGCGGACACGGCGGCTGTTGACGAGGATACGGCAAACCGTTACTTGGCCCTTGCGTTTCCCGAATTGGCGGCCGAGTACGCTGCTGCAGGCGACGGTGCCAACGCCATCCCA
>1031
CGTGGCCGCCTCATTGTCGGCGCCGCTATCGGCGTGAAGAAAGAGGATCACAAGCGCGCCGCCGCCCTAGTGGATGCCGGCGCGGACGTGCTCGTCGTGGATATCGCGCACGGCCACAGCGACCTCTGCATCGACATGGTGAAGGCACTCAAGGTGAACCCGCTCACCAACAAGGTCGACATCATCGCCGGCAACATCGCCACGGCGGAGGCCGCGCAGGACCTCATCGACGCGGGAGCAGATGGCTTGAAGATTGGTGTGGGTCCGGGCAGCATCTGCATTACGCGCCTCGTGGCCGGCTCCGGCGTGCCGCAACTGTCTGCTGTGATGGACTGTGCTCGCGTGGCGAAGAAGCATGGTGTACCGTGCATCGCCGACGGTGGCGTCAAGACAGCCGGGGACATCTGCAAGGCGATTGCAGCGGGCGCTGACACGGTGATGTTGGGCAACATGCTGGCGGGCACAGACGAGGCCCCAGGCCGCGTTCTTGTAAAGGATGGCAAGAAGGTGAAGATCATTCGTGGCATGGCTGGCTTTGGCGCGAACATCAGCAAGGCGGAGCGCGAAAAGCGCCTTGACGAGGACGTCTTTAATGATCTCGTGCCGGAGGGTGTGGAGGGCAGCGTGCCCTGCAAGGGCCCCCTCGCTCCGATTCTAAAGCAACTTGTCGGTGGCCTGCGCTCCGGCATCTCGTACTGCGGCTCCCACAGCATTGCCGATATGCAGCAGCGCGCAAGGTTTGTGCGCATGTCGGGCGCCGGTTTGCGGGAGAGCGGCAGCCACGATATCTCGAAGCTGTAAAGGAGTCTTATGGCAGCGCCTACATACACAGACACATACACACACACAGACACGCATAAACGCCATAAGCGGGCAGCAACGTTCTTTGCGGACTTGGTCTTGTGCAGCTTCTCTGAGTGGGGCGGTCAGGGTACCGGGAGTTCACCGCAAGCAGTTGACGCCGTGCAGTGCCTCCTCCCTCTCCTTCCCTGCTTCCGTCCTCTTGCTCCCCGCAGGTGAAGTATCTTTGCACAGGTGTCGGTGGTTGCGCGTTGGAGTGTGTGGCGTCCATCTTCTGTCGTTGCACCATCTCTCATTCTGTGTGTGTGTGTGTCTGTGTGTGTGTGTCTGTGTGTGTGTGTCTGTGTGTGTGTGTCTCGGTGTTCTCCTTCCGCTGATGCGATCAAGACAGAGAAGCGGGAGGAGAGACCTAACATTTCTTTTCCGTGTGAGTCCACATCTCTTCCACACAGCATGAGGTCCCGTTCCACTCTCGAGCCGCCGACCCTGCCCTGCCACAGGCCACCCGTCGCGTGGCGCGAAGCAGCCGTAGACACACGCCGGCGCGGCACTGCGCCAACTCGGGCATCGCAGCACGGCCTCTGCCTCGAGCCCTCCCCACCCACCCGCCTTGCAGTGCCGCCTCACAGCCGCTCCCCATTTGTGCCGGTGGCCGCGTGGTGCATCTCCCGCGGTGGCGCAGGCTCCCTCCACCGGTGGGCGGCGAGGGCGGGGCGGGATGTGCTCGAGTCGCGCTGGCGCCTCGTCGATCGTATGGATGGTGCAGGCGTGCTCGCGGTCTCGGGTCGCTCCGACGCCACGCCGTCGAGGATGTGGCCGTCGGCATCGGTGGCGATGAGGCGCCCTGACTTCGCCACGTCGCAGGCGCTCGGCCCTGTGACCGCCGGAAGTGGCTCTGGCACTTGGCAGGGATAGAGGGACCGCCTGGCTTCCTCACACAGTGGGGGTGCTGGACCCTGAGATGCCACGCACGGAGAGGTGTTTGCCCCCCCCCAACACACGCACACACCTCTCATCGGATGTGAGCGAACTAACGAGAGTAAAAGGGGACGATGCCGATGCGTTATGTGTGGCCACGAAGCACGCTATGCCGGTGTGTATGTCTACGCACAGGCCGGGTGGATGTGTGTGGTGGTGGTAGGAAGGGGGGCGAGGGGTGCTCACACACACGCCAGAGAGAGAAAAGGTCACGCATACGCACACACCAGCACGCGCGCATTCCATGCTTTCGTTGATTTAGCTTTCATTTTCTTTGTTGTTTCGTCTGTCTCGGCTCTCCTTTTCTCTACCCATCTGCATATGCATATATCATGTTGAAGGCATGCTTGGGGGCAACAGAATGCTGACAACTAACTCTCGCTCGCTGACTCTCGGCACCCGCGCGCCTGATCTCCTGCTCTACGCCGGCAAGCGAGTGGGCGTGAGTCCCTGCGGACAGCATATTTAATACCTTCCTTTGTGTACTCCATTCATTCACGTCCGCACGCATTCCTCGCGACACGGTGGTGCGACGAGATCGGGGGGACGACGGGGCCTGTCCCCTCGCTGCCCAGTGGCGGCGCGCTCTTTGCTCTGCCTGTGAGTGCGCCTTCCTGTTGCCATATGGGCCGCGGATGGGCGACAGTGACCGCACGGCCCCTTGTCTCCCGTTGTGTCTTCTGTCCATGCGTCCAGAAGGTAGGTCTCGCCCCCGGGCCCCCCTGCATGTCCCCACCCGGTGGCACCGTACGCTGGAAGGACGTGTAGGGCCGCACTTTCGCCAGTGCGCACGCACAGGCGTATGCGCGTGTCTGTGCTCTTGTACGGCAGATGCGCTCGACTCCTACTGGCATGGGCTCGGTGTAGGCGGTCGGACCGCCTACACTCGCCGGACGTCGGATTGACTGAGGTGGATGGGCCGACTCGCCCATAGCGTCGGCGTAACTCCGTTTCCTTTCGCCATCTCTCTCTCACGCTGGCAAAGGGACGGAGGCATTAACGTCTCATGTGAATCAACAGTAATGCATGACTGAAATGGAAGGAACGCACACAGGAATTGCATCATCATCAGCGTCTGAGTGATCGTATCTAGCGCATCTCTCATATCCCCTCTCCCTCTCACTCTCACGGTCCGTTCCCAAGCACAGTCGACTTATCTTCGCATCGGAGACGAGGTGTGAGCAAAGTCGTAGTCGCGTGCCCGCCGGCCCACATGCACACACGCACACGTACATACGTGCATATGCATGCATATATAGATATGCATATATAGTTATATGTGGTTTATGCACCCTCGCGTTAGGAGAAATAGTACGTGGAAAGGTGAGGGGATGGCGAGGGAGAAGGCAGGATAGCGAAGAGGCGTAAGAGGCAGAGACAGAGAGAGAGCACAATAAGGGCCTGCCCTCAACGTTTGTGTGTCTGTGCGTGTGGGTGTATGGACGCATAGGCGCGTTGACGCCTTGCTTCCCTCTGACACACTCACGCACCGCGTCTGAACGAGCCGACCGCGAATGGGCCTCGGACACTGCCGTTCGCCCCTTCGCTGATCCGCATACCCCACCCCCTCCTCCTAAGGTCGCTCTCCAGTTGCCTCTGGCTGTCTTCAGCTGCTTTTCACGTCTCTCGCTCTGCTCTGCAGTCACGGACACACGCAGTGCCGTTGCACCTCATCTCTCGTCCTCTTTTCTTTCACAAAACTCTGCCTTCGCGGTGTTTCACCACAGGAGCTCGCGTCAACCACCGCAGTCATGCCACCGCCGACACCACCAGCGCCTTCACCGCGCACCGTCTACGATATTGTGAAGTCACACATACAGCTTCCAATCAACCGCGACTACAATGCCCTGAAGCGCGTGCTGCGCGATTGGCTGGCGTACAGCACGCACACGCCGTTGCAGGAGAAGCCGACCTTCGCAGCGGAGCTAGTCATCACCATTACCCGCATGCCGCCCGCGTCTCTGAGTACATCACACAGGTTGCAGGTAGCATCAGCGGAGCTGCGGTCGGCGAGGCGCGTTCAGCGCGACGAGGAGGGCGTTGGTGGCCTTTGTCGGGCACGCGCGAGGGTCGCGATGGCGCTGGCGACCCTGCGTTGGCCGCGAAGGTCGCCGGTGCTGCTTCATCCTCTGCGCCCACCATCCCTCCCTACGTGTACCGCAAGGTTGTGCCTCTCCACGTGTGGACTGCGGTGCTGCCGTGGGAAATGCAGCGCGGGCTGTCCTTCAGTGATCTGCAGCTGCCTCCGAGCGTGTCGTCGTCGCGTGGCGCCGAGTCAGGCTCGACTGCATCCCCTGAAAAGACAGCGGCAGCGGCTGATCCGCGCGCACCATACGACATACCAGTGCAGCCGCAGCAGCAGCGGCAGCAGGGGACAGCTGTGGATGCTGAGGAAGAGGACCTGTATGGGGTAGTCACGCCATCTATCGCCTCCCGCGAGGGCAACAGTGCGAGCGTGGCGACGGCGGCGCTGGCTCGCGCTCCGCTCGGTGCGGCGGCCACCGCCGCAGCAGCAGCAGCACCGACCTCCTCCTTGTCCATCACACCCGCCGTGCCTGCGATGTTGTTCCTCTCTGATATACGCTCTACCAAAGCCCACGGCATCGGCTTCTGGAGTGGGGCGATCCGTCAAGCCATCGATGTGCTCTTTGTTGGGCCGACGCTGCCTCGCTCAGTCGGTGGAGCCTCCGCGTCGTTTCGGAAACTTCGTCAACAGGACGGTATGGCGCTGGTGATGGAAAACAAAATCTCCAGCGAGGTGCTTCATCGCTTCTTCCCTCTGCAAGAGATACGATCTCCGTCGTCGTCCGCGGCGTCGGACTCGTCCGCCACCTTCTGCGTCCACTCCTTCGGGCACCTGGACCCACTGCCCCCGACACTCCACCCATCGCGACTTGGAGTCGACGATTGGCGGGATGAATATCGCGGGTTGTCCTTCACCGTGGCGCCGGATGCGCCGTACAACACTCCAGAGGAGGCACCACGGTATGTCTTCGAGGTGCCACGT
>1429
TCGCCGGTGGAGCGACGGATGAGGGTTGATCCGCGCACCCATACGAAGTCCTTGTACCAGCGCGGCCCCGATGGCAGCGAGATGTACGCGTCCTACTATAACTCCAACGACGACCCTACCTTTCAGGAGCGCTTTAACCGGCACAACAACGGCAATGCCTTTGTGCAGAGCGCGCAGTTCACATATGTGTCGCACGGATGTGGCGGGGGTCGCAATCCCGGCGTCGTGAAGGAGCGCCAGCGTCCAGTCGTGGTCGAGGAGCCACTGGGCGCGGACAAGCACGAGGCGAGCACGGACAGTGGTAACAATGCCAACGTGTACGCCAATCACAGGGATAAGGGGAAGCGTCGAACGTCGAAACAGGATCCCATCGTTGAAGAGCCCGACGGTGAAAACGACTACAATGACGCTGATTCGCGAGCCCACCGCCGCAGCGGCAAGAAAGGCGAGCGCAGCTCACATCCAGACGCCCTAGAGTTCTGGAGGGATCCGTGGGGTATGGAGTCGATGATGGCGGAGATGATGCAGCCACCGCTGGGATTTGGGGACGCGTTCCCCTTCACCTCTCGGCGTGCGCCAGCGCAGGGTAGACAGAAGTCGCCGTCGGCCTCGGACGAATCGAAGTGGCAGCTCAGCCCCTACAGCCGCGGCGGGGTGATGGGCGGTCCGTTCACGGGAGATTTCTTTGGCACCGGCGGGCCCGAGAGTCCGTTTCGCATGATGGAGGCAATGCAATACCACATGCATAAGCAGCGCGCCGCCATGTTCGGCGGCGTCGATCCCTTTGCGCGTTTTATGTAGGGTGAGAGAACAACCATCAGAGAGATGCGAGTGCGCGCGCATGCGACATCCCTGCCGACGTCTCTGCCGCCCACCTCGCTCCCGGCGGCCTCGTTACCTTCACGTCTTGGCTGAGCTCTCTCGCTGCTCTTTACTTTTCTTTCTTTTTTTTTTCTTCGACCCCTCTCCTCCCTCGAACGTGTGCGTGCGTGCGTGTGTGTGTGTGTTTCTGGCAACCCAAAGAACTCTGCATTTTGCCTACGTCACGAAGAAGCAGCAGAGACACACGCCTTTCTTTCCCTCGGCGTGGATGCCCCTCGTGTCCTGAGGGGCGGCCTTCGCTCTCGTAGCGGCGGTCTGTTCGAGAGAGTGAGGGAGAGAGCTATGCGCAAGAGGGCAAAAACTATATATATATACATATAGCAACCGGTCAAGCTGATCACACCATAGACATACACAGACGCAGACACAGACGGCCACGTCTCGTTTCTCTCACAGGCGGCATGATGCTATCCACGGTATCTTTGGGTTTGCTCGTGTTGCCCTCGGGCCCGCCGCTACCGGGAGCGTATGCTTATGGATGTGCATATATGTATCTTCTCTTGTCCACGCGGGCAACTCTTGTGCGTGTGTGCGTGCGTGTGTGTGCGTGCGTGCGTGTGTGTGTGTGTGTGTGTGTGTGCGCGCACGTGCTGAAGGATCGGGTTGTGGTCCTTTCCATCCTGTCCTGTTCTCTCTTTCTTATTGTTGCTCGCCTTCCCTCCCTTGTCCATCCTCTCCGCTGTGCTTGCCTCTACTAGGCGGAAGACGGAAGAAACGAAACAGATACAATATATATATATATATATATGGTTTTGTTTACATGGGAGAGACGCGTGGGGGAGGGATAGAAGGGAACGATGTGTCTGCTGTACGTGCTCCTCCCGCCCTTCTGCCTCTCCCTCTCTCACTCTGCCCTCTGTGTGTGTGTGTGTGTGTGTGTGTGTGTGTCTTCCTGCGCTTCGCTCGCCACGATGGAAGCATGGGCATAACCGAAGCCGCGAGGTGTGAAGGCGTGTGTGTCTCGTGAACGATGCGGATGCGACGCACCACCCTCAGGGATGACGAGGCGGCACCGCAGGGAGACTACACCAACGAGAGAACATATATATTTATTTACGTATAGCACTGACTGCGGAGGTCGTCAGCTCCTTCGCTTTACAACCACGGCTATTTATGAGCACGTGAAGGGATGGGTTGGAGATGAGGAGGGAGAGAGAGGCGTGCTGCTGTGTGCTTTAGTGACGCACGAGTAGGGGTGAAGAAGGTGATAGTGGCGACGTCGTGGTAAGACAGCGCCGCTGTATACCGCACAGGCTGCTGGCGGTGATCCTTCGTTTCCCCCATCTCTCTCCTGCGAATGGTACACACGACCCAGCGGCCTCCGAAACGCGTTCTCACTCTCTTTTTTTTTCCAGTTTCTTTCGAAGGTTCGCCAACCTTAGCGGCATGTGTGGGACAGTGAAAGAGTGGGGGAGGGGGTGGGCGAGAAGGGGGCTTCATGTGGTGGCGAGGCTTTTGCTTTTGGATGTTGATGCATCCACCCTTCGCGCACACACACACACACGCGCGCGCCCAAGCACACAGAAAGGAGAAAGAAACACACAAGCCACCCCGCCCCTCCCCGCCGTCGTTCACGCGCTACACTACCGCCACTTGTCGTCCAGCCCCTACGCTTCTCTTTGTTCTTTCCCCTCCTCTCTCCACCCCACCCCCGGCCACCAACAACTGTGGTTCGCCTGGCACACTTCTGCGCTGCTCTCGCTTCATCTCCTGCGCGCGCGTGTGCCGTGTGCTTGTGTCCTCCTATTGGGAAGCCAAAGACAGTCCCTCAAGCGAAAAAAAAAAGAAATCGAGTGCCCTGCGCGGTCGCAGCCGGCACGGATGATGCGCGGCGGCCGCTTCTCGGGCCACCCGAACTACAGCGGAATGCGCGCACACGGATGATTCGAGCCCCCCTCACCCCACCCTGTGCTACACATGCAAAAGCACGCCGACCAACGCACCCCACACCCCACCCACCCACCCGCACCCCTCACCTCGCCATCCCGATCCGACCACGCCGCCGACGGGGCTGGGGACTGCCACCCAGCCCACCCCCATCCCTGGCCCGCCGCCAAGGGGCCGGGCCGGGCGGAGCGGCTGGGCCCGCGCGCAAGCCGAGGTGCGCCCGCACAGGAAACCGCGCCCGGCGGCGATGCCCGCAAAGGGCAGGAGAAAGCCACGCAGGAGGCAGGAGGGATGGGCGACGCAACGGCAAGCAGGAGGGGAGCAACCGGCGGGCCAAACCGCGGTGGCAGCGAAACGCCCCCACCGGACACCCCTGGCCAACCCCAACGTCGATGCGAAAAGCGCAGGGGGCGTGTGTGCCGCCGGTGAGCACATGCTGTCACCGAGTGAGGGGGAAGAGGCACAGATTTGCGCTGGCGAGTCTGTCCTGCGCAGACCACAGGCAAGCACGCACACGCATCACCGTTGGCCCTCTCCCTACACACACACACACAACCAAAATGTGACCCTCGCGTGCTGCCAGTGTGCGCACGTGCGCTCAGCGGCGTCTCGTGGATTGCTCTTCGTGGTCCATCTTGCTCCTCACTGTGCGTTCAGTCAGCACCCTTACTATGATTAGAACTTACATTACGGAGTAGGCGGAGGGACAAGCACTCGAATCGAACCTACACAAAGACAAGCAACCATGCCGCATCGAATCCCAAGAAAGCGCGACAGCACACCAGCGATACGAGGCGCACTGCCATCCCTGTCTCTCCCTCTCTTCGCACCCCTCATGCGAATGATGCCCTCGTCGTGCATGACACATGCAGGGCGAGCGGGAGTGGGGGCGAGACAGAGCGAGCGACAGACGAAGAAGAGGGAAACACACACGTGCGCGTGAGGCAAAATAGGAAAGCAACAAGAGGGGGAGGGGAGAGGGGGGCGGCGGAACCAGCGAAGCAGCCAACGAGAGAAGCATGAAGAGGAAATCGGGGTGACGCATAAAAGAAGAAGGAAGGAGGGAGGGGAAAGAAAGAGAAAGCGTACAAGACACCGCCGCAGGACAAGAGAGTGAAGGGCAGAGATCCACACGAGCCTGCGAAAACGCAACGAGCGAAAATGTGCCACGCCTGTATATGCATGTGCGTCTTTTCACGTGCGTGGGGCGTGCGTGGGTGTGCGAGGGGGGAGGGGTTAGGGGGGCGTGAGCGGAGGGCAGACGTGGATGAGTAAGCGAAGACAGCAGAACGTTATGGAAAGGGCGCGCGCCGACGCGTGAACGGGAGTGGCTGCTGCGGAAGCATGTGAGTCCGGGCTGAGTGCGTGTGCACTGCTACTCGAACGGCTCGACGAACAACGGAAAAGGGGGAGGGAGAGAGAAGGAGACGGCTACCACGATGGGCCCAGTTGGGCGGCGCAGCAGCGACGCAGGAGCGCGGGGTGTCGGTGAGCGCGCATGGCTGAGGGAAAAGGGAACGAATCTGTCGGCCGACTCAAGGTCTCCCGCACGCACGCGCCCTCCACGTAGGTGCAGCCTTCCTTTGTCCGCACCTCTACCGTCCCCGAGCGGCTGCGCTTCGCCATTGTCGAGGTATCTGCCTTGGGCCTAAATATGCTGCGGCTCCGACATGGTGAGGCCGCGATCCACCCTCGTTCTCCCGGCATGTTGGGCGCGGCCCTGCACCGGGTCGTGCGGCGGCTCCATGGACTCTAATGCCGTCGATGGCTTCGCGTGCGCGTCGTAGCTGACCGAATCCTCCAGCCGTGAGCCGGAGGCGATGTTGCTTCCACCGTCCGAGCTCATGGAAGTGAGAGTACTCTGCTGGGCCTCGTAATGGGCGTCCATAGCCTCCTGAGCATCCTCGTGTGTCTCGTCCCCGGCGCCATCGCGCTTGGCATGATCGGCCTGCTTCGAACGCGTCTTGGAGTGGTCGGCGAACGGCATTTTTGCGTTCGCGACCGCCTCGAGGATCAGCGTGTTCTGGAGGCTGTTGTACTCGTTGTTGAGCGGATACACCTCCGCCATCGCTGGCAGCACGCGGTCCATCGAGGCCACGAGCTGCTGCAGATACTCGTGATTCAGCACGAGGTAGCGGTGGATGATCTGCGCGGCGGCGTGGTCGTTCACCTCCATCAGCATACCGAAGGTTTTGTTGAACTTGTCGCGTCGCTTGATGTACTCCTTCCACGCCTCGTCGCGCTTCTCGGTGTATTTCTTGTGGTCCTTGCTGTCGCAGAACGGCTTTCCTTTCTTCGTGTAGTGCTTCTCAACCTTCTCTACTTCGGCCTTGTACTTGTTGTAGCGCTCCAGTGCCTCGATGCGCTTGTGGCGGTACTCGTTGATGCTCTTAAGGTGCTCCAGAACAGGGAGGAGGCGGTTATGGACGTCGCGGTGAATGCCGGCGTT
>725
ACGGGGCAGCCCGTTCTTTTGGGTGCAGCCGATGGTGTCTCCAGGCATGTGGCGCGAACTGCCACAGCAGCAGCGGCAGCCCCGGCAGTCACAGGCGCTGCGTCCCCACAAACCGAAGCGGCATCTGCGTCGAGCGCCCTGAGCCTGACAACGAATATGGCGACGTCGAACAGCCTCCGAATCGAAGCGGCAGCGAGGGCGGCAGAGACAAGCGGCAGCATCGGCTCCTTCGGCGTCAAGGGAGTCCCGGCACTGATAGAGTCCTGCGGGGCTCTGAACAGGGCTTCGTGCAACAGTACCAGCATCGCCGAAGCGCTAGCGCTGTGCGTCTCCGGATGTGCGCTGACCACCTCCGCTGTTGACGCGGACAGAAACGCAGCGGCACAGCAGCAGCAGAAGCAGCCGTACCTACCACAAGGAGCACACGGAGGGAGGATCAGACCCGATTCAGAGAGCAGCTCCGCTGTGCCGCGCCACGGGAGCCCTTCACGAGTGCCGTTCGCGCAGCCATCGGCACCCGGACACCGCACATCTACTGACGCGCTGCCACCTCCCAAGAAGGCCCTACGGAAAGATGGCAGTGGAGGGATGACTTCTTCCTCGACGGCGTTGGGCGTCACGGCGTGTTCCCTTTCCCAGGACATCGCAGCGCGGGCCCAATCGTTCACTTCTGCGAATGCTCTGTGCCTACCGCCTATGCTGGCCTACAGCAACGAGTGTGAGGGGAGATTAACGTTGGAGATGTACTCTAGTGAACTCCGTCGGTGCCTCCGGCGACCGCGTCGATGGCACGATACGTAAACAGTGTGTGCGTGTGTGTGTGTGTGCGGAGGGATCCAGCTGCGACTTATAGGTGCGCTGCTGATTGCATTCGCCGCTGCGCACCTTTCACCTCGTCTTCCCCTCCCCCTTTCTCATTGTCGTGGCTCCCTTTTCGTTTCTTTTCCTTGTTGCAGCTCCGCTGTCTTTCGCTTTGTTTATGTTTTTTTTTTTTTGCATCCGGAGCGCGCTGTCCCACCCCCTCCCCCTTTTTTCCTCTCTCGCGCTCCAAAACTCAGAATTGACAGTGAGCGACGCAAGTATATGTATGTTCACATATATGTATATATGCGTATATGCTGATGATCATGTATACCAGCCACCGCATCAGCACCAGTGTTCTGTGTATATCTGACAGACGCGTAATTCTACTTCTCGTTTTTGTCGTCCTCCTTGCACCCCTTGTACATCATGTATAGTCCCATCCCCACCCACCCCTCCCTCCTGCGCCCACTTTCGCCTTCTTCATTTGGCCTCTGCCTCATTTCGGCGTGTGTTTCCCATGTAGCCCTTTTTTTTTTACCTTTTCCGACCCTCCTCTTCCTCCTTGACTTCCCCGATGCACATGACTTAATCCAATGCTAGTGTCTCTTGCATTTGATGTTTGTCTTTCATGGTGCGAGGCACTGCTCAGCAAATGAGGGGCAGTGGATGGGGAATATGAATGGTATAGGCCCGATGCATTACAGCAACATACAGACACCGAGATACAAGAAAAAAAAGGAAACCAGCATCTCCTTTACTGGCAAGGCTGTACGGCGGGGGCCCTTCCGCACACATGCTCGTGTGGGAAGGGAGGAAACATACTCCGTGAGAGCCGTTATTCTGTTTGTAATGGTTCGACAAAAAAAAAGCAGTGCACTTTTTCATGTCATCGCTTCAGGGTCGCTTCATACAATCATCATCAGCTCGTTGTCGCGTGCGTCTGGCACTGCTGCTGCTGTAACTTCTTCGCGTGTCCCCTACAGCGCCACTCATATGAGATGCACACCCTTGCCTCTCTCCACGCTTTCTCTCTCTCTGCATCGCTCCCCTTCTTTGCTATCTGACCGCATTCGAAACCTAATCATCACCGCAGTTACAACAACAACGACAACCACTGATCGACTCCAACGTGGGCTCTAGCTCGCTTTTCATCTTTTATCCTTCTCCTTTGTGCCTTTCAAACTAGCATAACGTACCCGCTCATTTTCTTTTGTGTGTGTGTGTCTCTGCGTGGTTATCTGCTTTTCTGGGCGTTGGTGTCTGTCTAAATTCTTGTTTTCCTTCTAAGCGACCTCATCATTCACCCGTGTGCTGCACGCGGTGCTGTCCAACGAGCCGCACAAGCCCTCAGCAGAAGAGGCGTGCACCTTGCCGCTGGCGGTCGGTATCAGAGGAGCGATACACACGCACACATCCATCCACACACCGAAAAGCCCTTCTCTGCTCCTTCTCTCCTCCGCATACACTTCCACTTTGCTGGTGCCCACGCCTACTATTTGTGTCTGCGTATATGCGTGCCGGACTACCTCTGGCATACACGCGTTTCACCTGTTTTGTTTTGTTTTTGTTGTTGTTCTTCTCCCTTTGAACTGTTTCAACTCTCTACTGACACAACCCACGCCGGACACCCTCCCCACCGTCCCCACTCTCCCCCTCTCTATATTTCTTACATGTAGTCGTTCTGTCAATCAACCCTAAACGAAAACAAGGACGAGCCCTCCTCTCCCACCTCTGTACATATAGACGTGAGCGTTTGTGTGTGCGTGCATTGGTTTTTCTCGTGCACGTGCCTCCTTGGGTGCAGCCAGCCCTCTTCCCCACCCCCACCCCCACCACCTCTGTCTCCCTCACTCTCTTTCTTTGCGTGTCTGTGTTGTGTGCTGACAGCTTTTGCCAGCTGTACGTTTGCCTCTTCTTAATCCTGTTTTTTTTTGCATTTTGCTTTTGTCCTCCTCCACCCTCCCTCCCTTCTGCGGGCGTTCTTCGGCTGTTTTCGTGTGGCTCGCGCCCTTCCTACCCCGCCTTCCACAACATACGAGCTTTCGCTGTCCACCTCTCGCGGTCGCCGTTTTGGTGTCACCGCTCCCCTTGGACTTGCTCGCTGTTCGAAGTCCTTTTGTCGCAGCCTTGTCCCTCATTCAAGGAAGTCTGAGTGCGTGTGTCCGTCCGCACGACGCTTGCGGCCGCCGTCCTTTACGTGCCAGGCTGTACGCCGACACCCAATCCACTTTGCCGCTGATCTGACCACTACTCTGCATTTCTGTTTCTCTCTGTTCTCTCTGGGCTCTCGCCTAATTCTTCTCCAGTGCTGTCATCTCTCCGTCGGCTGGTCCTCCTCTTTGTCTGCTTGAGGCGCGGGATAACCGTTTGCGCGCCAGCCTACTCCCGCACCGCAGAAGACTCACGCCCTTCATTTTTCGTTTGCCGTTCCTTCTTGGACGCTCACGAGCACCCCTGATTTCCGTGAAACATCGCGCCGTGTCGCTCCGTTTGCGGCGCCAGCACTGCTGCGCTTTGATTGGTGAGTTGCGAGTCGTTGTCAGGTAGTCGAGCGACACTGGGCAATGGAGTCCAAGCCGAATCACCGCAGGGTCTGGGTTACCAGCGCCGTTGTCTTAACTGCTCTCGTCACGCTGATAGTACGTCGGCGCCAGCAGAAGCGCCAGCTTGCTCGCCGGACGGCAGCAGACGCTATGCACGAGGAGCTTGCAGAGGCGCTGAAGCAGACTCTGCTTCCAGTTCTCGTGCGCCCTGAAGACCTACCCGCTGGATGGGGGGTGGCGCCTCCGGTCTTCTACCCTCCGTACTGCGCCGCCATTCCGCTAGTGCTGCCGAGGGAGATGCAGGAGTCGGAGAGAGATTCTAGTGGCGTGCGTTCAGCAAGCACGTCGCGGTTTCAGGGAGGCGGTGCGGACGGCCTGGCCGTGGCGCCGACCGCGTTTCTCTTTTGCAGCTACACCGGGTACACAGCAGGCCCCTTCGCGACACGGCAAGACGAAGAGGTCTTTCTCACCGAGGTACTGGCGCACCACCCGGTGCTTCGAGAGCGTCTTGCCGAGAATCCGAGGCAGTGGAGTCCGCTGCCAGAGTCCGCGCCGCACGCGAGCACCGATGCCAAGACCGCCGCCGCCGTGACCGAGGGAAGGCGGCAGAACAGTTTCCCGCGCACCTTCTCTCACGTGCTCGTCAGTGATGACTGCGTCCTCCTGGCAGGCATGAACGGCCCTTACACGGTCGTCGCGGTGCTGACCGATTTTGCCGGTGCGTGGCCGCTGTCACGGACAGCGAGAGCGTCCGCAGACGGTGAGGAGAGCGGGCGGAGGAGGACTGGCAGTGCCGCGCCGCCCACGATTGCCGAGGAGACG
>436
GACCGCGAGCTGGACAAGTACACGGTGGGGTCGAAGGCGCCGTACCCGCTCAACTTTGCTGGCCAGATGCCGATGCTGGAAGACAAGGACGGCAACATTGCGCAAGTGCCTTCGAATCTAATGACGAACCACGCTACGGAGAACCCAGATGGCGGGGCCACCATGTACGAGGCACCAGAGGGCACCGCCGTCGCGGAAGAGAAGCTGCTGCAGATGATGGCGTCGGCCCAGGAGGAGGAGTTGCGCATTCGCCCCGAGGATAGTGACGCCTGGTCGGAGTCGATGGAGGACATGGACCGCAGCGAAAGTGCGAGAATCGACTCACGTAAGGTGGCGCGTAGCATGGAGGAGACAGATGAGGAGCGGGAGGTGAATCGGCGCGCCTACATCGATCGCGGCAAGACGGGCTCCAAGACCATTTTCCGCCGCCCAAGGTTAGACGACGATGGCGCCACGCCGCCGAGCGCCGGTGGCACGACGCCAATGAAGCGCCGCAAGTCGAAGATGGACAGGATGCATGCCTTACAGGAGCAGCAGGACGCGGTGGCGGCCAAGGCGACGGCCAAGGCGCTGAAGGACGAAGATAGTGTCGCCAAGGCGACGAAGCGTGGCGAGGTGGCGGAGAATAGAGGCCGCTTGCGCGATCGCATGATCATGCCGTCTCTTGAAACCCTGCAGCAGTCGCCTGAGATGATGGCGCAGAACAAGCCAGGCGGCCGTGTGCGGACACATCACCTCATGGAGAAGGTCTACGGTATCGGGAGGTTCAAGAAAGGTGGTGGCGGGGATGAGGATGCGTAGATGCAGAAGGCGGCGGATTTGTCTGTGCTGGATATTTCGGCGTGTACGTGTCATGCCCGCAAAGAGCATTGAAACAGCAGCAGCACACACACACACACACACACACCAGGGGCACCCGCAAGGGCAGAAGCGTGTCTCTGCCACCGTTGCTTGCGTTGAAGAAGATCTATATGTGTATCTGGCGGTGAACGGTCTTCCCTTGCGCCACCACCATCTCTCTCTCTCTCTCTCGTTGTGAGGCACGTTTGGTTTTCCTTTTCCTTGTCGCACGTAACAGCAACCACCAAGCACTCATGCCGGAAGAAAAAAGGAGAGACAACCATTAGCGCAGCTCCGTGTGCTGTCCTCCTGGTGTCGTCCGTGGCACGCCTTGATGTGTGTGCCTGTGCGTGTGGGGGGGAGGGGGGGGCGCACACACGCGCCAAAGCGCGAAAAGAAAGAGATCCAACGGCGAGAGTGCTGTTCGCCCTGTTCGTTGGGTAGCCCCAAACCCTTCGACAAGGAGAAGATGAGGGGAGGCGGACGAGGCGCACGGAGTTGTTTGGTTTGATGCAAGCGCCCACATGCGCACGCACACACGCAGCCACACAAATGCGTCACGGTGACACCCTTCATGTGTTTGCAGCTCTTCCTCACTGACCGCTTCTTCGCCTTCCCCCTCTTAATCCTACGTGGTTGGCCTCTCCGTAGGTCTTTGTCAAGCTACTCTGACCTGTACGTGTGCACTGCGTTCCCTCACCCTTCCATTCCTACCCTGCTCGCCTCTAACCTCGTTTGCACCGCTCATCCGGGCACAGGAGGCGCAGAAGAGCGACACTCTAAGTCACCAGAGCGTGCTGCGTGCTCGCCATTGACTCCTGGAAGGAACGCAAGTTAAGTACAACACGCATCACACCGCTGAGGATTTCACAGAAAAAAAAGAGCGACCGCCCCCAAGCACTCCCGTAGACCGAATCGACGAAGGCGATCGGCGCCTTATACAGAAGACTGCACAGCGTGGCCGAAAGCCTTTTTCTTTTGCTTAGCATCAGCCACCGCAACGGTAGCGCGACTCAGCAGGATGCAGTCTTATCGTCTCGAGGTGGCCGTGAAGCGAGTGTACGGACTCGACCCGCTCATCGCCAGCGTCGCGTCAACGATTTCTGTGGAGGTGCGCTTCCTCGACTTTCCCCCCATCGTGATACACCCGCAAGGCTACGCTATTGGCGACTCAGTGACATATAACATCTGCCACAAGGCTGACTTTCGAATGAGCAGTGAGCAGGCTGTCGCTGTCTTTCCTGCCATGTGTCAGTGTCAGCTGGTCAGCGTGAAGGAAGGGGCAGTCGTTGGCGCTGCGCGGTGGTCGTGTCCGTGTCCGTTGGTACCGCAACCCGATGCAGCTGCCCAACCTCCCCTGCGCACGTACGCCGACTACGTCATCGGCAACGCTGCCGGTGAGACAGTGGGCTACGCCGATATGAGCTGCCGGGTGCTCTCGCAGGATGCGCCGGCACCGCGGGCATCGGTGATGCCGCTGCCGATCGCTGCACCCCCTGTCCGCGATGCCGAGCCCAGCAGAGAAACGGGCGCCGAGCAGGGCAAGCCGTACATCGTGCGTGTGGTAGTAGGTGAAAGTGATCGGCATCGCCGCCCAAGCCAGCCTCCTCGCTGCGAAGGCGTGCAGGACGCGTCACGCGGGCACGAGGCGACGGCAGCGCGTGCCAGTGTTAGTGATCGTGGCCAGCCGCCAAGGCGTGTGCCGGCCAACACCGCCGAAAAGAGCAGTCTACTTCATCTCCTGCAGTACGATGTGGCGTATCAGCTGCAATCTCTTAGCGAAACCGTCGCGGCAGCGCTGCACCGAGAGCACGATGTGTTG
>2227
GACGTGGACAAGGTTGCCTTTACGGGCTCGACAGCTGTTGGCCACCAGGTGATGCGGATGGCGGCGGAGACCAACCTGAAGAAGGTGTCTCTGGAGCTTGGCGGCAAGTCTGCGCTGATCGTGTGCGAGGACGCCGACTTGGAGGAGGCGGCGCAGGTCGCGACGACCGGTGTCTACTTCAACACGGGCCAGGTGTGCACGGCGTCGTCGCGCATTTATGTACACGAGTCTGTGTACGACGAGTTCGTGTCGCGTCTGCGCAAGAACGCGGAGGCGCGCAGGGTGGGACCAGGCAACGACACGGCGAACAACATGGGCCCATTGGTGTCGAAGAAGCAGCACGAGCGGGTGCTCATGTACATCGAGGACGGTGTGAAGGCTGGCGCGACGGTGGTGACTGGCGGCAAGAGGATCGGCGACAAGGGCTATTTCGTGCAGCCGACCATATTTTCGGAAGTGAAGGAGGACATGCGGATCTGCAAGGAGGAGATCTTTGGCCCCGTAACGTGCGTGATGAAGTTCAAGGACATGGACGAGGCCGTGAAGCGCGCGAACAACAGTATCTACGGGCTGGCTGCTGGCATCTGTACGCGCAGCATGGACACTGCGCTCCGCTATTCGACATACCTCAACGCCGGCACGGTGTGGGTGAACACCTGGAACGACTTCTGCGTCTCCATGCCGTTTGGCGGCTTCAAGCAGAGCGGCATTGGTCGGGAGCTGGGCAAGGAAGTCATCGACATGTACACGGAGCCGAAGGCGATCCACTTTGCCCTCAAGGGGCCCATTGTCAAGCCGTGAGGAGTGCGCGAGCAGAGGGTGCGTCTCCATCCTCCCTCCACCGCTCTCTGTGCGTTATTCACCTTGCTTCCGCCCCTTCATCGGTGTGCGAGAGAGGGTGGGGGGGGGCGGTCTTTGCGCACACCCATGCGCGTCTGCTGTGTGTCCACTCGCACTGCTGCGTGGGACTGTTGCGAGGGGTCTGTGCACCACCCTTTTCTCCTTTTCCTGCCTTATTGCTAGCGCACAGTGGGGCGTGCGAGTGCGTGCCTGAGTGTGGGCTGCGCTTCAGCTCCGTTGCACTTCTTTTTTTCTTCTACAGGAGGTGCCGATGGCGCCGGGGAGGAGAGGACGAAGCCCGAGAAAGTAGCCGGTGCGCACCGGCGGACACCCAGAGGAAGGGCGATGACGGAAGCAGCGTGCCGTGCGACACGCGCTTTTCGCACCCCCACGCCTGCTGAAGCAGGGGAGTGCTCGCTGCTGCTGCTGCTCTTTTTCCTCCCCTCACCCCTCGCTGCCTCCCTCGTGGTGACACCTTCACTGCATGGGGCGCGCCTCTCATCCTCTGTTTTTTTTTTTTCGCTCCACAGCGTACGTGCACGTGCGATAAAACTGCCGGTGACGGTGGCGTTTTCGTGCGGAAGCTCCTCACGCGTGCTTTGAGCCGGTGCTGACATCAGCCCCCCCACCCCCTCCTTGCCTACTCGCCCTTCGGCTGGTTAGGCGCAAGCACACAGGCGCACGCACACAGTGCTCGTGGCCCTCGTTTTTCCCGTTATGTTTTTATCTTTTCCCTTTTTTGTTTCGTTTCATGTTCCGCGTTACGGTTTCGTGTGCTGTTCGTCTGCACGTCACGCTATGATATCTCTCTATAAAAAGCTATCTAATCGGTTGACTATTCTCTTCAAGCCCGCCGTCCACCACCAGCACCACCATCACACACACCCACCCACCCACACACACACACACACAGACACACAGACATAAGCCAGACGGCGTGCTTGCTTCAGATATCGTTCATCATGCACCCTTTCCTGCGTATTTTCGTGTCCACGGACCACCCCGCTTGGTCTCTGTCTTTTCGCGGTCATGTCGCGTTCTGTTATCGCTGAGATCTGTGGTGTTGTCTTACCCTGTACCGACCCCTTGCCTTCTATGCTTTTTCTTCTTTCATCTTTTTGCGCTCCCAAGACGTTTAGGCCCTGAGGATGCCATCCACCTCGCCCTGGTATCAGGGCCTAGTATCCCCACACTCTTCGTGTCGGCGGACAGGTCTGGGCTGGTGCTGTGCCGAAGAGACCTGCAGTCATGACCACGCTTGGAGCAGCTCACTGCGTATTGTGTCGACGCTTCAACGAATGCTCGCATGCACCTCCTGTTTTCTGCTTTAGCTGCGTTGTGGCAATGCCGAGCGTAATCCTGGGCCCACCCTGCGCTGCTCGCAGCGACATTGCAGTGGGGGTGGGGGTGGGGGGCCGAAACGACATCGAGCGATGTTGGCTTGGCCCGATGCGCTTGGCTTAGCCGTAGTGCCGCAGAGGTCGATGAGCTGTGGTGTTGCCATGCGTGTGTGCGTATGTGGTTGACCTGTTCGAATGTGGGCACGTTGCCAAAAAAAAATGAAAAACGAATTTGTTTTTGCCTTCTCTCTCGATTACAGCAGCACAGAAAGAATTGTGGCAGAGTGAGAGAGCGCGCGCGCGAGATGGGCGCTGGCGAAGGCATATGTGCGTGTCGTTGCGGGCCTGTTTCGCAAAGGAAGTGTTGCGCACTGAGGCGAGAGGGACACGGAGAGGTGAGCGTCGAGTATCAGCCTATCAACAAGGATGCGACAATAATGCTCACCGTGCTATCGTTAGTGCCCCTTTTAGTAGACGAGCGTGTTGGAGCTGAGCGCATGGCGAACGTCATGGATACACCTCAAGCCCAGGGCGGACACCGCGCTGATATACGGCGACACACACGCACAAGAGTGCAGCCGTGAAGCGTGTGGACCACTTCAGCATCTCGCTCGCGCTCTCTCTGCGGCTTTTGGTGCCCTTTTCTTTCGGCTGCGCGTGTGTGCTGGTATGCGTTGCACGCTCCTGAACGCGTTTTCCCCGTAACACAGACACGTATACACATAGATATACTTTATATACATATATACATATATGTGTACGTGTGTCGGTGTGTACATGCACTTGGCGTACTTGTGCGCTGTCTTTTTTTTTTTGCATTGTGCTGATGACGCCTGATCCGGACAAATCATGAAGGTTTGCCCGCGTGCTGTGTGTGCACTGGCATCCACGGAGTGCGCGTGGGAGAGGGCAGGTGCCCCTCCTTCTTTCCCTCCCCATGCCACTTGAAGTTTTTTTCCCATTGCCGCCGCGCTGCGTACACTCTCTGCCGTGCACCTTCGCTCCTCTCCTCCCGCCTATCTTGGATGTCCCATCGGTGCGCCGCATGAAACCTCTCCTTCAACCTGTGCTCCCCTCCTCCCCCACCCACCCACCCACCCACCCACTCACACACACCTTGTTGCTCTTTGGATGCACGTATGCACTTGCTTTGGGCACCCGCCGTGCGTTGTGCCTTTCCGTCTTAGAGCTGCACCTTGCCCCGTCCTATGCGAGGTTTTGATTGTGGCGTTGTGTTCTTATTTTTTTATTTTCTTCGGCCACACATCGGCTCTCTCTCTCTCTACACACACAGACACACTGTCGCGGACTGGCTATTTAGAGCGCTGCGTCTGTGCTTGTTTTCTTCGTTGAAGGGGGGGGGGCATCGAGAACCGACTTGACTAGGTGGCTGCGGTGGTGTGCTGCCTTGCTTCGCTTTTCCAGTAGCCCGTGACACCCGCAAGAGCCATCACTTGTAGATATATACACACACACACAGTCACAGGCAACCGCACTCAGAAACTGAACTACAGGGTCACCCAACACGGCAGAGAACAATTCACTGTAAGAGAGAGTGGTGGTGCTGGTGTTGGTCTTGGTGGTGAAGTACTCAGAGGTCTGCACGGAGACCGTGGCCAGCCGCTCGCACCTTTTTTTTTTCGTTGCTTTCTTTTAGATTGTAAAGACACGCACACACATACACATACACACATATGTACATGGAAACACACCGTTCAACCCACCCATACCCCCTCCCCAATTCGCGCATAACCACACGCACACCCGCACCCAGAAAAACGCCGCCTCCTATCTGTCGAGTAGAAAGGGTAGCCTTTGGACCTGAGGTGTGATTGTGTGCGGCTCTTCCTCTGTCCGGCCACCATCATCACGGGCATGTGCCTGTCCTTTTCCTGCCAAACGAAAGCCCCCCTCCCTCCCCCAAAACCGGCGACTGGTTGACGGCTGCATTGAAGAGCGTGCGAGCGTCGCGCGTTTTTGCACCAAGGCAACTTGCGTCACGGAGGCGAAGGCGGGCAGAGGAGGGGAACCGTAGCTGCAACCGCGCACCAGCATGGACGCGTCGGCGACACCGCCCACAGTGAGCAGCGTCGCGAAAGCTTCGACTGCGTCGGCCAACACAGCCACGAGCCCGCTTCCGTCGAGTGACAGCGAGGATGACAACAAAGCACTAAACTCGGCTGCACTGTCGACCGGCTCCGCGTTGCCGAGCAGCTCTATCGCCAGCAGCAGCTTCTCCATGTTCTCGCAGAGCACGACGGCGCGGCGGGGCGAGGAGGGAAGAAAGGAAGAGGGCGTAGGGAGAGGCAGTGCAGCATCGCTGGTGCCGACCCTGACGAAGCGGTCACGTGTGTTGTCGTCGTCGGCTGCTGCGACACGCACGAGCAGCCCCGCTGAGTTCACAGCACCATTTGCGCGTCCGGCTCCCACGCGGGCTAAGGGACCTCTACCCCTTCTTTCCACTGCCGCACTAGTCGACTTGGCTGCAGTGCCGGCTTCTGCTGCTGACCCTCTCGATGGTGCCATAAGCACCGACGCGCCAATGCACGGGCACCCGTTGTCCCCTTCGCCCACCGCTTCGCCGTCGTCTAAACCCTTCCTGGTGGCTCCAGAGGAGGTGCCGACGCCTTCGGTTGGCGATGCCGCTGAGGAGGGCTCTGCGCCTCCCGCCGCGCCAGCAACACTACCGGCAAATGCAGCCGCAGCAGCAGATGAGAAGGCCGTCGATGCTGGCGCTGCGAAGTGCGTCACGGAAGACCACGAGAGTGAAGGTAGTGGTGCCAGCACATCACACTCTCTGCGCTGTGACAACGGCGTCCCTATCGACGGACGGGAGGAGACGTCACCAAACGTT
>1955
GCCGCTGCCTGCGTGGGGGAGGCCGAGGGCGTTGCCGACGTGCACTTCACGACGTCCTGCCTCTGCGGTCGTGCCGCGACTTCTCGCGGCTGCCTTTCCATGATCTACGGCAGTTTTGTGTGCTCCTGTGACGCCTGCGTCCGATTCACAGGCTCCATGCATGGAGTGGAGTGGCTGCATCTACCCGAAGTGGCCGATGGGCTGCCGGCGCTGCTGCCCTCGCCCACGCCATCGAATGCACCGGGCGAGTGGTCGACGAAGGAGAGGCCCAGCGCAGGTGCCGGCGCCGCTGCTGCTGTTGCGCTGCGTGCCAAGGCTGAGGAGGCGCCGCTGCACCACAACAAGGGGGCAGAAGCAAAGTGGAAAGGCAGCATGAATGCCTGCTGCGCCCCACCGCCACCAGCGCCGTCTCCCGGCGTCTGGCCCCCGTCCCCGAGAGCGGGGAGCGGCGCACACGCGGGCGATGAAGCCACAGCAGCACTTGGCGAGGCCAACGTCCGAGCCTACAGGCACTGCTTTCAAGCCGAAGCGCCGTTGCAGCTGGAGGAGGCGGCGCTGCGCCAACCTGCGCCTCACACACGAGGGTCTACGCTCACAGGCGGCGCGGCGGCAACGAGGCAAAGTGCCCTGCATGTCCTCTACACCTGCCTCACCTGCGGCTCCCTCATCGGGATGCAGCACGACGGCGTGGAGGGGCTTCTGCTGCCCAAGGTCACTCTTGATGCGCAAAGCCTCGAAATCCTGTCCTGGTGCGCGCAGTCAGTCGACGTGGAGGCAGCGGAGCTGATCAAGGTGGGCTGAGGGCCCCTCTCTGCCGTGCACCCGGACAAGCGAAGACGGGACAAAGAAGCGGCGATGGAGGGCGGCGTACGCAGGAGGGTGCATCGAAGTAGGAGACGAATGAGGTATATACCCAACTTCGCCGCATGGTGTCCTTGATGCATGCGTGCGTGCGTCCCGCGACTCCTCGGCACGTGCCAGTGCGCGTGTGTGTATTCTCTTCGAAGACATGCCTTGTTGCACACCCCCTCTCCCTCTCTTTCTCTTTCCATGCCTCTCTCTAGTACTCCACTGCCGGCGAGAGGCAGACCTCCTCGTCCCCCCTCCCTTCCCTTCCTGCGACCGTGTGCGTGCCTCCCCCGCCTGCGCTCATAAATTCGAGCAGGAGGGAGATGCACGCAGGATTAGGGGCTGACGTCGACGCGTCTCTTCGCATGTATAGGCATGCACATGTGCGCTGATCTTTCCCTCTCTTTTTCTTTTGGTATTTCGCGCGAGATATTCTTCATGTTCGCTTCACCGGTGCACGCGAACACTTTTTTGCCGCGCGCGCACGCCCGATCGACTCTCGCAAGCACCTGCCTCCTGCCAACATCGCCACTAACATCCGTCTCTCCTCCCTCGCCTTTCTTCTTCTATGTTCCGTATACACAACTCTGTCTCTCTGTCTCTGTGCGAGTTGGAGTGCCGGTCGCATCCATCCGACCTCACGCTGACTCTCTTCTCCACGCTTCGCCCCTCTCCCCTTCCCCCCTCTCCCTCGCCATCACCGACAGACACGTCGGCACCGGTTCCCATCCATGTTCGACTTGCATGGGGTTCTTAGAACTGCCTGCCCTCTCCCCTCTTCCTCTGTACGTCTTCGGCCGCGCAGACAGCGACCACTTACGCCCCAGACCCGACTTGTGCATTGCGCGTTGGCTTCTCTCTGCCCCCCTCTCTCTCTCTCTGCGTGTGCTTGCGTGTGTCTGTGTGTGCGTGCGTGTATGCGTGCTCTTCTCTGCTCACTCGTCGTCACCAAACATGTGGCGTCTGCGTCATGACGATGACACACATCGTTGGATTTGAAGTCATCTTACCCCTCCCTCGTCGGCGTCGTCGTCTTTTGTTGCATCCCTGTGCGCGCGTGCGCGTCGCTCGTATCTTTTCGCATCGACATCAATGCCCGTCTCTCTCCGTTTCCTTGCTTCCTTTGTGCGACCCGTTCGATGCACGCATTCCCATGCACCACCACACACCGCCCACTTCCTCTCCCTTCTTCGCCCACCCGTTTCGAACCCATGCAACGCTGCTCTCTCTCTCTCTCTCCCTCTCGCCCATACCTCTTTTTGGGACCACATACACACGTGCGCCCCACTGCTGCAGCTGAGCAACACCTCTGTTGTGGATGCTTGTGGCGTTGGGCGTCTGGTCCTCGTGCATCATGTCTGTATATTCGGCGAAGTCGTATCTGCTCTTCTCTATGTGCGTGTAGGGCGTGTGGGCCTTGCCCACAAGCGAGGGGGCTAGCGAGACGACGTTGTTAGTTTCCTTTTTCTCCACCATGTAGAAGGGGAAGGGAAGGGCGGTGGGGGTGGAGTGGGTGAGGCGAGTCGATACTGTTCGCCCTGTGAGTGCTTGCGAGCTTCTATACGTCTTCTGTACACTCTTGCCATCATGTACCATTCATCAAAACGGGGGTCATTGCAACAACGACAACGGCATCAGCAGCACCCGCAGGGAAAGCAAGAAGGGAGGGATCTCCCTTTCCTTCTTGTACGGATGGAAGGCGCGTGCGCACACATGCACCCACGCACAGACACACAGAGAGAGGGAAGGGCGCTGCACGCTTATCGTTTCACGAGAGCTGAGCGGTGACGCGGTGATGGGGAGATGAGCGTGTGCCTGTGCGCTGTAGGTTTCTTGCGTTGCCCCGGCGCGCGCCCGCCTAACCGCTCTCCCCTCTTCCCTGCGCACGCATCGGCATGATCGCCATCATTACAGCGATCGATGTAGATGCTCCTCTCAGCATTGCGACAGCGCTGTGTGCCAGAGCAACGTTCGGCAGAGCGCTCTCGCACCTGATGTTTCTCTCCGGGAGGTTCTCTGCTGACCCTTCCTTCCTTTTCGTGCCTTCTCAAGCGCGCTGGCGCCGCCCTTTGCCGACGGCGGCGGCGGGGGGTGGGCGCTGAGCTCTTTCACGGCCTCCCCTCCCCTCACACAATGACCAGTTCTCGTGCGCCTGATAGACAGGCCCACTTCTGCTGCGCCTGTTGTTGCTCTCCCTCGCATCTTTTCCGCCTCCCCGCCTTCGCCGAACCGTCTTTCCGCTCCTGCTCTTCTTTTCCTCCATGCACATATGCGGATGCGAAGCGGGTACACCCACACCGCCGCTCACGACAGCCCACCCTCCCCGCCCTCTACTTATCACCTCCGCACTTTTCTTGTGCCGACGCACTGCTTGCACAGCAACACTCCGAGCTGCACACACAGCGATACACACCTACACACACCCCTCCTTTTGCCGCCTACTCTCTCCACCATCATGTCCAGCGTCAACGACTCGGATGTGATTGCGGAGGATGCCGGCATGCGTGCCAGCACCGCGTCGACGCACACTCGGTGCCTTTAGCTGTCGCTGTGCGTTTCCGCTGTGGGGCCGGACAACAACTGTAACCCGCTTGCGTGTGGCCAGTACTTTGATGAAGCGCGCATCTGCCGGCGAGTAGAGCCGGCGATTTCACGGGCTCACCTGAACGACTTTGTGTGTGCCGCCGCACCGCGAGACGGAGGCGAGGCCCGAGATCGACCTCTACACTTCGTGCAGGTTTGTATGGGTCGCTGTTTGCCGCTGACTGTGGCGACATCTGCGCCGCCCTAGACCTCGTCGCCGTGCTGAAGAACGGTGTTGCGACCGCTGCTGCTGCCGCGCCTGCCGCTGAGAAGGATGAGTGCTGTGCGCGTGACGGACTGGCTGACGCGGATGCCTGTGGCCGTGATCCTTCTTCGTTTGCAGCTGCCTCACGGGGACGCTGACCAGAAAGAGAATGCGCAGGCGAGTCTCGAGTTCACTCGCGTGATCTTCACGTCTGTGCTTGGCGGTGACCACTTCTACGCCCTTCCGCCACGGCACTAGGCACACAGGGCGGGCTGGCCGATTAGTATGAGCCACAACTTCAACTGATTGACCGGAGTGAAGAACGCCGGCGCGGAGGTTCTAGAGCGGGCCATGGAGTGGTGCGAGACAGTGAAGACCTTTTCACCGACGCCTCCGAGTGTGCAGGCACTAGGTGCGAGCCTGGCGGAGGTCTACACCGCTTCGCCCCTGGCGGCGAACACGCCGGTGCATGCCAACTTCCAAGGTGCTCGGTACATCTGTGACGAGACGGTAGTTGGGATGTCGCTGATCCAGAGTGTCTATGGGAAGCGGCTGCTCTGTGCCATGGGCGGGTGCGGGCGTAGTGCCAAGGTATGCGATCCGATCGGGTGTATCGTGGCGCGCTGGCTGCCAGGCAAGGCACTATCGCCGGACTTTGCCCTCGCGGAGAAGCTGTTCCGCCGGATGACTGCTATGCATGTATGAATATATTACATATTATATACGTGTACTTGGGCTTTGTTTTTTGCCCTTCCTTTTTTTTTTGCTGTTTAGTCACCTCGACGGTGCGCGGTGACGTCCATCGCACACCCGCACCCACCCCATCTGACTATACATCACCGTCTCGGTGACTTTGTGAAGCGCAGCCTCTCCTCCTTTTCACGGTCTTCGGATTTTTTTTCTTCGGCTTTCATCTCTTTCTCCGTCTGCCCTATCTCTGTGTGTGTTTAGGTGGTAGTGGTGGTGTGGGGAGCCGCCAAGCAGCCCCGCATCCCCTGCCGAATGCCGAACCGCTTCTGGTAGTGACAGGGCCAAGCACCTACGACGTGGAGAGGTGAGCGCGGCTTACTGCCACTGATGTCGGCGGCGGGGTCCTGGGTGGCGCTGCCTCGGAGCGACCTGCGGCTGTGAGTAGGTCTTTATCACCCATATGGTGGGCAGGGCGTCCACGTGACCCGCGCGTATCCGACCTGGCCCTCACACGGCGCACTGATGTGTGTGGGTGTGGGGGCCGAGCCCCCCGAGGGGCGGGGACGCACCAGGCGATGGGGCGTGTGGCCGGCCGGTGGGCAGAGCGGCGCCGGCCTCGTGCACCCTGGCGGAGGTTATCCGCGCGGAAAAACAAAAATAAGATCGGTCTCCTGATGCAAATGCCTCTTGTCGACCGCCCGCCCGCCCGCCCTTCTTTTCTTCTCTTCCGCGCTCCCTTTTAAGCACTCCCTCCATGCCTTCTCGTCTGTTGTTCTCTCATGTTGTTTTGCCATAGGAGTGCCGATGTCCTCTCGAGGCGCCGCGGCCACGGCTATGGCGAAGGTCAGCCGCCTCGTCTCCCCGCGTCTCCGTATCATCCATCGCGACTATCTCACCCGCCGTGGTGGCCGCACGCACCAGCGGCGCTCGGCTGTTGCGGTCGACTACACGCCGACGTACTTTGCAACGTACAAGAGCGACCCGGGGCAGTGCCCGCGCCTCATCGATGCCGAGGCAGTGCACGGCGATGAACAGGCTTTCTGGTCCGCTCGCCGCGACTTCTACCGTGGCGGGGCATCGCGGTCGTACTACCCCGCATGGGACCGGCAGGCGCAGGCGCTTATCATGCTCACCCGCGAAGTCCCTCGCATTCCGCAGGAGGCCGCGTTTCGCTTGTTTACATTAGGCTTGAAGATGATGTTGCTGCCACGGTTGGTGGCCGGTGTGGAGCTGATGCTGCCGTCATGGGTGACAATGAACGCTGAGTCGTTACTGAGTGAGGGCCTAGCGGGCAAAGTGGCGGAGGCGGATGGCGACGGCAAGGCGACTGGCGCGGTAGCGGATGCTGCTGCTCCGCCCTCGGCATCTTCGGCGGGTGCCAGTGAAGACAGCGGCTCGGCGAATGCGGAAAAGAAGTAGCGACGCGGGCAGGCAGAGGCGATGCTGCAGGTTTTGGGGCGTTGCAGCGTTGCCGCTTCGTCTTCCCTCTCACGGCGTCGATCCGCGCTTCCTCAGCCTTCCCCTCTCTGTTGCTTCGTGATGGATGAGGGGAGTGCTCTTATAGGCGGCGATGGCAGTGATCCAATCTGGTTCAACCTCTATTCG
>1387
AAGGGGGCGGATGGTGTCATCACAGAGGACGAACTGCACTCCGGCATCGCTGAACTCTACGTTGACGACCCCAACCGCGGAGAAGAGATGTTCCACTTTGCGCTCCAGCAATTTGTGTTGCCCCGCAAAAATGGGGGGTTGATGTGGAGCGCCAACGTCCTTTTCGAAGACGAGGTGGAAGAGGATGACAGGGGCGTGAGGGCAAGCAGGCTCAACCCGAGCGACTCGGCGGTGATGCGCTCATCGACGAGCCCCAGTCGCCGGCCACGCGCTTCAGTGCTCATCTCCGCTAACGAAGTGGTAGAGCCGACATCGAGCGCGCCATCGCGGACGGCGTGGATGTCGTCTACGCAATCGCCAAGACATCAGATCTTGCCACACGCAGCCGATGCCATGGTGCATGCAGCCGTTCCTCGGAGTCAGAGCAGTAGCGACAAAGCTTTATCGTGCACCCACACCCAGCCGAAGCTGATAGACGAGGCGGCGACGACGCCGGCCGCTTCTGTCATGCACAGCTGGGGAGAGAAGAGGCCCTTGAGCGTCAATGAACTGTGCAGTTTTCGCCCGGATAGCACCATTCTCACTGAAAAGCTGAAGCAGCAGTTCGAGTACTACGACGTAGAGCATAGGGGCTACCTGGATCGGGATACTTTCAAGAAGATCTACGCGACTATGGAGAACTACGGGCTCGACCCGTCGCCGATGGAAGTGGACAGGCGCTTCCGTCGCTACTCGCGAATGTCGGACAAGATCTTCTTCAACGAGTTCTGCATCCTCATGCTTCAGCGGGCCCGTCTGTGAGCGACGATCGACATCGCTACTCTCTCTCGCAAAGTGCCGGCTACTCTCGCTTCTTTACTCCCCCTTTTTCTCTTCTGATCTGTTGGCGCTCGCGCAGCGGTAAGCGAAAAGGCAAAGAGAGGGCGACCTGGCGGTGGACGTTGCGTGCTGATGTACGCCTGCGCGCCTGTGTGCCGGTGCAGCTATATACGTGTTGCGCACCTGTGCGCGTGCGGGCGTGGTGCCGGATTGCGTTTTTCTTTGCTTGTTGCTCTGTGCTCTTCCTCTGGGTGTCTCCCGTCATCGATGTAAGGCGGCGTATCTTCTGCTGCTATTTTGTGTGTGCACGTGCGCCCCCCCCCCCTCCACCCCCTCCCCTCTCTGTCTCTCTCTATCCACCTATAAAACTGTGGCATGCTTTTCCTTCTCTCCTGTTTCGTATATATGGTACGGCTCCCCCTCCCTCTTCCTCACGTTTGGCATGCTCTTCTATGTACAGTACACCTTCACCTCGCCTCACCTCTTTCTGTGTTTTTTGTTTTCTTTGTCACCGACGCCGACTCGTTTCTTCATATTACTTCGTGGTTCCTTACGCCTTTCTCCGTACAGCGGCCTCATCTCGGCTCCGCACTGATTTCTCGTTTCTCCGCTTTTGTCGAGGGGCTTCGTGTGGCCACACACCTCTTCCCTCCTTCTCTCCCTCTTTTACATTGACGTCGTTTCCATCGTGTGATGTTCGATTGTGTTTGGTGTTTGCCTGTCTGTGTGCGCGTGCGTTCTCGACTCCGCTGTCGTTATTGATTGCGACATCATCTCGGTCTTGGAACAACCGTTTTTTTCTTACTTTGCTTTTCATCTTGGGGGGGGGGGGATCCTTGTAGAGAAGGGGGACGCGCTCACCTTTGTCATCGCCTGAACACCCCATCAAATCTCTGGTGCCGCTCTCCCTCGCAGTTTCCATGCGTGAGCGTAGATGCCTATATTTGTCTACCTGTTCGCGTGTGTGCGATGGTATGTGAACTCTACTCCTCTCCTGCTGCTCTCTCTCTTTCTCCTTTCATTTTTTGCTTGTGTAGGGCATTGCCCTTCCTTGTGTCGCTCCTCTCTCCAAGTCGTTTACCCCTTCGCTTTTTTTTTTCGCCTTCCTCGTCTCTCTCTCTCTCCCCCTCTCTGTTTGTTCAACGCTCCGCCAAAAGACGAGGGCAGACAGCACTCAGAATGCATAATCTGGAGAGTTCGACTCGGCAGCGCCTGTGAGGGGAACTCCGAGCAGTTGCGACCAAACGTTTTTTTTTTGTCTTGGGCAGACAACAGGAAGGAAAAAGAAAGAGCATTTGAATAACGAGCCAGCAACTAACCGCAAAGCAGCCAATAACATTCCCAAAGGAGAGAGCGAAGAAAAAAAAACGGAGCGGGAACATTGCTCCATGAGGGTGACACAGAAAGACGACGACGCGTCTCTCCTTGACAGATACAGTAGCCTGATCTGCAGGCCCGTCCGTGTCTGTGTCTGTGCGACTTCCACCTTCTCTTTGCTGATGCCGGTGCGGAAGAGGCGCGCCAGCGGGCAAGCTCCTCAGGGTCCAATATTGCATGTGTAGCTCACTCGTCACTCAGAGGGGGAGGGGAGGGACGTGATGATGATGACGCGCCAGTGCACGTGTGTGCGTCACTCTGCTATCCCGTTTGGTTGACTCTATGACTTCATGTTTCTCTCTGCTATCACGCTCGCTCTTCCTTTCATTTATCTATCTCCAACCGCATTCTTTCTCCATCTCCCTTTCCGCCACGTGCGCACTACACGCCTGCGCTTGATACCTGACACAAGGTGCTTGACTGTGTACGCTGCAGCTCCAGCCGCCGACCTTGCATGTCTTTGCATGCCCATTTCTGTACAACACTGAGCTGTTTTCTTTTTCTTTCTCCTTTGTATCTTTCTTCTAGCCTCCCTCTCTCCTTCTCAAATCTCGTTTCTTATTTCCATTTTCTTCGCTGTTTGCTTTGTTGTTTGGTGCTTCCTCGCGGGTAAGGGGCTTCATCTTTCCTTTTGCATACGGCTCACACTGTCGTAGACGTGCGCGTCTCTTTCTCCTTCCTGGTCTCGCCCCTTCCGCCGCGTATCCCACACTATCCGTCAAAAAACAACAAAAAACCAAAGATATCACGTATTTAGGGCGTGTTTGTGTGTGAGAAGCAACTATAAGGTGGTCGCGGGTCTTCTCTCAAGCCGACACGCTTGTGTTGTCGTGTGTGGCTAACAAGGGAGGCAAGTGACTGTGCGTGCTCTCGTGGACGGGAAGGGATTGCTTCTCTTCCCCTACACGAGTGTTACGCGTAGGCGACGGGAAACGCTCCTCTTTGTGTTGCGCTCCCGCACCATATCGGGGACTTTTCCTTTGTGCTGTCTTCATCTGTGAGGGAGGGGAGGGAGGGGGGCGCAACCCTGTTTTTCTGTGCGTGCGCTTGGCTGCCGGTTGTTTGGGAAATCTTCGCGCTCACCTCTCGTTCTTTCTTTCCCTCTTTCCAGTCACTTTCCGTACCTCACACAGCTTGTGTGTGTGCGCGGGTGTGTGTGTCTCTTTTCTTCTTCCTCCATCTCCGTCAAGGCCTCCATCCCTCTCCCTCTCCCCGACTTTCCTTTTTGGCTCCCTCTGATCTGTTGTTGTGCGTTTTCTTCCGCTCCGTCGTTGTGACGGGGCCGTTCCGCTTGGCTGACTCGTTTCTTTTATTTTGTTCAGCCCTTTCGTTCTCACGCGTGTGCTCATAGCTCCTGATCCCTTTTTCTTTCTGTTTCTTACGTTCCCCTCTCTCCATTTGGAAAGTGTGTTGGCGCTTGAGGGCGTCAGCAACATTCTTCTCCTGCAATCTAGGAACAGCAGCCACAGACGCACTCAGCAACACACACACACACACACACACACACACACACACACACACACAACACCGCACTATAGAAGTGCTAGAGAAGGTGATACAAGTGATCAAGCGGAATAACAAAAAAAAAGGCACCACGTCCAGACCTACCTATACACCCCCTAGCACACCCAGAGAGCATACGCCACCCTCTCTCTTTCTCTCCAACGTTCTTAGAGACACGAGTGATTTCTCTGCCAGCAGACACTCCATCTGTAGCCATCCACGCACGCGCACACACAGAGACACATATAAACACACAGCATCGTTGACCCCTGCTGACGCTCTTCACGTTTTTTTATTTTTATCAGAGCGTGTGCGTGCTTGCGTCTCTCTTTATCTCTCTCTCACTGTGTGTGTGTGTGCTCAAAGTAGGTGCTACTCTATATTTTCTTCTCCCTTTCTGTGTATTTGTGTGCGTTTCTCTGCGCGTTCTCGTGTCCTGGGCAGTGCGCTGCCCTGAGGCCTTCGCATCATTCTCTTCTGTGTCGTTCAAGTCCTTTGCCACAGCGCGCTTTTCAAGGGTACATCGAAGTGATAACCGCTCGGCACCACAGCTACCGCGTCCGAGAAGCAAGAAGTCAGGGCTGTTCTCTTGCGCGGTAAGTCTCTCTCGCTCTCTCTCTCTGACTCTCTCGCGTCTCGGATACAGCGCTCATTTTATTGCTGTCCTTTGTTTTGCTCTGTTCCGTTCACCAACCCTTGAAAGGCGTCTTTTCCCCTATCAGCTTTCGCTGCGCAACCCGATTTAACGTCACCTCTACTGGCTTCCCTTCTTGCGGTCAGGGCGCACACAGCAACACGGCAACGCACGTGAGAGACGAACGCGAGTGACTTTGCCATTGCCCCTACTCCACCTCATTGCCAGTCACAAAACGCACATCATGGACAGCTCAAGCGCTTGCGCGCCGTCACGTGCGTGGCAGAGTAACGAAGAGGTAGCCCAACGCCCCATCTGCACTTTCTTTGCCATGGGTGGCTGCTGCAAGGGAGCGCGGTGCCCATTCTCGCATGAGCTGGTGCAGCTGCCGCCGAAAGGTGTCGATGCCTCAGGTGGCTACTTTATTAGCGGTAACGTTGCAAACTACAAGGCAGCCGCGTCCACGACGGCGGCGAAGCCGCCGTCACGCAGCTTGGTCGGTCGGTGGGATGATCCGACCGCATCGAGCAGCACCGACGGCTTGTCGACCCTTGCGTCGCCTTCCTCGTGTTGCGTGACGACAGGTACGTCTCTCAGCGCCGAAGCGAAGGAGTGGGTCGGAGCTGACAGCGCAGCCGCCTCCTCATCTGCCAACTCGGCCACCGCCTCCATCACGTCCGTTCAATCGCTGCGAGGTGCGGCCTCCCCGACTGTTTGCGTGAGCTCCAGCTCTCTTCGCTACAGGTCTGCGACCTTGCGCCGCACTGCCCAGCAGGTGTCACCACTGCCCGTGCCGCATTCTCAGCGGGACTCTCAGCCTCAGCCCCAGCAAGCCCAAATGCAGCTACAATCACAGCACTCGCAGAAGCCGCAGCCGTCGCCGCCGCAGCCACAGCTACATCAGCAACACAAGCGTCAGTATCAACAGCCGCCTCAGCCACGCAGCGTCGCAAACGCTCTCTCCGCTCTACTCCCCAACCACTCGGAGGGCAGTGGCGCTGCAGAGACACGCCGCACATCCGCGGCACCTACGCACCCCGCTGCCACAGCGCGCACCGTGTCCTTCACGCAGTCCTCTAACGGCTCTGGATCGACGACTATAGCTGCCCTCGCCTCCTTTTTCGACATGCAG
>463
CGCTTCATTGTTGTGCACCCCCTGCAGGCGTTCGTCGACTTGTGCTCCGTGTCGAACATCTCCATCATTATCCTCTTGGAGCAACAGTGGGGCTTCTACATCCATGGCGAGTCCATTCACGCCCACGCTGACGTTAGTATGGAGGAGTTCCAGAGCAACCTGTTTCTTGAGGCTCAGGGAAACCTACCCGTACGCGGCTTAGGGGGCCAGAGCAAGTGCCAGTCTCTTGAAGTGTATCTCGGGCCGTATACCCGCCAATATCTTTACATGTGCTACATGGAGATGCATATCGAGAACCAACGCTCGCTTTTGAAGCGCGAGCGCGCCACCAACCCGGCTCAGTGGCACTATATCCGCTTCCTCTTTTGCTTTTCACGACAACTTTGTGTCTACACAGAGACGGCCTTGGCTATTCGCGACCGCATCAACTACGCGTTCCAGCAAAGCGTGCGTCGCGCGGAGAGCACGCTTCTGGTGAAGTTTATGCTGCAAAAGTGGCTCGACTTCCCGCCCAACGTGATGTACATGAACGGGCCGCAGCGCGGTGATCATTGCGGCAAGGATCTCTTCTTCATCGACGACGTTCAGTCGTACGGTCGCGCGTTTCTGTGCGGCCTTGACTTTGATCTTTTCGTGCTCTACGCTGCTCTGTTTGCCGCGATCGACGCGGCGCTGCAGAACTTCTACGTCGCCATGGTGCTGGCTTTTGCGGTGGAGGTTGTCGTTCACTTCTACCGCGTCCGTGAGGGGCTCGCGAACTTGAGTCAAAAGACAATGATTGATGATCGCTTTTTCTTGTAGACATCTCTTCTGCTTTGACTTCTCTGTTTTCGAAGAATTGGAACACCACTTCTTGCTCTTCGGGCCTCTCCGCGCTTGTTTCGCCACCTCTTATATTGCTTCGTTTGCAGTGTGACCGCTATGTCAATCTGTTGCGGCTTTGCTGTGACTCCTTTGCGCGCCTCTGCGTGTGCGCATGATGCCTCTACGCTCTCCGGGGGTGGTTTTGCTTGCCTCGCTGCGCCTTCTGCACGTTGAAATGCGCTGCCGCGCACAAGGAAGCATGAACCCTCTCCCCTGCCCATTCTGTGCTCTTTCTTTGTCTTCAGATACCGCTCTTTCTCTCTCCCTATAGAATCGCGCTAAGTGATGCAGCGCACATGAACCGTGAGAGACCCGCAAGCTGTACATGCACTCTCACGCACCTGTGTACACAGAGAGGTGCTTGCGGATGCACAGATGATGGAGGGTGGCAAGATCCAATTTAAAAGAAAAGTATATATACATCTAAGAGCCACCTTCAACGCACTTTGCCAGTCCATTTGCAGTGGCAACGAAGGCAGCGCGGCCTGGCAAAATGCTTGCCCCTCTCACCACTACCCTGTATATATATTTTTGCACCCCAGAGCTTTCAGGGATGGGAAGGCCTTCATTGTTCATCTACCACGCTCCTCGTCAACGTCTCCTCGCTGTGCCTGCCCTCCCTCCTCCCTTTCTGTTTTGTTTTCTTCGCTAGTGACTGGGCATGCAACGCCAGCGGTTCACCTTATCCCTCCCCTTCAGCAGTCCCCTATCTTTTTGCCGCTCTACCGACGTTCTCTCTCCCTTGGTAGATGCGAGGCCTCTCGCGCACTGCCCTTTTCAGCGCCGCTCAGCGTGCGCGCTTGTCGTGCAGCTGGACTGGTTTGGGCTGCCTTGTGACCGTGCCGACTCCCGTTGCCCATACGCCCCCAGCACGCGCGACGCAGCAGCGATGGGCTTCGACCTCCCGCGGGAGCTCAGGTGCGACGGGGCCGCAGACCCACCACCCCTCTCCCACGCCTGCTGGGCGGCGCGACGCCTTTCTTGGCGTTTTGCAGGTCACCTCCAAGAACATTACGACCGAGATGGAGTCGAAGGTTCCTTTACTTCTGTACTTCATGGTCACCAACCACCCCGAGGTGAAGCAGTACACGGAGTTGCTTTGCCACCAGGTGGATCAGGCGAATCGCCGCCTCAAGGACGAAAACTTCGGCGACGTGTATCAAGAATTTGGCGTGGACGCAGGTCTCGCGATCAAGCTTGGCATGGTAGACTGCCTACAGGAGCCGGGGCTCATGTCCAAGTTTCACATTGATCCGCACATGTTCCCCTTGATCTACTTTGTGCGCAACAAGGTGTTCTGCGACAAGATGGCCGGGGTGGTGACCGAATCGCAGGTGAAGGAGGCCGTGGAGGCGTTTATCGACTACGCCAAGTTGGAATCCAAAAACGAGTCTGAGGGCGTCTCCTTATTACAAAAGGTGAGGCGTCAGGACAATGACGATGAAAACGCCATGACCCTCATCGCCGCGGCGCACGGCAAGATGCAGGCCGGCGACCCTGCGAAAGGCAAGCAACTCTTCGAAAAGGCACTTCGCATGTCCATGGAGGACATCGAGATCGTGAAGAAGCGCTACGGTGTTCCGGAGAAGAAGATGACGCCAGAGTTGTGGGCAAAGCTGAAGCGCGAGCCCTGCTACAACTCGGCTCCAGAGGCTTTGTGCGGACTTGCGATGTGCGCCATGGCATCCAAGCAGCGAGACGAGGCATTTCGTCTCGCGGCGCGGGTGCGCGAGGAGTTCCCGTTTGCTCCGCAGGACATGCGCGGCGTTGCGGAGGCCGTTGTGCGCATCGAGCTCATTCAGGTAGTCGACTACGACCCCGAC
>387
AACTGCGTGCTGTCGACGCACTCGCTGCTCGAGCACACCGATGTTGCGACGATGCTCGACAATGAGGCCATCTACGACCTCACTCGTCGTTCTCTCGACATTGAGCGCCCGTCGTACACGAACGTGAACCGCCTGATCGGCCAGGTGGTGTCGTCTCTGACGGCGTCGCTGCGCTTCGATGGTGCGCTGAACGTGGACCTGACGGAGTTCCAGACGAACCTTGTGCCGTACCCGCGCATCCACTTCGTGCTGACGAGCTATGCTCCGGTGGTGTCTGCCGAGAAGGCGTACCACGAGCAGCTGTCCGTCGCGGACATCACGAACTCGGTGTTTGAGCCTGCTGGCATGCTGACGAAGTGCGATCCTCGCCACGGCAAGTACATGTCGTGCTGCCTCATGTACCGCGGTGATGTCGTGCCGAAGGATGTCAACGCCGCGATTGCGACGATCAAGACGAAGCGGACAATTCAGTTCGTGGACTGGTGTCCGACCGGCTTCAAGTGCGGCATCAACTACCAGCCGCCGACCGTTGTGCCCGGCGGTGACCTCGCGAAGGTGCAGCGCGCCGTGTGCATGATTGCCAACTCGACCGCGATCGCTGAGGTGTTTGCCCGCATCGACCACAAGTTCGACCTGATGTACAGCAAGCGCGCGTTCGTGCACTGGTACGTGGGTGAGGGCATGGAGGAGGGCGAGTTCTCCGAGGCGCGCGAGGATCTCGCTGCGCTGGAGAAGGACTACGAGGAGGTTGGCGCTGAGTCCGCCGACGACATGGGTGAGGAGGACGTCGAGGAGTACTAAGGTACACTCGTGCCGCGCGCTGATGTTGTAGGTGCACGCGCGCGTGTGCTGCAGCGGGGCCGCCGCCACTGCGACTGTGTGTGTGCGCGTGACGGCCGGCACGAGGAAGGAGGAGCGCGCGTGTGCGTGCGATGCGCCTCCTCTTTTTTTTTTCGCCCTCGTCGGTGTTTTTTTTTTCTGAGAGGACGGCGGGGCGGATGGCGGGCGGCGGTGCTGACGGAGCGGCCACACTTTGCACCTCCCCGCCCTCCGCCGTCTCTCCGTTCGCCGTCCTCTCCTTCCTCGTGCGTGCGTCTGCCGCGCATGCACACGCGCGCGCGTTGCCGTAGCGCTGTGTATCTGTGGAGGGGGGCCTTGTCTCTCCCTCCCCGTGGTTGATAGATGAAGAGAAAGAAAAGGAGAGAGCAGTGCGCTTGTGTGAGCGCGAGAATGGTGGCTGAGCCGACTTTGTGCTGCGGCGTGTTTCAGGGCGCACTGATTTTGTCACATCGGTTTCCGTGCCAGGAGCGCGTGACCTTATTCTGTAGCGCCGGTGTTTTCACGTTCCTGCCTTGGAGATGGGAGGCTTGCTATGCGGCGGTGGGAGTGAAGTGTGATTCTTCAACGAGAGCTGGGACTTGCTGTGGTGGGTTCTTGCTGTACTTTCTGTCTCTTTTCCGGATAGGTGCGCATCTTCTTGGTGGAGGTGCGCACAGTATTCGTGTCCACTACTCTTGTTCTTGCTGCTTTGCGGTATGTACACACACACACACACAGGAGCGGATGATAAGGGAACGCAAGATTAATGCACACCACCCATGTTTGAGGGGTGCCTACAGCTGTGTCTTGAGTTTATCGGCGCTCAGGCGCCAAAAGACGGCTGCTCCTCCGCGCAGCTGAGTGAGTTCATCTGCGAAGACATCGTTCCGTATCAGGGCTGGGCCGCTAACGATACCCTTCGCGACACCATCGTACGGCTCTTGCTGACCACACACGTCAGCGAGTTCGATGTCCATGCAGCAGGGGCGAGGGACGACGGAGCGACGTCGGGCGCGCAGAGGGCGGACGCGGCTTCCAGCTCCCCGGGCAGCTGCGGGGGGCGAGACAGAGGGAAGGTGGCACCCGCACCTGCACCCAACGCATCGAACGGAAATCAACAGCGGCGTCGAATTTCAGCGGACGAGGCCATTGCTCTGCTGGACTTGGGTCGTATTGCGTGGGCCGAGAGAGGGGAAGTTGGGGTCTGCGACCCGTGCGGCATGCCAGGGCGGCAGGAGTCGCAGTCCTGTGCTCTTCCCAGAAGGGATGGCGACCGCAGAAAGTTGCTCTTCTTTACCCCATCTCACGCCCTGCGCGAGCGTGTCATGGGCTTTTCCATCACGAATGAGAAACTGGAGATGGTGTCCAGCTTCATCGCGGAGAACGCCGTGCTTGGCTGGGATCGATTGCCCAGCACGCCAGAGTTCAAGGCGCGGTACAAGAACCACCTAGTCGGCAGCGGCCTCAAGTGGCTACGGCGGGTGCACAAGGTCGCGCCCGTGTACATGTACCACGAGCCTTCACGCGAGGTTATCTATCGCTTCTTCCCGCACTTTGCGCTGCCACTGACGGAGCGGGAAAAGAAGAGGCAGCCGACGTGGGCGGTAGAGGATGGGAGCGGCAGCCGCGCTGAAGCGTCCTCCTTGGGCGACGGCCGTGTTCCGTCTTCATCCCGCGAAGAGGAACAGCTGTACGGGGAGTGGGGTCGCACTAGCGGCAGCGACGGTGGTGTAGTGCTTAGTTCGACTGCATCAGCAGCGTCCGCGCCATCGCTGCAGCAACGCCGCACCTGTCGCCTTTACTACCCCCTCGATCACTACTACGCGCGCAAGCGCCGTCTGGAGGCGGCGTTCCCTAGCGTGACGTTCGACCTCCAACTGGTGCGCCAGCTGGTCCAGGAGTCCCCGGAGCGCCGGCTGCTGATGCAGGATGCCGTGCACGCCATCCTTGCCGCCCACGGCCTCTTTCTCACCCGCTGGGAGGACTTCTCGCGGACTGAGCGGATGCACCTGCGGCGCCTC
>926
TCGCTGGTCATCTGGGAGGCTCAGTACGGCGACTTCGCCAACGGCGCCACAATCGTGTTCGACCAGTTTCTGAGCGCTGGCGAGTCCAAGTGGAATCAGCAGCAGTCGTGCATCGTGACGCTGCCGCACGGGTACGACGGAAAGGGCGCTGAGCACAGCAGCGGACGCCTCGAGCGTTTTCTGCAGATGAGCAGCGAGGATGTGACGACGCCGGCCTACAGCAAGGAGGAGCGGGCCCACCGCATCAACTGGGAGATCGCGTACCCGAGCACGCCGGCCCAGTACTTCCACCTGCTGCGCCGCCACCAGAAGCGCAACTTCCGCAAGGCGCTGGTCATCTTCTTCTCCAAGAAGTACCTGCGCGCGCCGAACGTGTCGACGCTGGAGGAGTTTACAAACGGTGAGTTTCAGTCGGTCATCCCAGATCTATCCGTTCCGGCCAGCCAGGCGCGCCGCCTCGTGATGTGCACTGGCCAAATCTACCACTACCTCAACAAGTATCGGGAGACGAAAGGCGTGAAGGATGTGGCGCTCGTGCGTGTGGAGGAGCTCTCGCCGTTCCCGGTGGCGGAGGTGCAGCAGCTGCTTGCCGAGTATGAGAAGGCGGAGCTCATGTGGGCGCAGGAGGAGCCGAAGAACATGGGATCCTGGGCCCACGTCGAGCCGCGCATTGAGGAGTACACGAAGGGCGAGCGGGAGCTGCGCTACGCCGGCCGCAGCATTACAGCGGCCCCGTCGACCGGGTACAAGAGCAAGCACGACAAAGAGCAGGAGATCATCTGCGAGATGGTCTTCCACTGAGGCTCGGGTTTACCTCCCCACCTCGTGCAAGCAAGGTGGGGACGCAGAAGCGTCGCTGTGCCGCGCACACGAAGGCTGCTTTTCTCTTGCGAGCCTGTCTTTCTCTTCTCCTCCTTTGCAAACATTTCTTTTCGCGCTTCCCAAGCGCTTCTGGTGACTTTACTGTGTAAAAGTTATTGGGATGCCCTCAAGCGGCCATGAAAAAATGATGCCGATGGTGAAGGAAAAGGTTTGGCGGAGCGGGAGTGCGTGCATGTCGATGCGCGCTCCTCCTCCACTTATGCTGGCATCGCAACACCTCACAGACACGTTCATGCAGGCACTGGCTACCTGGCCACAGATGTTTCGTCAAGCAGAATTGGTAAGCGGGCTCGTGTCTCTCTAGTTGTTTATTTTCTCTCTTGATGTGTGCTGATGTGCGTCTGCAGTATGTTGTCTCGACGCTATTCGTAACAGCGTCCGTCCGCCCCCCTCCACCTCGCCCCAGCACACACGCACGCACACATGCACGCGCTCGTTAAAGGTGGAGAGACGAGAGGTGTTTCCCTCCCCCTCTCTCCCAAAGTTGCGAGACCCGGGTTCTCTTGGTGGGCGAGGAAGCTTATGAATGGTCTGTATTGCACCTGTTTGTTTCGCCGTGGGAGTGCACCGGTGAATGCGGTGCTTGATGTGGGTGGAGCCGTGGCCTTAAAACAAAAATGCAGCCGCCATTGGGGGTTGCGTCGGTGTACTTGCTTTGGTATTGTGCGCGACTCGTGGCAGCGATGCATTGGTGCCCATATATACATATACATATATATGTATATGTATGCAATGTAGAAAAATATGTTCTATGTATGTGTTTCTCCCTCCTGTGCTATGCTTCGTTTCTTGGTTTGCTTTTGCTGTGCTGTGCCTCCCTCTCTTTATGCTTATGCCTTGTCGATGATATGCCGCGCCCGTCTTTGTTCGTCGCTTGCTCTACTCCTGTAAACTACTTAGGTATAGCGCTCCATCCCGCCCTCCTCCGCCCCGCCCCTACGCCAGCTCGAGGCTGAGAGGGAGCGATCACCGCTCCAGCACTGTATCTGGTCTGCGGTGTCTTGTGTTGCTGGCTGTTTTGTTCCCTTGTGCTGACGGATCTCCTTCCTCTCCTTTTTTCGTAGTTGCTGTGTTCCCCTTCAGCCACGGCAGCATGCACACACACACACATACACATACACATGCATACCCACTTCATAAGTTACCCTACTCGCTTTCATCTCTCTCTCTCTCGTTGTATCTACACGCGCGCGCGCACACGCACAATGTCGCTGTTTTGGTATGCTCTAACAGTTTCGCAGTGGCCCAAGCTTCACACCGACAAACCGGCAGACGAGCACAGATACAAAAGAATCCGTGATCAGGCTGCCTCCACATCTGCATTTCAGTCCTCCACACCACTGCTTCTCTCTGTAACTCTTTCTCAGAGCTGCCTGGAGACGAACACCCGTATTTTTCTTCTTTACAGCGGCGGCGATCAGAGGGAGAGGTTAGGGTATATAGATGTCCAGTGTGAGAGGCCACGCCGTGCCACCATAAGAGTAAGACGTGGAGGCTTGAAGAGGCGGGCTTCTTGGTGTTAGTGAGGGCAACTTCTAACCTGTCAGGTGCTCTCTGCAATGTTCGCGCGGCACGTTTATAGTCTTCACAGCTGAGAAGCACACAGACCTCAACCTCCGGTTACGGTGGGCCTCTGCCATGAACTTTATTGGCCCTGGATGCGCGCTACTGGATCCGCGGGGGTGGGGGGCACCTCGAGACGCGTACGACTCACGCTCTCTACTGCGTCTGCTTCCCCTCTAGCCGAGAAAAAAAGGTCCTCGTGTTCTCTTGGAGCACCGCGTCACTCATCTCTTCCCTCTTTCTGCGCAACGATCTGCCATTTGACCCCGGCTGCATCTCTCTCTCTCTGTGTGTGTGTAGAGCTGCATGGGAAAACAATAATAAGCAATAAAAAACACGAAGAAGCACCGCTTCAGACTTTCACCGCAATCACAAGCAAGCGCTTACGCATACAAAAAGGCCAAAGAAGAACTACAGCCAGTGCGCCTTCTTCGCGAAGTCGACCTCATCGATCTGACCATATGCACACCCCCTGCTCTGTACTCGTGTGTCGCTAAGCTGCCGAAAGAAGCGTGCTGAATTCGCCTCATTGTGTATTGTGTGAGCTTCACACCGTGTTGCGCTGCGGCGCACGGTCGGTATTACCCCTTCCGACTCGTCGTATAGCTCGAGCGCAGAAGAGCCATCCACAGTGCATACAAAGAAAACCTAAAGACACACAGGAGTCATGCTGCGCTTGTGTGCTCGACACTTAGGCGGTGCCAAGTCGGCATCGCACGTGTACGAGCTGCGCACCTACGTGGTGGCGCCTGAGAAGTACGACTCCTTTCACCAGCTCTCCATGAAATACATGCCGCAGCGTCCGCGTATTGGCATCTGCCAGGGTTGCTGGACTGTTCAGCTTGGCGGCGTAAATCAGTACATTCAGATTTGGCGATACGAGAACCTGAAGCATCGCTACGACTGCCGCAAGCAGTTGGAGCAAGATCATGAATGGCTTCGTACGTATGTAAAGCCGGCCGATGACATGATGATCTCCAAGTCCAACACGCTGCTGCGCCTGGTATACCGCGAGGGCAATGCCAGCACGCAGAGCTACAAGTATCTCATGCAAGTCTCACCGCACAAGGAGGTGGAGCTGTCGGGGCCAAGTGCCATTCTCGCGGCTACCTTCCAAGTTATCGTTGGCGAAGAAGAGGGAAAGTACATCCACCTCGTGAAGGGGCACAAGCTAGACGACGTCATCCCCGTGACGCCGACGCTGGGGTGCTCCTCCAAGATCATGGGCCCGGTGCGGTGGTCGTCTACGATGAACTGCCTCTGGCGTTGAAGTCTCCCGACGTTTATTTCCCCCTTTTCTTCTTCGCCTTCCCGTTGTGAGCTCTTGATGGTGACTTCTTCGGCGACTTTGTCTCGATCGTATCTGCACTTCCTTCGTGCCGCGAGCGCGGAGGAGTCGCACTCACTCGCTCTCGCTCCCCCTCTCTCTCTCGTTCGCTGCGTGTGTGTATGTGCGCGCTTGTGCGCA
>556
GGTAAGACGGAGGTGTGCAAGAGCCTCGCCAAGTTCCTCTTCGACGACGAGTCGTTCATCTGCCGCATCGACATGAGCGAGTACATGGAACGGCACTCGGTGCACCGGCTGATCGGCGCCCCACCAGGGTACGTCGGCTATGAGGAAGGCGGCGAGCTGACGGAATCGGTGCGGCGTCGCCCTTACCAAATCGTCCTCTTCGACGAGTTCGAGAAGGCCCACCCGAGCGTGTCGAACATTCTTCTCCAAGTGCTGGACGAGGGGCACCTGACCGACAGCCACGGCCGCCGCGTCGACTTCAAGAACACCATCATCATCCTGACCTCCAACATCGGCGCTGACGTCATCGCCCGCCTGCCGGAGGGGGAGCCGAGCATCAGTGCGATGCCGGCTGTCATGGAGCAGGTGCGGCAGCGCCTGGCGCCCGAGTTCATTAACCGTCTCGACGACATCATCATGTTTAACCGCCTCAGCCGTGAGGACATCCGCAGCATCGTGGAGATTTTGTTCGCACAGGTGCAGAAAATGCTGACGGAGCATAACATCACATTGGAAGAGTCCACGGAGGTGTACGACTGGCTCAGCGTCAACGGCTACAGCGCTGTGTATGGTGCGCGGCCCCTGAAGCGTCTCGTGCAGAGCGAACTGCTCAACCAACTGGCGCTGATGTTGCTTGATGGCCGCATCCGTGAGGGTGAGCTTGTGAGGCTGTCTGTGCAGGACGGTCATGTCGTGGTGGTTGCCAATCACGCGCTCTCTCCTGAGAAGGGGCCGACTGACGCGCGACTGCTGGATCAGTGAGGCCCCACCCGCACATGGGAATGCGAAGGGACGCTGCCGCCGTCACCACCGCCCCTTCGCCCCCCCCCCCCCGCCGCGAATGCCCGCGCCAGCGCAGCCGTAGAACGGAGCAGCGGTTACTCCGTCCCGATTTACTCTTTGAGCTTTTATTATAGTGGCACGCGGATAAGCGTCTGTCGGTGTATGGGTGGGTGGTGGGGAGGCGAGAGCGGTGGGCGGTGACACCTCTTGCTCAGGGTGGACACGGTATGACGTCCTCTTCGCTCTTCGCCTCTCCCACCACCACCACCGCGAGGCAGGCCCCCCCCCCTGCCCTTCTTGCGGTGCGCCGCTGGTACACCGCGCAGATGTGTGCGTGTGCGTGTGTGTGTGTGTCGTCGTCCTTTGTTGTGGTGTATTTCGCGTTTTTTTAGCGTTGGCCTTCGTCTGCCTCGGCGCGCCGGCGCTCCTCCTCCGTTTATCGCTGTTTTCTCCGGCATTATTATAAAGCCGACCATCTCGAAAACACACACGCGCGTGCGCCTTCTTCTTTCACATGATCCACGCTTTCTCCAACCACCAACACCACCGTTACGGTGCACGCATGGATGCGGGCATGCGTGCGTGAGTGCGCGAGAGAAGAGAGGTAGAGAGAGAGATCCGCGGAGTGATCAACGTAGCGGGTGCGGTGACCCCTCGCTGGACTGCTGTCTTTTGCCATTTCCTCGCAGTCTTTATCTCCTCGCTGCAGCTGGGCCCTCGTTCCACAGAGATGGGCAGCTGCCCGCTTCTGCAAAGGATCATCTGCGGATGCGGCACACCCTCTCGCTCTCCGTGCACAGATGCATTGCGCTGCACGAAATCGAGGGGCATCCTCGTGCACTCCTCTTGTGACCTCAAACCTTCTTGCTTCCCTCCTTTCTGCCTCCCCTCTGCGCTTGTACGCGTGCGAACCTGCCAGCATGCGACGGCGGCGCCATCACGAGTTGCACCGCTGCTCGGCTGCACGAGAGCAGAGTGCGCCCGCATCGAACAGGCGGCGCTTCGGCTTTCTTGGCGCCCTCGCGCTGTGACGTCGCGAGTATGACGAGGGCGCAGCAGAGATGTCGTTAATCTTCTCCACCACGTCGCCACCCCCCGTAGAGGTCGCCGCAGATGACTCGCGGTGGGACGCACTTGCTGCGGAGTGCCAGAGATGTTCAGCTAGCCTCTACAAGTGCAAGCAGGAGGCAGAGCGGATTGTGCAGTCGATGGACGGTGTGCTGTTTTGTGCTGCGCTCGAGGCTACGCCACCATCCGTGTGTGGTGGCGGTCTTTCGAGCAGTGCTCCACCTCCTTTCCGTTAGCGGTAGCGGGTGTGCGTGGGGGGGGGACGCGCGACGACGACGTCTCTTCTCCCTACACCCCCGAAGAGTCCTTCCAATACCCGTCCGCCCACTCACCCACAGGTGTGCGTGAGCGCCTGTGCAGCACCTCGCTCCCCCACCCTCCAAACCTTACAGCCTGCAGTGAGGCTGCCATCGCTCTTGCAGTTTTCGTCGTTGTTGTTCAAGCGCTGTTTGCGCACCCCCTGGCTCTCTCTCCATAGGTGCCCCGCTTCATCGTGTGCTGCTCTGCAGTGACTTCGGTCTTCGAGGCTCAGGTCGATCTGCTTATAACGCGTCTCTGCTACTACTACTGCTGCTGCACTGACATGTGAGAGTGCCTACAGACTCATCCTCTTTCCTCCTGCGGTCCGCCTGCGTGCGGCGCTACCGGCCACACGCAGCATATCGTCCGTCGGTGTCGTCTGCCTCTCTTTCTGTGTTGCTCTCTGAAGCCTCCCGTGCTGTGCCCTCGGCTGGTGTGCCACGAATCCGCGCTCAGGGACGCGGGCCCACTGTGCTTCCCTTGGCAGCGTTATG
>1178
ACGCAGGATGTGGTGAAGGCCGTCCAGGAAGAGGCGAAGCGCGTGACGGCGCACGAGGAGTTCGTCACTATAGGGGACCAGCACCTGCAGCGGCTGCGGCGGTGCCTTGAGTACTGCCATGGATGCGAGCCTGTAATCCGTGAGATGGAGAAGTACGTAAAGAACATGGTGGAAAAGCTGCCCCAGGAGGACGCGGAGAAGGCTCTCAACTCGATCATTGACCACGAGGCTGACGAGTTCCTCAAGGCATACCGGGCGTTTGTGTTCGTGTGTGGAGAGCTCACCGTGAAGAAGACGCACCGCCTCGACACGCTGGAGCGCCAGGCCCGGCTTGCGCAGCATAACCGAGACAGCTCCATGGACAGTCTCGACCCCAACTACAAGCACTACCGCGAGGAACTGGCGGAGGTGCTGGCGCAGGCGCAGGCGGTGGAGGGTGTCATTAACGCCCTGCACGCCACGCAGGACGCCGGTGAACAGGTGTTCGAGTCTGTCGAGGAGCTAGTGCTGACCTCGTGTGAGCGCGCCGAGAAGCCGTTCGTGCACCCGCTGCAGGAGTTCGGCCACGAGTCCGTCGCGGCCCGCACCCGCTTCGTGAATCGCTCGATGAAGTACGTCGAAGGTGAAGAACAGGAGGTCTTCCAGAAGAAGGCACGCATCGCGGAGGCCAAGGCTCTCGTGGAGCAGGAGCAGGAGGCGCTGGAGCGCGGTGTCAGCGCGGCTGCCATCGCCGCCCCTGTGGCAGCTTCACTAAATGCGGCGGACGGCACCGTCCCTGCGCCGGCGCAGATCGAGGCGTAAGTGCGCCGGCCGGTCTACAGATGATGTACAGACACGGTGATGCGGCGCACAGCGCTACACCCTTTCATTTGTTTCGCTTATGAAAGCTGGATGCCTCCCCCACCCCACCCCTTCCCCGGAAAACTTCGCGATATGGCGGCCGTTAGCCTACACACACTTCTCTGGGTCACTCATCATTGTGCTGTCTCGTGCGCTCCTCTTCGGCATTTCGCTCTCTCAGGCACCTGCCCGTCGGCGGAGTCTCTGCGAAGTGAGAGTAGTAGACGGGTGGATCGGCGGAGGCGAGACTGCGGCGGGGAATGCGCACGTGAATGAAGCAGTGACTGCGGCGTACGCGCTGTGCGTGTATCTTATCTTCCTCTGGTAGTGGCGATCGGTGTCCATCGCGCGCCGCCGCCCCCACCGCCCCCTGCACCTCTCACGCCTTGTGGCCGTTTTGGGGTGTTCTATGTAAACTTACAAGCGCCCTTGGCTTTGTTTTTTTTTTTGCGCACGTGTGTAACGCCATTGGTCACGCGTGCGAGAGAGGGGTAAGGAGAGAGAGACTGGGTGTTGCGGAGGAGGGGATGGAACACGGTGCAGCGTGGGTTGCACCAAACTCATCCGGCTCCTCCACGAAGGGGCTCACCATGCCGTGCCTCCTCCTCAATGGCTTGAGTGTCTCCCATGTGGCCCTCAGCCTCACCCTTCCCCACCCCCCCCTCATACACACACGCACACCCGCTCCCTCTCTCGCAGGCCCAACTATTCGGTTGATCATACAGCTGCTGCGTGCATCACTGCGTCATCTTTTCCCTTCCTTCTACTCAATGTAAATTTCATGTTAGCCCTTCGTTTCTTGTGTGGCTTGTGTGCGCTTGCTCGAGCCCCCCATCGTGGAATGGTGCCGACGTATTGGCTTCTCGCGTTGCTGACGTTATACGTGCGGTGAGCGTTCTGCTGCCCCCCCTCCACCCCGCACACTCTACCCGCCTTCGCAGTGATTTCTCATTTCCCTATAGCCTTCCCCTTGACTTTCCCGGCACTCCCCACCGTTGCCGCGTGCGAGAGGCGGGCAACGAGTGGAAGGAATGGGTCGCTGAGGAAAGATGGGTCACTGACGACGACGGGCAAGGGTGGGGGGGGGCACCACAGCTAGCAACGCATCCACGCATAAACGCGCACAAGCTCCCTAAAAGAGTCGCAGTCCTTTAGAACAACAATACCGATACCGTCGATGCAAGGTCTGTGCTCAGGAGGCAGGCGCACAGAGCCGACCACGACGGTGCCAAACCTCTGTTACTCCCCTCTTGCACTTCATTACAGCTAATTGTAGCATTGGTGCATGAGGGGCGAGGGAGGAGCTGAGGCAGACGAGGGCACGCGGTGCAAAGACAGCTTCATCCTCGGAGATGCGTGGAGTGGCGTAGCCGAAAGGGTAGCGCAGGCTGTACTGCAGACAAGCGGGAGCTGAGAAATGGGGGGGGGAGTGCGACAGCGTGTGTACGTGGAAGTACTCTTATCCCTCCCCTCTGCCATCACCCCCCCCCTTCCCTTCTTCCTTCGCTCCCGTCGTTGCTGCCATCCGACCTCCCTCATCCACGTCGCCCCCGACCGCCTTCCCGTTTTCACGGGCGACGGGGTTGGCGGCCTCTGTCTGTCACCCGTGTGCCATGTCATCGGAGTGTTGTCGTCATAACCGCTCGTCATCCCGACCTTCTTTCTTCCTTTTTACATCTTTTTCGCTCTCTCCGCATGATGTGCGCGGCCACCGGGAGGGTGGCGGCTGCGAGCAACTTCTCGGCGATGCAGATGCGCTTCGTAGGCTGAGCGGCAGGAACAGTGAAGCCTTCAGAGGAGAACGTGGAGGATGCTAAGTACTTCGCCTCCCCAGTTTGACTCAGCCGCAGCCGCCAGTGATGTCGTCATTCTGCCTTCTTCGCCAGATGACGACAGTCCGATGTCCACGCAGGGCCTCACACCCGAGCGGGTGGCGCAATGGACGTTAAAGGACGTGGAGAACCACATCTTCTTCATGGTCTGGGTGTGCGGCATACCTGTTCATGTCCGATACATCGTGCACGTTCTCGAGCATAGTGCAGTTATCGCTCGACGAGGCGGAGAGCAGATCCCTCATGGCGGGTCGACAAGAGAATCGCTGACAGCGGTGGCCCAAGCAGACGTCCTTGCGCCTGTGTGCCGCCGAGCTGCTGAGCTGCGTCAAGTCGTCTCCCGGTGGCCCATCATGGCCACACTACCTGACCTACAAAACCACGAGTCATTCTCCGAGCTTGTGTCGCTTGGTGTCCTGAGTGAAGAGCCCGAGCATGAGGGCGGTGCGATTCGACCCGCTGAGGGCGGTGAGCGCTGGATCCACTGCGGCAGCGCCAAAGCCACGGCATCTTCCTCTACCTCCTCTCTGTCTTGCTCCACTGTCCATGCGGGGGCTGTCACGCCAGCGGAGGGCTTTGCCAACGTGGCAGCGCTGGCGCTGCGCTCGCCAGCAGAACGAGACGGCACGTCGCTGTCGTCCGAACCGAGCGCCACCTGGTGTGCGCAAGCGTACTGGACGGCGTGGGCGCAAGCGCAGCAGTGGATTGCCGGTTGGCCCACGTTCTGCAGTGACGCCGTGCGTAACACCGGCTCGCTCAGCGGCATTGACGCTGCGGCCGCCTCTGCATGGCCCCATCTGCGACCGGCATGCGCACTGACTGCTCCCGGGCGAAGGCGCCTTCGCGGGGGTGACGCACCAATCACTAGCGGCGTTGTAGTCGTGGACGCCGACGAGGGGGACGCACGAGGTAGCACTCGTGGCGCCGGTCCCACCTTCAGTGCCGCCAACGACGCCGTGCGTAATTCAAAGGCTCAGCGACGTGAGGCGGCTGAGGTTGTCGTCATAGACAGTGACGACGATGACTTGTGAAGATGTGCATGGGGATGGAGGGTCAGAGGGAGTGACACGAAAAGCGGAGGTGTACCCCCTAGTCGCTCCGTGTATGTGTGTGTGAGCGGAGGGGGTGGGCGGGAGACGCTGCCCTCCGACCAAGGCCCTCGCTTCTTCTTTGCTAGACCTCTCGCTCGCTTTCTTCACCTGTTGTGCGGCCTCTCCGCTTTCCAATAGTGTACCGAGAACGCTGTCACGCATGAAGTCGCACTGTCACACACACACCTACCCTGCACACACACCTCCAAATCACGGCGCTGCACCGGCATGTGCTCATGTGTGCGTGTGTCTGCATGTTCTGCGGAAGGGAGAGGGAGGGCCGTCGCTGTTTGTCGACTGCGCAGGTGTGAGGGCCCACCGCGACATGCAAGCGACTCAACTACATCTACTTGCAACAGGAAGCGGTGACGATCACAAGCGCAGGCACGTCGCTCGGGCTATGCTTGCTCACCTTCCCTTTCTCTCAGAGACTGCGGCCTCACGAAAGCGACATCAAGGTATGAACTCCAACCTGTCGTACTCCGTACATGCAGGCGCGCGTGCTCTCTACCGACGCAACTGCATGGCGACGCTACGATACTAACGAAGTGGTGCGATCACGCTTGCCACGAGGCCACTACCGTCCCCCTTCTCGCGCGCTTGCGCTGTGACGCCGTATCGCTTTCTTCTCTTCCTGCGCTCTCCTCCTCCTCCCCACCTTCGCCCAACCACCCACATGTGTACACATCACCACATTCAGGTCACTCTCCCTTCTTCGACCGCCCATCCTTCCTCTGCTGAAGTATTGCCCTCACGTGTGACCGGTGTGCGTGTGCGTGCTTCAGGTGGGGAACGACAAGCACCCAATCGCACACAGGCGGACAGAGAGCCGCACGGACTTGTGTGGCCGTCTCCTCCCCCGTGCCTTGCCGCGGCGGCCCGCGTATTCGGCTCGCCACTCCACCTACGTGTTTGCGGTGCCGGGTGTGGAGGAAGGGCGAGGACGCGAGGGGGGAGAGCGCCAATTTCTGTTCGGTTTCCTGTTGGCCACGCGGAGACTGCAGCTCCAACCACCAATCCCCCCCCCTTCCACACACAAACACACACACACACACACGCATGCGGATCTTGTGTGCAGCACCGTTACGTATCGTCCTCCCCCGAGTATCCGTTGAACAGCATCTCCTGGAGGTCGGCTGTGCCTCGCATATCTTCAGTCGTGCCGCGGCAGCTCTTATTTTCTCTGCTGCTCCTCACCTTTGCCCGCCCTCTCCCCTCGCAGAGGGACCGATAACGTACCCGGCCGTGGCCGGAGCAACCATGGACGGCGCTAGCGCAGATGGCGGGGATGGCGCTCCTGCGTCGGCGGAGCGCCATTCTCTGAAGCCGCTTATGTGGATAGAGGAGGTGCGAGACGCGAGCCAGCCGAACGCCGTCTTTCTCAATGTGTACGACGTGAGCGGCAGTAGCACGCTCCTGTGCTCCGTTGGGTGGGGCGTGCATCATGTCGGCGTGCAGGTGTACGGCAAGGAGTACCAGTACGGCCATCGCCCCATCGGCAAAGGCATCGGCAGTGTCAAGCCTCGCCACTCGCCTCCGCACACGTACCGGGAGCAGTTCTTCCTTGGTCAGACGCAGCTGAGTGCGTTCGAGGTGGAGAAGCTGGTGGTGGCCTTCTCGGAAAAGGTGGAGTGGCTGGGTAACAACTACCACCTCGTGAAGCACAACTGCATCGACTTCGCTCGAGCATTTTGCGAGGCGCTCCTGCCGCCCGCAGTACGCGTGGAGCAGGCGCGGCGGGCGGAGGAGGCGGGTCTGCCGCAGAAGATGCACATGGTGGAGGTCGAGGTGGACGGAATGCGGCACTCGGTGCCGTTGCTCATACCGCACCACGTCGATCGGCTAGCGCGGTACGCAGCGCACTACCTGCCGAAATCCTCCATGCGGAGCTTCGACCGACTCGAAAGCTCGTTCTTCAGCATGTCCGAGGTGCCCCAGGAGCGGGGGCAGCCTACCGCCGCGGATCCCAACGCAAATCGCAGCACAACCCCGACACCGCAGCCGCGCACCCGCACAGGTCATTAGCCGGTGCTAGTAGTCGGCGAGCGTTGTGCGTGTGTC
>979
TGCGTGGGTGAATTTGTGCGAGCCCTGGCAAAGGACATTGAATTGCGGGAGGCGTTGACGTCCCTCAGCTTCAGTGCTACCGGCGGTGCGCGGCAGTACCGCGTGCTGATCTGTTCCGATACCTTCACGGATGCCCAGCGCAACGCTGTGTGGGCCATCCGTCGTGCCGCCACCGACTCGATGTGGTTGACGCCTGCTACAGGTGTCCTGGGCGACGCGTGGCACTGCGAGGGGTGTAATGCAGCAGCGATGCAACCGACATCAGCGATGGCCCTGATTCGACTGTCCGGCGTCAAATACCACACCATAGAGAGGCACCACGACGCAAACAGGGAGGGGTGCCCACGGGCTGTGCTATCCTTCGGGCCCGCAAGTGGCGAGGGGTGCACTTACCTCACCGGCGCCCTTGAGGTGTTTGCCGACCACGATGTCGGCGTTGCGCCGCTGCGGCTGGTGGACAGCTCGTACGTCGGCGCTGCCCGTACACGAGACGCAATTGCTGCGCGTGTTGCCAGCAGTAACGCGTGCCCCACAGCCACCAAGAGCCGCGTCGCAGCGCTCGTGGCCAAGGCAAAGCAGGCAGAGTTGGCCGAAGTTTCAAGCGACGCCGATGGCTCGCCGAACCCCACACGGGGGGCATTCTTTATACACTTCAACAAGAAGGGTGCAGCGGCCCTGGCCGAAGCCGAGGATTTACGCACCACTGCAGGGCCCACGACTGCAAACCCGGTCTCGGCTTCTGTTGTGACGCCATATCTAAACTGTTTTCTGTGGGATGTGTTGCCCTCCGACTGCGGCTGAGCGCCATGGCGTGTGCACTACACATTCACCTCGGCTTTCCCGAGTATTGGTGCCCTTTTGGCTTTGTGCGTTGTGATGGCAGCGGAGATTGCGCCTGCGTGCCGAAGCCCGCAGGCGCGTGCATTCGTGTCGTGGCTTGCCGACGCGGGCGAGGGGTGGTGGAATCCTGTACTTTGGTGATGGCGAGCCTTGCACAGTGGATGCACACTTCCACCAATCGTGCTCTGCCCCGGCGATTTCCTTCCTCTTTCACAGCCAGTCTGTGAGCCTCTGTGTTGCCGCCTCAACAGAGAGACGCATCTGCACTCCTCGCCGTCTTCAAGGGTTTCATTCGCGTTCATCTTCCGCTGCCTCAGTTTTCTCATACGCTGAGAACTAACCCGAGGCACTGGCGCCGTGCGCACGTGCTTGTTTTTGTCGTTGTAGCGCACTCTGCCACGCCCTTTGCTCTCGATGGTTATCGGCGGCGGCTTTCTTCACCCGGTCACTGGAATTCCTGCCCTGGCCTTCTTTCCATGGGTGCTGGTGCTTGAGAGTCGGCCCCACCCCATTCAACCCCGCCTTCGCATGGCCATCAGGTGGGACGGGAAAGCCAGCAGGATGGCGGGCTCGGCACCCTCGCGAGTACAAGTAGTATAGACACAGTACTTGCATACCACCTCGGGGAAGAGGTTGCGGTGTAGGTGGCACGATCGCACACGCCCTCCGTCTCGGATTATCGGGCTGCATGTACATTACTGGTGGCAAAGCCTATTCCCTGTTCTTCTACCTTTTTCTCTCTCGCGCTGGCGAAGGAAAGAGCGTACTCACTTCATACCGCTGCCTTTCTTGTGTTTTCCGCACTCGAGGTTGCGGTACGCCTTTCGCGCCTCCCTGTTCATGCTTCGGCTCTTCGCGTGTCCCGTGGGCAGACGCGGATGGCGCATCTGATGAGACCATGTTGATCCTCGTCACGTTTCTCTCAAGGAGCAACCCAAATAACACGAAACAAGAACATTATGCGAGCGAGCGGGACTGCATCGACGACGGGGTGGATTCAAGGCGCTGCCCGCCCGAACACATCCACATTGTGTAGCCTTGAGGTGCCAGCCCCCTATTTCAGCGTCCGACAAGTGTGCCAGTGGACTGCGATGGCGCACGAAAAGAGACGATGAATAGCCTCAAAGGAAAAATGCCGAAAAATGAGGCATCCATGGTGCACAGGCGCACACGCAGTCTTCCACTTGTTGCACACCTGCTGACCGAACGAGTGAAATAAAAGTACACATGATTGCTCTTCCGGCCACCTTCCACCTGCGCTTATCCTTTTTTATTTCCGCGTCTCACCTCTCTGTGTGCTCTTCTGCCGTCACTGGCCACCTTCTCATTTTGGCACATCGCCGTCACCACGGAGCGGCACCCACCCGAGCTGCCATCGTAGGCTATTTCAGTAGCTTAGACATTCTTCTTCCGTCGCCCATTTATGTCTATCGTATTGTAGTCCGTGCCTTTTTTCTTGTATTTTTTTTGCTTTTTCTGTGTTTTCCTGGCTCTCTTGTCACCTTGACTTCCGCTCTTCCGTTATACTCGCATCGCCTCCCCCCTCACCCGTCCCCTTCCCTCGCTCTACGGGAACGTAGTTGTTTCTTCTTGCCGCGTTTTTTATATTTTTATACACACACACACACTTATACACAGACACATATATATATACACACGCATACACAGACATCTATATATATATATTTACATAGTTATATCTAGTACAATTTTTTTTTGTGTGCGAGTTTTGCGTTCTTTACGGCGTGCGATGCAGAGCGTCTGCTTTTCGTATGCTCATCGCCCCNTCCCCTTACCCACGCGCCTTCTTGCCGTGTGTTGCCAGTACTGCCTCTGTTTCCGATGGTTTAGTAATATTGTATTTTTTTTTCTTTAGTTTCTTGGCTTTCTTCCCTTCTTTGTTGCATGTGTACGCTGGGATCGTGTATGTCGGTGCGTCTTTCTCCGCTGCCACCGTTGGCACTCGTGTACGTGCTGCTTGACCTTTCCGCTTCTCTGCCTCTCACCCTTCACATCTTCCAGGCGCCATCACAAGAGTGCTCAGCAGGCCAGCGTATTTGTCGTGCTTTCCTGACTCTTGTCGCCTGGCGTGTTACCCCTTCTTGGTGTCGGCTCCGCTTACGCTCTTCTTCCATTGCATCGCATTCCTCGCAGCCGGTGAAGCGGGTGGTGGGGCGACATTCATTGTCTTGACAAGCTCGTCTCGGTGTGGTAGAAGTCGAGATCAGAACAACCGCCATGGATGCGGACAAGCGCCTTGCTACGTCGCCGGATGCACGCGGCGACTCCCCAAGCAGCAGCAACGCTCGCCTTCATTTGTGGTCCTCTTTTGATAGCGATGACGTGCCCCTCACCCTCAAACCCACGCCCGTTGGGGCGAGAACAGGGAACGGCAGTCAGGATGTCAGGCCAACAAAGGGGGCGGCATCTTCTACAAAAGTAACGACACCGATCATGTTGCACCCCGTGGCGGTGAACGCAACAGGCATGTCCGCCGATCAGCAGCGGCCGCCACCCTCCGTCTTCATAGCCACGCCGCCCTTGTTTCGCTCTATGTTACCTCCACGCGGCGCCGAGGCGAAGACAGTCGCTTACCCGGAAGTCTCTGATCAACCAGGCTCAGAGGAAGAAATGCAGATCCTCAAGCCGGCCACTGACATAACCCCAACTCAAGCTTCAATCATCAACATCAGCGGCAATCCCGCCGCGGCGATCCCGCCGTTGCCGTCCGTGAGTGTTGGTGAGCACAGCTTCGAAGCTGGCCGTTCAAGGCGCAAGCTAGGCGGCAAGTCGGAGGTATCGTTTATGCAAGCAACGTTGACGGCGCCGGGAGCTGGAGCTGCCCTACCTGTTGCGACGCCGGGTGCGAACCACAGCGTTTCGAGTGGCGGGGGCCACCTGCGCACCCCAAGCTCTCGCTTCGGGAAGGTGAGCGGTGCTGGATCTATGGCGTTCTTCTCGGGTGCCGGCGGCAGCTTACTCCCTGCCGAGGGAACGAGAGGCGGGCTGGCCAGCCGGGCTTCTGCTTGCCCCAGCTAC
>1389
GATGACGAGCTCTCCGATAGCGAGAAGGAGGTCTATGCGCAGGAACTGCAGAGCTGGCGTGTCGAGCGCGCGGCCCTGCGAGACGAGAAGGCCCGCCTGGTGCACTGCCGCCGCGACCTCGCCTTTCAGATGCGCCGCGGCAGCAACATCAAGGACATCGCCACTACGCAACCCACGAGCGGGCGTGGTCCGCTAGAGCGCGCAGCGACGGGCACAGAGACTGCCGTGGATGTGAAAGGGTACGACCGTCTGATGGATCTTCGCATGCGAGCTCAGCGCGCCGTCGTTGAGACAGCAAATGCCAAGAAGGTGTACGAGGCGACGCTGTGCATGGCGGCCACCATGAAGAAGCAGCACGACCCCTCCTCAGCAGAGCTGAAGAGCGCGAAGGAGTCACGGAGGAAGGCACGAGAGCTGTACGCCGCGTCGCTGCAGAGGTTGCAGCAGTCTGCGGAGGAGGCACGGTCGCTGCTGGAGCGGGCCACTGCGCTGAAAACGCGTCGCGAGAAGGCGGCAGAGTCGCTTGATGAGAGCGTCCGGGAGGATCAGGTGGACTACGGCGACGCAGTTCTTGCCGTGCGCTTGCAGGCGGACCGTGCCCAAGCGCTCGCCGAAGCCGCTGCCGATGATGAGGATCGCATGCTGCGATCGCCGAGCACAGTGCGGCTTGGGGTGTTGAGGGCAGGCACACCGCGTGGTAGCGTCAACGGCTCCATGCGCCCCGGCACATCGGCACACACCCGCGGAGCCAGCACGTCGAACGGCGACGACGTGTTTGTTCGACTGACGGAGCGAAGGTAGTAGAACACGCGCACCGCTGCACTTGCGCCAGCGGAGGCGACGGCGTTAGAGAGAGACTGGAGATGGCAGAACAAGCGCAATGCCCCTCGCCTTCTTCTTTTCTGGCTCGTTGCACGGTGTCGCGCGTGCGGTGCCCCCCCCCCCTGAGAGCGCTGCTTCGACGTCTTCGTCCTCGTGGGCCTCTTTTGGGGTAGAGGAGAAGAGGTTCAGGTGGGGGTGCTCACACGCGCAGGCGTGCTCGGCCCTGTCCACGTCTAGCGTGCACACCCGCTCTCCTCCTGCTGTCGGGGAGAGAGATGGAATCGCTGCGGTGTGGCCGCGCATCGATCGGTGTTGCTCATGTCTGTTGCTTGCATACACACTTGGCTCTCGCTCCCTTCTTCTGTTGCTGTGTTGTTTGCTTTCACCGCACGAGACGTGCGGTTCTGTGTGTCGGCAGAAATAGAGATGGGGAGGGGGGCTGTGAATATGCCGTGGAGGCGTGCGAGGAGGTGGGGAGGGCTTAAGCGCGACGTGAATTCCCTCTGTGGCGGATGCATCCGCCTCTTTCTTTGCTTCTCTCACTCTCACGCGGCCGGTGAGCGGTGCTGACTCGTCTTTGTGGGCGTCACGCCGCTAACGCAAGTGTTGCGTTCACGGTGATGTCCCCCGTCACCACCGCCAACCCAAACCTCCCATATACATATGTATGTATGCATATGAGTGTGTGTGGTGTCCCTCGTTGTGCTTTTTCTTTGTGTGTTCTCTCGCCGTCTTGCTTCGTATCGATGAAGAGATCCGTCGTCCCCTCCTCCTCTTCTGCCGAGTGTCTATGTGTGTGCGGCGTATGGGGGCCGCTGCCGTGGTGCTGGTTACCCCCTCACCGCACTGCACCCGCCCACCCACCCCATCCCGGCATATGTGTATGTGCGTGGGTGTGTCTCGGCGTAAGAACGAAGTCGAGCATCCGTTGGAGCTCTCATTGTCTTTTTTTCTGCCCCCCCCTCCCCTCCCTCCCCTCCTCTGTTGTTGCCACTGATACGGTGAGCGCGCTTCTTCAGCTACCTCTCTCCTTCTGTATGTCTTTGGTCCCCCACGTTCGTTTGGGCCGATGTGCTTGTGTTTAGATGTGCGTTAAAGCAAGCGTGAGGCAACGCACACACACGCAGACGCACGCACGAAAAAGGCGCAAAATCGGCGTTGAGCGATACAGCATGGAAGTATAAAATGGTGGATGAGTGGCCGCATGGCTACAGGCATGCCCATGTGCAGGTATGGGCGCCAGGTGTGCTTGTGCGTACGGTGTATGCAACCTCCATCTCGTTGTTTTCGCGTGCGTGCGTGTGTGTGTGTGTGTGTGGCGCCTCACGCTTGTTGTTGCCACATCCGTAAACTGTACCGCATCCGAATGGAGAGGCGAAGACGGACGCGGGATGAGCCGCTGTCATCTACGCACGCCGCTGCGTTTTGCTCTTGTGTAGCGTCGGGCGTCGAGCGAGCGCCAAGCAAACACAGACGGAGTAGACATATGAACAAGTCGCTTGCTCTCCATTATCCGCGTTCCCGCCCCCACCCCGACACGACTGCCACGCGTGTCGCTGTGCCACCATCCGGCATCTCGACCGTCACCTTCCTTCTTTCTCTCTCCCCGTCGCCTCTTGCACATTCGCGTGCATCCTCCACACGCACACGCACACATCGGCGCATGCGTCACGCCGCACAGCTCTTTTCAGCTCTCCTCTGTGTTTTGCATTTTGTTTCCTCTTCCCGTGTTTCGTTTTCTTTGCGTGTATACCTGTGCGCATCCTCCTCCTCTTCCTCCTCTCTCTCGGCCGATTTCCACCCTCCCCTTACCCACCCGCCACGCCTCGCTGCCCGACGTCGTTTTCTCTATTCGTTTTGTTTTAATCTGTCTCCCCTCCCCTCCCCTCCCCCCAATACGGGTCTCTGTGTGTGTGTGTGTGTGTATAGGCGCGCGTGTCTTCCTCTAACAGTAGCTATACATACATACGCACACACGCACACGCGTGCATACATACATATACATATAAGCAACGTTAACACACAAGCACGGTCAGCCATGCCCGCCAAACAGAAGAAGGGACGCGGAAAGACGGTAAACCTTTTCGAGTTCAATGAAGACTACATCCCTGAGGAGGCCCTCGACTGGGCCGAGGATGACTGGATGACGGCGGAGCAGGTCGGCGTGGCGAAGCTGTCCGAGAAGATTGCGAAGCAGCGGCAGGAGTACAGCCGCATGGCGAACAACACATTAGACCAGCAGGAGAGCTTCCGCACGGCGGCCGTGTCGGAGCAGAAGAAGTGCTTCACCATTGACGACCTGCAGCCGCCGTTTGTGGCCCACTTCGGTAACCTGCGCAATGGCACGACCGAGGAGGACTTCCTCTCCCTCTTCAACCGCGACGCCATCGCTACCCACCGCCTCATCAACCAGGATGGCAAATCCTTCGCATTTGTGGAGTTCGTCTCCGCGCAGGCGCTGACGGTGGCGCTGTCGCTAGACCAAACCTTCCAGCGCGGTCGCCGCATGTACGTCGACCTCGCTACACAGAAGCAGGTGGAGCGGCTGCTCAACCGCAACACGAACGAGCGCCCGGGTATGTCACGCGATTCAGCTGGCCAGCAGCAGCCTGGCGGCCTCGCCGCTATGGGGCTGTCCCGCGACGTCTTCGGCGGGCAGCAGCCCGAGGACCAGCCGGGCATGCCATCGATGGGCAGCCGCTCGAACTTCGGCTCTCGCGTCGACCTCCACAACCTCGGCGACCTGTCGCGCGACATGCTAGGTTCGGCGGTGCAGCAGGCATCGCCCACGTCGTGCAGCCCGATATGCGGCGCCGGCTCCCCAATGAGCTTCGGCAAC
>2589
GAGCGGAGCCACATGATCAGCGTCGAGGACTTCAAGAAGTCCATGGCGCAGCAGTCGACGGAGCAACTGGTGTATCTTGCAGACTTCGGCTTGTCGGCGCTGCTGGAGCCGCCGGGCTCTGCGCAGCTCTGGATGTCTGCGTGCAGCAACGTTGACGCCTCCCTGCTGGCACCGCTCATGCGTTGTAAGAAGAACTTCCCGGTCACGCGGTCTGGTGTCGTGGATAACCATCGCGGCACGCTCATCCAGACTCGCGAGTACCGCGCACCGGAGGTACTGCTGGGCCTTGACTTCACCTGCACGACGGACGTGTGGAGCGTGGGGTGCATGACGTTTGAGCTCATCACCGGGTGCTTCCTGATGGATCCAAAGAGGAAGACGCGCGAACCGCGCGATATGGATATCGAGCATCTCGCCATGATGATGCAGATCCTCGGCCCACTGCCGTCAGAGATCACAAGCATTCGCGTGCGCAACAACGACTACTACGACGCAATCATTCAAGGGACTCCGGTACCGAAGAGCGGGTTTCGCCCGCCGCCAGAGTATCTGCACCGCTTCGTGGACCGAAACGGCAAGTTCATATACGCCTCGCGCTACCACTCGTACCCGCGCCGGAACTTGGAGATGGAACTGGAGCCGTACCTCGGCTTCCGCGAGGCGCAACTGGCAGCCAACTTCATCTTGTCATGCCTGCACTCGTACGACCCCAAGAAGCGACCCTCAGCGAAGAAGCTGCTCAGCCATCAGTGGCTCTACGGGGTTGGGGCCGCGTCCAAGGAGAAGACGCCGTCGCGTTAGAGGAGAGCTAACCTTTCACACATTGCTATACGTTGAGCTGTACTTGTTTTAGTGTGATGCTGTATCTATGTGTGTTGGTGATGTATGTCTGTCTGATTGGGTTGCGGTGGATGGCCATATGTGTAGCTTCGCTCGCCGCACAGAAAGAGTGGATACGCTATGGTCCGTTCTACCCTCCCCTCCTCCTCCTCCTCTGCGCTGGTGTGTTTGTGTGTGTGCGCGTGTGCGTGTGTGTCTTTGTGGCCACAGAGTGGGCCTCCTCTTCGCCCTTCTTACGTTTCGTTTTCTCTTCCTTCATGTTTCTCCACCCCTCCCCCTCCCCCTTTCCGGTATGTGGAAGCGGATCACGTAGCGCTGTTTCGTCCCCCATCTCCTTCGCCGTTGCTTCAGCCTTTCGAGTGCCTTTGCTCTCTTCCCTCTACACCCCCCTCCACCCCCGACCCGTAAGCCCTGCTCCGCTCTCTCCATCTTCCTCGTTCCCCCCTCTCTTCTCTCGTCTTTGCTTTTCTTCTGCAGAAGGCGAGGGAATCCATTTAGGATTGACAGGATGATGATGTGGACGACTGGTGGCCGCTGTCGCTGCGTCGGACGGTGTGTGCCATGCAGCCGCTCTTTTGTTCTTTTTTCTTCCCATGCGTGTGAGTTGCTGCCTCTCGTTGTTCTGCTGTTCTTGTCGATTCAGTGGCTCGTGGCTCTGCATGACACCCGCCCTCCCCAGACACACACACACACACCATACACCACACATCTTCCATGCTCTCTGCTAGCGCTGTCCTCTGCCGTCGAATGGGGTGTCTCTCTCTCCGTATGTGTGCGTCTGCGTTATTTGCTCTCTGTTCTCTGTTCTCTCTCGTCCGTGCGGTTGTTAGTGGTAGGGTCACTACCATCGTTGACGTTGTCATCAGTTGGCGGCTGCCGCTCTTCTCTGTTCTCGAATCTGTTCCCTTGTCTCCCCCCACCCCACCTCACCTTTTGTTTCCCTTACTTGTTTCTCCCTCTTTTCTTGTCCCCCCCTCTCCTTCACCACTGTCAGCCGCATCGTTGTCTCCGCCTCACGCACTCTTCTCTTTATCGACGACCTTCTCGGCCGTCTGTGGTCTTTGTATTTCCTCTTCGAGGATGCTCCCTGGCTTCTGGTGCCCCCACCCAACCCCCCTGTTTCTCTCCAGTCTCCCTCTCTTGTCGTGGGTAGTCTATGCGTGGATCGCTGTGGTTATGTGCACTTGGCAGCGTGAGAGCGGCGCGTTGCTGCAGGCGTGTATGGGCGCTTCATCACTGCTGACTTGGGTGATACCAACCGTGTGCGTGTCTTTTTGATTCCCCCTATTTTGGCTGTCCGTTTTCCTGGGCGCTCCTTTCGGTTTCGTGTTTTGTGTGCATGCGTGCTTCTTCTGTGTACGCGTGCGTGTAGGTGCGTGTGCGTCACGTGCGTAGTATGCGCGCCTCGGGGGACAGACAGAAGAGACCTCTCGCCAGCTCCACTGACATCCCGACACACACACACATGTATATATATATATATAGTTTATATTTATCCGCATCGGCACGGGCAATTACCGCCTAGTTGACCGACCAGCCTTTTTGTCGTTTTCATTCTTAGTGCGGGAGAGGTAGACCTTTTTCCACTCACTTCTCTACCTCGACGGGGATCGACCATGAACGACGGGCACCACAAGATCACCTCTAAGCGTGTGAGCACGGCTCCCCACCTCTTTTCAGCTTCTCTCTCTGTTCCTCCCGCGGCCCTCTGGCTTTCTCCCCTCTCATCTCTCTCGTTGGCTTGCCCCCTCCTCGCGCGCATCTGATCTCGATAGGCGTCTCGTTGTGGTTGTGTTGTTCCCACCCCCTTTGTTTTCCCCCTTCCTCTTTTGAGCGCTGCCCTCTCCTACCTTTCGCCTGCTGCCACCCCACGCCGTTCTCCATCATCTCTTGGCACCCCCACCCCCGTTCAGGTGGCTTTTCCCCTCTCCCCGCCCTTGTCTGTTTCCTCTCGTCGTTTACGCCTCCTCGTGCACGTGTGTCGCTGCTACTCGTGGAGTGGTGCACCGTTGGTGCAGACGATCTTGCGCACGCGGGGGGGGGGCGGTGCCTTTCTGTGTGGGTGTGCGTCTTGGCCTGCGAGCAGCTGTGCATCTCTGTCGGAGGAGAGTGGGTGCCACATACTTGTCGGCCGCTTCGGTGCAGCCCCCTCCCCTCCCCCTTTCCCCTGATACACCCGCTCTGTCTCATCTTCGGGGCTGTGACCGTTGGTGTTCCACGGGCTGCGTGCGCTTGTTTTTCGCCCATCACACGCGGCGAAAGTTGATTGCCTTCTTCAAACAGGTGGCATGGACAACAGAAGCGAGGCCCCCCACCTCCCCCCCCCCACACACAACCACCAAAGGGGGGTGTCTGTGTGTCTGGGGAGGTGGCAAGCACAGCCTGTAGCGGCAGAGCGATACCGACAGAGAGAGCGTGGTTGCCGAATGGCGCATCTAGGTGGCCCCCTAGTCTTTCTGTAGCTCGATGTGGATTGAAGGGACGGAAAAGGGAAAATGCCGCCGTCTCTTCGTCCCCTCTCTCCTTGTGTGCAATACACAGACACATAAGCTTATGGTCAACACTTACTTATCTGCGTGCCTGCGCAACACGGTGGCGGTGGCTTCTTCGATTTCGGACCGAACCCCATTATCCACGCCGACTCCGGTGGCATCTACACTTTCGCTTCCACCCAAGTATTGAAAAGTACGCTCCTCCTCTTTCTCTGCATCGACCTTTCACGCTTCACGCCCCTCCCCCTGCCTTGCCTTTCTCCTTTGGAATACACACGCACACACGGCTGCGCCGCACGGCATCCATTTTCGTTGCCTACTACTACTGCTGCTGCTGCTGCTGCTGCTCCTGCCGGCGCTGCTCTTCTTCGTTTTCTTCTTTTTTTTTCACGATTGACTTCCGACTCGCTCGCCACTTTATGCGCTGCAGTACAACAGAGAGTGAGTTTTTACGCGTGCCTCACCCTCACTGCAAAGATCGTTTTGCACGTGCTACGCAGTGCGGTGCCCACACGATTGTCTTACACGTTCGAGCACTCCGTAGCTCCCAACTCGTTCTTGTGCTCCCTCCCTCCCCCCTCTCTCGATCTCTCTCTCTCTGGAAGCCTGAAGCAGGGCACGCCCGTACGCGTCTTTCTGCTGGCCTTCCCTCTCCCCTCCCTCCCTCTTCTGCCACAGATCTTCCGTTTGTGTTGTTGTTTACTAGCGTGGCCGGGGTTTGTGACGCGGCCATCATGGAGCTCGACCACGATGAGCAGCACCCAGACCGAAAAGCGGTGCCGCAGGTCCAGTGCTGTGTGTGCGGCCTGGTGATCGACAGCAACCTCAGCAACATGTGCCCCAACTGCCTCCGTGCCCATGTTGACATCACCGATGACCTGCAGAAGGAGTACATCCTCATCCACTGTCCGGAGTGCGGCCGATACCTGCAGCCGCCCAAGTACTGGGCTCGCGCCGAGCTGGAGAGCCGCGAGCTGCTTACCATCTGTCTGAAGCGCATCAAGGGGCTAAACAGCAGTGCCGGGAGCAACAGCAACGCCAACAAGGCGAAGCTTGTCGATGCCAAGTTTCTCTGGACTGAGCCGCACAGTAAGCGCATCAAGCTGCGCCTCACCGTGCAGAAAGAGGTCTTCAACAACATTGTTATTCAGCAAGCCTGCGTCGTTGAGTACGTTGTGACGTGGCAGCAGTGCACTACGTGCCAGAGGGTCGCCACCGGCCAGCCGCAGTGGGACGCGTGCGTGCAGCTCCGTCAGAAGGTGAACCACAAGAAGACGTTTCTCTACCTGGAGCAGCTCATCTTGAAGAAGCGGCTGCACGAGAACTTCATCCGTATTGAGGGGCAGCCTGACGGCCTCGACTTCTTCTTTGCCCACAAGAGCCACGCCATGAACTTCCTGGAGTTCTTGAACAAGACGGCGCCTGTGACGCGCCGCGATGCCGTGCAGCTTGTCTCCCACGACTCCAAGAATAACACGGCCGTGCAGCACTTCACCTTCGCGCTCGATATTGCACCACTCTGCCGCGAGGACCTT
>2420
CAGCACAAGGAGCGGCTGATGATCTTCTCCGACTTCCAGAGCACTTCGAAGATCAACGTGATCTGCGTCTCGCGCGTTGGCGACGTAAGCGTGAATCTGCCCAACGCAAATGTCGTGATTCAGGTGTCCAGCCACGGCGGCAGCCGCCGTCAGGAAGCCCAGCGACTAGGCCGCATCCTGCGGCCAAAGGAGCGCGCCGCGAACGGGAGGACGGTGGATGCATGGTTCTACTCCATTATCAGCATAGACACCGTCGAAATGAACTACGCGGCTCACCGCACCGCCTTTCTCGTTGACCAAGGGTATACGTGCCGCGTCATGGAGTACAACCCTTTCACATCATCGGTCGACACCGCTTTAGGAGGTGTGAAGCAGCAGGTAAAGAAGCATCGGATTGGCGACGTGGTGAGCATCAAGCAGGAGTCTTTATACGAGACGCTGCACCATTCAAGTGTGTTGCAGCCGCGATCCGGCGAGCGCTCCGGGCGTGGTGCCGACGCTGGCGACTGTCGCACCGAGTCGCTCTCATATCAGCTCGAGCTCCTTTCAAAGGTGGTCTCCAGCTGGGAAATTGAATTCCAGCAGGAGTGCCGCAAGCGCCGCCGCACCGCCGTGAGGGACGCCGACGACAACGCCGCTAACGAGACGGAGAGCGCTGACGACGTGGTGGAGGCTCGACCGATTCGTACCTATGCCGCCATCAAAAGTGAGTGGCGGAGCGGCGCTGACTCCGCGGCTCGTGTTACGGCGCTACGCGACCTCGTTGGTGTCGATGATGGATTTGTGTACCACGAGCTCTAGCGCCACGTGTTGTGCACACGTGCCTGCTTACACTGGCTAAGATGGAGGGGGGTGAGGCACCCTTTTTTTTTGTCTTTCCTTCTCTCTTGTGTTTTCTTCACGCAGGGACCCTTTCACACTCTATTCGAGGCACGCGCCCACCCGCCGGCAATCCCAAAGTGCACTCAAGCAGGCTTCGGAGGGGGGGGGTGCAGCGGAGGCACACTTGCACTGACGATGGGCATGCCTACTCGCTTCCGGGGCGCTCATCACGTAGCTCCGCACATGTGCAACTTGCATCAACAACGAAAAAAAATGAAGGAAGAAGGAGCGCGAGTCGACAACGGTTAAGGTGCCCGAACACCCTCTACACCGAACAGCTTGCTTAGGCGTTTTCGGTGCCGGTGAGGAAGTGCACGCGCGAGTGTGTGACTCTCGCCTCGCTCCCTCCCCTCTTCGTCATCGATCACCGACCTCGGCGCTGTTGTCTCGAGTGCTGCGAACTCTGTATTGCTTTCTTTCCCATAGTCCATCTCTCTCTTGCCCCTCGGTCCGCTTATTTCGTTTCTGCCATCCTCGATGGCTGTGCTGCTGGCGCCTCACAGCCTCTACAGGCGCTACTGCCGTATTGTTCGTTTACAAGAAACGACAACTGCAAACAGAAAATGGTCTGAGTAACCTGCTGGCTCGTGGTATACGTCGTGGTGTACGTTGCCAAGTGGATCTACGGGCTCTTCAGACGTCCTGCAATCGAGAACAAGAGGGACAGAGAGGAGCCGCCATCGGTTAACAGCTCTAGAGCGTGTGAGAGTGGTACCTGATCTTCGCCGTTCAAGCGCCACGGCAAGGGACCTCCGGCCTCCCCGTCTGCGTAAAGCGGCCACGGCGACGATGCCATTCCCTCCAGCTTGCACCGTGTGAGCAGACGCGTTTGCACGCATCGTATCTGTGGTATCTGAAGCGCCACGCTCGCGCATGAAACGACTCGCGCACAAATACGCGGGCCGACACGCATCCCAGCTCCTCTACGCGCCTGCGCAAACATCGACAGAACGTAGAATCGACCCCCCTCCCGCCTCCCCTCCTGAGCAGGCCAGGCCGTTGAGGATGTGAAAGAAGGCTAGTTGCAGGAGGAAGAAGGAGGAACAGACGGTACTCGTGGAACATACTTGTACTGTTTTTGCAGGGAGCAACGCAACACGTCAAAGCCGATGGGTGCTGTGCCTCCCAGCTGAGCGTCGTTGTCTGCTCTTGAAGTCCGCTTTCTTGTGGAGGAGGCAAAGGAAGAGCGGCTACGTGTGCGTGGTGTTTCTTGTACTGTATGCCTTTCTCTCTCCCCCACCGCGTATGAGCGCGTGCGTGTGCGCGCACTTATTTTATGACGTGTCATGTTGGAACCGCAGGATACATGATGCGGAATGTACGCACGATACAATGCTGCACTGACGCACACTCACGCCTATCAGTAGGCACACGCAAACAGCGGCGCAGAAGGAAAGAACCGCATGTAAAAGCGGGCAAGTAAGCAGCCGAGGGGTGAGGGGTAGAGCGCCAGTGGAGAGACGGTGGAGGAAGGTACTAGCTAGGACAGAAGAAGGAAGAATACGGGCCGGCTTCCTTTGTTGTCATACAAGGGTCGCCAGCGCACGTACTTACATTGCCCCATCTCCTGGGCAGTTCACTCGTAACGAATGCCCTCGCAATCGGCGCGACGATTTGCCTGCGTGTCCAACTGAGTCAGCTCGGCAGTCGCTCGCGGGGCCCATTTTTGCCTCTTCGCCACTTGTGCTCTTTCTTGCTTATCTCGTTGCGTGCTCTGTGTGGCCATGGCTCGCTCGCTCGCTCTCTCTGCTCCCCTTCTCGCATTCCGTGCGGCCGGTGGCGTGTGCACACCTTTCTCATTTCTTCTGCCCTCTGTTTCCCTTTTTTCGTTTTTTTTTCTGTTTTTTTTTTCTTTTGCCCTTTTTGGTCTCTTGTATTTAATCCGGCTTGTCTTCCGTTCTTGCACGTTGTGGACGGCTGTCTCGCCGCCTCTGGTGTACTGTGTGCTTCATGTGACCGGCCACTTGCCGTGCCACGAAGAGGGAGAGAGAGCAGTGAAACGCCTTGCCCCGCCCACCATGTTTTGCTCTTGGTTCGCGCTGTATGAACTCTGCGGGGTGCCTCCTCTCTTCCGCTCGCTCGCTCCTCTTTCCCGAGTAGCAGTCGCGCATTTTGCTTTTCTACAGTATTTGTGAGTTTCTTGTTCGGACATGGGGGGGGGCCAGCGCTCACTAGGAGAGGGGTAGGAGAGAGGGACCGGGCAGCGGACACGTTGTCTACGCATTTCTCTCCATTGTGCGCACTCGAAAATCACGCGATCCCTCTCTCTCTGTTGTCCCTTGGGTGAGTTTTTTTTTCTGGACACTTGTACGACAGCAGGTGCGAGCATAAAAAAAAACTCTATGAAACACAGCCACGGATGTACAAGTGGACACACATGGTGCCACGAAGCACGCGACCATCGGTATGCGTGTGTGCGTGCTGAGCTCATTCTCGAGGAAGACTTTGCACCACGGCAAAGATGGTCTGCGCCAACGATGGACATCTGTACCTCACACCATTCCGTCGTGCACTTCGGTGGTGAAGGGGGCGTGGGTCGACTTGATGCTACTGCTTTCTTGTGGTTTCCTGCCTGTTTCTGCCGCAGTGCGCAGCAATCTTCCCCTCTCCCCCTCGGTCTCCTCCGCTGCGGTATGCGTCTGTCTTTTTCGGTGTGCGCGCGCGATTCGCAGGCCTGTGTGATGCCCGTCTCTCATTTCTTACCTGTGCCCCACTGCCACAGCGTGCGCGTCTGTGTATCTGTGCGGCCGCCCTCCTCTCCCCTCTCACAAGTCCCTTCAGCTTCGTTTCACCTCCTGTCTCTCCAAGCAAGTGCGCACACGCAAAGCATCTCTCCCTCCTTCGTTCTTCTCCTCAATACGTCCTTCCCCCGACGGCACGCCGTCGGGGGAAGGCAAGCAGTTGGCTGGAGACGCAGTTCTGCGCACCTAGACACAGCACGTACATCGACGCGTCCACCGCAGGCGAAGAAGTGAGGAGAATCGACGTCGCCGCCGGGGCCACGAAAGCAAGTAGGGACGAAAACAAGATCCAGCAAAGCGTTGCGAGGGAAGCGTCATTTGGTGTCCGTGTGCATTTGTGTATGCAGCGTCCGCTCTCGCTCTCTTTCGGCTCTTTCTTTCTCTCATCGCCTCCTCTGCCTCGATCGCCCCCATCGCTCTCTCTTTGGGGGGCGCTTGTGGCGTGTCTGCACCCATCCTTGCTCTTCCCTGTCTCGCGCTGTCACCTCATTCCGCTCCTTCTACGGAGCACAGAGACGCAGAGGCGCACAGTCAAACGTAGCCCTACTCATCCATAAACACCTCTACACATCTCCCTGCCCTCGCTGATCTACGCAGGCCCTGTGGACCCTGTGAACCGGCACCGTCGTTGGCTCTCGCTCTCTTCTTTCCGCCCGCTCTGCTGAAGGGCGAAGCCGCTTCTGTGTGTGCGGCTCGTTTCTTTGACTTGATGCGCTTCATATTCTGAAATCCTTTTGTTTCTGTTTTTGAATCTTGCATGGACATGCTTCCTTTTCGTAGTCTTGTCTCTGCTGGCGCTGCTGCTGCTGCTGCTGTTGGCTCTGTGCCCGTGTGTGCGGCGCGCGCCCTCTCTCTCTGCGACGCCTACCCGCAACACCTTCGCCCTGTCTCGAGCTTTCTCTGCGACCTCCGCACTCATCTGCACGGTGGCACGAAGAAGACAGGTGTAGAGAAAGCTGATTTTTGTACACCGGAAGCCCCCCCCCCCCGCCCCTCCTCGACCCAAAACTGCGCGCCGTGTGCTCTGCGAGAGGGAGGAGGGCAGCGACGATCGGACAGCCTTTTTGGACCTGCTTTGCGCTCTTCTCGAATCCCTTGCAGCTCCCTCTCTACCACCTCCCGTTTTCTCCGCCGTCCGCCAATTTCGCAGCTGAGGACGCGTCGACAGCCGCCAAGAAAAGAGAGCCACCACCGTGTTGTCGAGTACTCCTAGATCGCTTGTTCACGTCTTCGTATTCCGAAGCGCACGCGCACACAGTCACACACATACACACATACATATCCACACTGGAACGCAAAGGCAGCGTAGGGGAGACGGGATCAGTCGCCGAACGACGCTCTTTAAATATATATATATATTTTCGTGCAGTTTGAGTGATTGAATCTCCTATCATGCCCCGCTTTCGAGGCCATTCTCCGCACTAGTTTTTCTCATTTTATTTCCAGCCATCCCCTCCCCTCAGGCCGCACTGCCGGCAGAAAGGAAGACATCTCGCTTGGTTTGGCCAGTGTGACAGACACAATCTCGCCTTCCTCTCGTTCTCGTCGTACGCCACCGCTTGCTGCGGCTTCGTGGTGCCGTTCGTCTTGTCCGCCAACCGTCGCTTCATCTCTATCCTTTTTCTTTCTATCTCCACATACGATCAAATAGGCCGGGGCCGGGTGAGACAATCCATCGTCGTCGATCCGCTTGTGTAGAGCGACACGTGCACCTACTAACGCATACAGGTGCCTGCGGAAGTGCTCGTTGCCACCCCCCGCCCATCTGTTTCACGTTAGTGGCGTTTTTTTCTCTTGTGTCGCCCACGCGCTCTCTCACCTTTTGGGCCTTCCTCTGCGTGCAGCTGGCAAGCCTTCTTTGTCACGGCACGGATACGCATCTGGGCACCACTGGAATCACCGCGTTGCCCCGTGTGTCGCGGCCGTTGTTGGCTGCGGTGCGGTTTCCGTCTCGTCCGCACGATGAGCTTTGCAGGGATCGACAATTGGATCGGCCCCTTGCCGGGGCTGCGGAGCACGCCCCCGCTTCAGATAACCCTGCTGGGCGACACGGCGACAGCGACGAGCGCCGGCGACACCGTGCCTGCGCGGTCAACGACCTACGAGGCACAGTACGTAGAGTGCGCGCCGTACCAGAAAGGCACCATGTGTATACAGGACCCGGGCGGCGAAAGCAAAGGCGCCATGGAGCTTGACACCGTGCCCCTCTCCCAGTTGTATGCCACGGGGTATCGTATGTATCGCAAAAAGCACCAGCCAGATTCAAAGCAGAACTTTACTCTGCCAACCTCCCCGCCAGACTTCGATGGTGACGCACCGATTGATCCCCAGACGGTTGCGCGGCACGTGCGCAGCCTAGCCAACGCCTATAATAGTGTCACTCCGACCCCGCCACCATTTCTCATCTACGAGCAGGTAATTCTCGACGCTCAAGACACCCTCAAGATGACGACAGAGGAGTCCAATCAGAGTACCGTCCTGCGAAATGACGAGGCGCGCAACTCGCCAGCCCTGCACACTGCGGATAACTCGATAGGCGATCTCTTTGTCTACTCCTCCACTTTCGGCTCGCAGCTGCAATCCGACGCGCTGATGATGTCGGTGAGCCTGCTGAATGGTATGCAGGCGCACGTGCGCTCACTCCAGCTTCTGTATCAGCGTCTCTTATCCGATGCAAACCTTTCCCGTGCGCTGGCGCCGTCGGTTGTGAAAGAGCTACTCACTCAGCTGGACATCTCCGTCAGGGAGGCGACGCCGCCGTCGGCGCAGGTGATGGAGAGGTGCTCCATTGCCGGTCTACTAGTTGGCCGCCGCCACCAGCTGGACGAGGTGCTGCGCTACGCCGACATTCTGGAGCACCTCACTATCACCTCAGCCAGCATCGTGCCGGTGGCGGTCCCGCACGCGCGCGAGATTGTGCAATCCTTCTCACTTCATGCAGCGGAC
>3536
GCGGACGATGGACTCATTCGGTCCGCCACGATCGTCATTGATCTCAACGGACTCACCTACAAGATGCTGTGGAAGCCGGCCTTGGACCTCTTCATGAATACGCTACAGACCCTCTTTCAGTACTACCCCAAGTGCGTGCACCAGATCCTGCTTGTGAATTCGCCGCCGATGGTGATGTTTGCCTACAAGATCGTGCGCGGCGCGTTGCCGCATGGCGTGCAAAGAAAGGTTTGCATCGTTAACGTTGCCGACACCCCAGCCACCATGCAGAACTTCATTGATGCCCAGTACGTGCCCGACTACCTCGGTGGCCTGTGTCACTGCGAGGGCGGTTGCGTCCGTGGCTACGACCCCCACCAAAAAGGAACGATGAAGGAAAGCGGCACCGCCAAGAGCGACACCAGCAACGTTCAGAGCGGCGGTCAGGATGACGAGGCGGGTGTAGTCACCGAGGACATCACTCTAAAGGCGGGGCAGGAGCTGAAGCGCGCCTTCTCGCTGAAGAAGGCGGAGTCGGTCTTGTGGGAGTTTGTCTCCGCCAACGGGCACGACGTCGCTTTCACCACCTACTTTGTGCCCAAGAAGGCGGCACAGAGTATGGACACATCGAAGTTGCCTACAAGCATGCTGGAGTCCTACGTGGTCTCCAAGGCCAGCCCGTCGGAGGGATCGGACAAGTACACCGCCAGCGACGACGGGCTGTTTGTTATTGTGTGGGACAACAAGAAGTCGTGGTTTACAGCGAAGCACCTACAGCTGAACGTCTTCAAGCAGACGGCCACTTTCACGAATGGAACGTAAACCACTGCAGCGTTCGAGAACGAGAGAGCGCACGCACACTCTGGTGTGACGGGCTCGCAGGCGCGCGAGCAGCGGATTCGCACATGCACGCCGGTGGGCCTACAGCAAAAGGGGTGTATAGTCCCACGGTTCTACAAACGTGGGCACGCCTGTGCCGTGCATGCGCCGGATGTGTGCGCTTCACTACAGTGCCATCGCCTCCTCAGCTGATCTCTTTGCGCATTCGCTTCTCGTGCGCGTGCCTGCTTTTCGTCGCACACGTGACAGCTGCCGGCATCCGCAACGTTTCGGTCCCTGTCTCTGATGGCGCCCCTGATGACGAGGGCGCACACACCTCTCAGCGCGTCGTATCTCAGCGTCCGGTGCACCTCCCCTCCCCCCACACTCGGTGGGGCGGCCAAGCACGACCCCCTCTATCGCTGCCAATGCCCAGCTACTTCTGGTTCTGGCATGGCCTAGTGCCTGCGGCGGCGAACACGCTTCGCCATGCACATGATGTGCAAGGTGCCAGCGTGGCTCGAGCGCATTCCACCCACGTCCCTCGCTGCCAACTGGTGTGGGGAGCCTGAGGCCACCCCGAGGGAAGGATGCGCCAGGTGGCCACCGGCACTAGTGGGCGCGGCTGTGAGGCGGGCGGGCAGAGTGTGAGGCAGCGGCCACGCTCAGGTGACTGAGTCGGTGCACGGCTGTAACGCGTGTGTGCAGGGCTGCTTCGCACCACGCGATGGGGGCCTGTGACCGGCGTGGAGGGGGTGTAGAGTTGGGGGGGCGGCTAAGCCGTGTTGAATGGCGGAGAAGCGGGCACGCTGGACGGGACAACAAGCGCATTGGCACTCGTGCTCGAGTGAGCGATAGGGCCTTTTTTGGATACGGTGCCCGTTCTCCTCTGCCTCTTGGCTCGCTGACCAGTCTGACCCCCTCCCCCTCCCCTCTCCCTCTCCCATTTACGCATGGGTCTTTGCCTCGATCTGCGAATTGCCGCCTTTTTGTGCGTGCAGTAGTGTAACAGCTCTCTCGCCGCTGCACATCGGGTGCGTGTGTGTGTGTGTGTGTGTGTGTGTTTGTGTGTTCGAGTGCGTGTGAACGTGCTCAGCCGAAGTCCTCGTACGGAGATGCACTTTCACTGCGCGATCCACATGTCTGCTTCCCATTTGTTTTTGTTTATGTTTTGTCTGTTCTTCTTCCCTCTCCTCCCCTCCCCTCCCCGTCCCCCTCCCCCCTCCATCACCGCGGACGCAGCTGTCTGGTGGACGTGTCCTCCTGCTGCTGTGCTTTGCCCCCGTCTGTCTGTATTTTTGTTGTTGTTGTTCTCTCGCTTTTTCGGAGTTTCCTCAAGCACGTCGTCCCGGCAGATCTTGTCGTGTCACGTCTGGCTGTGTGCTGCATTATCTTGCTTCTCCCTCACTCTTCATCTCTGCAGTTTTTTTTTGTTTTCAGTCGCAGCCCTCTCCTCCCATCGGTTTATCTCACGGCTGCTGAACCACCTCCATCCCCTCGTCCCTTCGAGTCCCACTCGGCCTCCAACTTGTTCGTTCCTTTGCCGCTTCTCAAGTTTCGCTGCTGGTGTGGCGCCCTTATCCCATCTCGTCCCACTTGCGTGTCACGTTCTGCTTTCTTCTCAGGGCCTGCGCATTGGCAACCTTGCCAGATTGGCCGTGTCAGAGGAGCCTACGCCAACTGCGATGGATTACGCGCTTGGTAGCCAGTCTCCGACGTCACGCCGACATCCCTCGAAGTAGCGCTACACAGTGTGGCACGCCGAGCCAAAGGCTCCTTGATGACATCCGTCCCACACCAGAAGGACGAGGATAGGGAAGCTCACGAGACCGCAGGAGGCCATGATCGCCCCAGTCGCACACGTGCACTTGTCCGCACTTTGGATTTCTGCAGCGGCGGGTGACTGGCAGAGACAAGACGGAGGGCAGGCGGTGTGCCGCTTGCAACTCCGCTACCAGTGTGGTCCCCACCCACTCACCCACCCACCCCCGCCTGTGTGTTGCTGTGAGGGCGTCCGACCCCACGTTGTACCAGGCATGCTATGCACGATTCGCGAACTACTCGACGCTCAACGAGCCCCTCGTTGCACGCTATGACCTTGCATGCAGTGACCTGATCACACAGATCTCACTCGCGCTGAATCGGCTTCCCCCGTCGGGTGCCCACGACTGCCCCCTGTGCCCCCCCTCCCTCAGGGCGACAGGCTCTGAGCTCTTTGCGCGCACGCGCTGAAAAGCACAACCGGCATGGCGTATCACGTACAAGGCATGCAAGTTTCAGGGGAGCCCGAGTCATGGGCAAGCAAGGCGCGCAGATATGCACGCCGATCAACCGAAAAGTGCATGTGTGCAAAAGCGTGCGCACCTCTGAAGCTCGCCTGTGTGGGCTGATGAGGCACAGATGCCAGAAGCCTGAGGAAAGCACTTCGAATCTGCATCATCGAGCACTCCCGGCTCTCATGTGGAGAGCCTCCAGATCATATTACAGGATACTGCGGCTTGAAGCGACTGAGAGAGAAGCATAGAACACAGGCAAGATGCAGGGTCTCGGAGAGCCATGGCCTGAGGCTGGCCAAGCTCCCCCTCCTTGAGCTCATCCGGCGTGCACCTGGGCCACACCGTGTTATCCGCATGACAGCCGTCATCGCCTCCGCCGTCGAGCAGGGCTCTGGACGCGGCCCGCCTGAATCAGGGCATGCGGTGCATTCAGGTCTGTCTGGCGCCGATCACGCAGCATGTATCGGGAGAAAGGACGAGGAAGGCCAAGGAGGGCCCGCGAGACGCATAGCTCGACTCGACGAAAGGACGGGCTCGTCTTAGATGAGCGGAATGCAGCCGCGGTGCGGCAGAGGCTTATGAGTTGTGGTTGCGTATGTATGCGTATATTAGCTGACGTGCTCGCTGTACGATGACACGTTGATCTATATATATATACGAAGCACCTGCGCCCTAAGCCACTTGCCGTGTGTTTTATTGTCACTCTATTTTACGTGCGGTTCTTGTCTGGGCTGATATTTCTTCATGTTCTGCACGGGTCTTCCCCCCTCCTCCCTCGCCCCTCAGCCCACCATCGCCACCACCACCATCACCGCCATCGCGTCGTTCTTGTGATTGTGTTGAGCGCGGTGGGAGAGAACGCGCGCCTCACCGCTTCGCGTTTCTCCGCCGTTGCCCCCTTTATTGTTATTTTCTCTGATGGGGTGCTGCTCGTGGTTCAAGGGATGAAGTCTGCCGGGGACGGAATGGGTGTGCTGCTGGCGCTACGTAGCTGTGCTGCTTCTGCTGTACTGCAACGCCGCACAGCGGTTGTGTCTGAGGCACGTACGCTTGTGGACTTCTCTTGTGAAGGGGGTGCCTCCAGGTACAGAGATGCGCGCATAAAGCGATCGTAGAAGTACAGTGAACCTGTGGCGGGTGTGTTGCTGCTAAAATCTTCGTATGCTTTCTATAGGGCTCGTTGTCGTACGGGCCTCGTATCTCTTTGTTGCGCGCTGCGTGGAAACCGTCCACACTCTTCTTGCACAGCCCTGCCAAGCAGATCTGTTGAGCTCAGCGTGGACATCGCCGTCTTTGGCTATACGGCACAACGTGTACTCAGCCAAATATTCACGTGGTTCGTCAGCCTTACTCCGTATGTGTGTGTGTGTGTGTGTGTGGTTCGGGGGGAAGGTCTGATGACCCGTTGGAACAAGCAGCTGGCCACAAACCAAGACATCGCATATTCGCGAAACAGGACAGCCTTTTCGTGCTGTTCTGCCTCCCATCGAACAGCCTCCTTGCGTGTGTCTTTATCTCTCCGCGCACCTCCCTCTCTCCCTCGCGATTGCTGGCGGCCCAGCAGGGTATGAACTCGTATGTGCGTCTCTACCCACGCATACACAGACACACGGCCACGACGGCATCATCGCCAAGAAAGCGGCGTAGCCACGCTTTCTTCTCCGCGAACATAAACAAATGGCTACATTGGCAGACGGTGCGAGCTCCGAGGCGTTGACGGCTCACTCAGACACACACCCGCTCACGGGAGACCAGGTGGATAAGATCAAAGCCCTCGTACGCCTCATGAAGGAGCGCTACGACCCACTGCCTCCTCAGCTGGAGACGTACTTGCGGCTGATACCGCCGACCTCCGGTGCAGCTTCAGGGGAGGCAGACGGCGACGACGAGGCCGGGCCGCGTCGCCCGGATCACGGCCCAATGTGGTTCTACTGCACCAGCTTTCTCATGTCTCGTGAGTGGGATGTGCAGAAGGCGTTTGCCATGATGCAGGAAGTCGTGGCGTATCGAGCGGCGAATCGCCTCGATGAGCAGAGCCACTTCCCACCTGCCTTTTCGGTGCGCGGGTGGTCTACCGAAGATGTATGCAGGGCGCTGGAGCACAGTCCGCGTAAGGCTGGTGAGCGCATCGACCGCGTCTGCGCTGGGGTGGCGCAGGGGCTCACCTGTGGCATTCACTATTGGGACAAGAATGGCCGCCCCGTTTTTTATATGATTATTGACAGTTTTGATGAGGCTGAGCTCATGCGACAGCTAAAGCAGATGGCGAGCGTTGGCAAGTCGCATGTGGATGTCATGTGGGAGTACATGGTGCACATTCTCAGCGTGACCGAGTCTCTGGTGCTCTACCAGCTCATCCAGCGCGGGGCGCCGCTATCAGGGAGGGCACTGACTTCAAACACCGCAGACGAAGCGGCACCCGCGTGGGACTTCTCCGAGGGTGCTGTGACGATGGTATACGATATGAAGGGGCTTACG
>303
GTCATGCCCGCTCACCAGTACTGGTTTCAGCCTCCCAAGCTGCACGTGGTGCTCAGTGCGGTGGCGCTGCTGTTCTGCACAGTGCTGCACCGCCAGTCTCGCGGCTTCCGGTCAGCAGCCATCGCGCGGCTCGGCACAGCTGGAGTGGGCCGCTCACTGAAATGCCCGATCAACAGACTGATTGCGTACACATTGATGGCGTGCTTGGCGGTGCAGGGCCTTACCAAGGCATCGCGGCCGAAGCCCTTTGTGCAACTGGGGTGGCTTCTCATGCCCTGCCACATATTCACTGGGATGTGGATCTACATTTTCATGAGCGATAGGCCGCACCAATACGGGAGCGGCTGCTACCTCGCCTCGCTGTTGGTGGACTGGGTCTGGAGCCCGCTTGGGGCACTGGTGCAGCCGGACTGGGACGATCATCAGTACCTCTGGGAGGGCTACATCTTTTTCCTGCATCATGTTCTGCTGCTCCTGCTGCCGCTGTACTTCGTCGCCCGCTACGACACGCTCGGGCTCGACTGGGCGCACCTGTACCACCTCACTTGGGTCCCGACGTTCGTCAACTTCGCCTTTCTAGCCCCTTGCGGGCTTCTGCTTGGCCTGAACGTGAACTACCAGCTCGCCCCGCCGCGTCTGAGCAGCAGCGCACCCGCTGTGCTGAAGACTGCGCTCTACCGCCCGGCACTTATGCCGGTGTTTGTGGGGCTGTCTATCGTTGCCAACATCGCCGTCCGCATGCTCGGCAAGGTCATCGGCAAACTCTTCACCTCGGCTCGGAAACTCACGAAGCTTGAGTAAGGTGGGCGAGCGCCGCCGAGTAACCTCTATCGTTGGAGGAGGTGGGCAGCAAACGTTGCCGTTCGACCTGATGCTGCTGCTGCTGCTCGCCTCACCGCGGTGGTGACCAGGGGGCGCGGTGCGCAGGCACGTCGGCACACCCGTTCCCAGGACACACACGTACATTTGTTCCGCTCTCCGCAAACTCCAGTTTTACCAGAGCACGCGCACATGGTCGATGCGCTCCCCTTTTCCTTCGCCTAACCCTCCCCCACCCCTCCTCGAACAACATTTCGATCCGCTGCGGTCACGATCACACATAAGCGAACCGAAAACGAATAAAACTAGCAGCACCGAAGAGAGAGAGAGAGCAGCAGCAGCGGGGGCAGATGCGCACACATATGCGTGGATGACCGGCTGCGTGTTGGTGCCGGGCGACATTGGGAAGAGGGTTAGAACGAGAAAGCACTGGCAAGACGCCTCCCCATCTCTCCCCCACCCCCACGTCACCCTCTCCCTCTGAGCACAAGCGTAGGTAGGCACATTGTTGTCCTTCACACCCGTAGGGCCTGCCTCCCACCCTCCTCCATCATGCTCAGAGCCCATCATCTTCCACTTCGGTTTCATCCACCACCGACGTCCTCCCTTCTCTCTACCGGCCCACCTGCTCCGCCCCGCCCCCCCCACTCTCCTCATCGACCAACGGTGCGCGGCTTCTTGATTCGCCGTACTCGGCAGATCCGCTGCTGCGCTCTCTACAGCAGTGACACCCGCCCTCCTTTCGTGTGTGTGTGTGTGTGTGTGTGTGTGCATCACCTGTTTCTCGTCACTGGTGCCGTTGTGCATTTTTTTGGGGGCGCCCGTCTCTCACTCTCTCCCTCCCTCTTCGTCGAATCATTCGCATCTGATCCCCCCGTCCGACCTCACGCCAGCCACCACCACCCCCTGTGACTAGCGAAAGCCGATGGTGTACGCACTGCTGGAGCTGCCCGCTGGCGTGGCGCTGTTCAAAGTGGACGGCGAGAGGCGTAAGCTGAAGGCGCTGCTGCATTTCAAGAGCACCGCCGATGCGCTCGAGACGACGGCGCAGCTCGTGAACGGTGAGCTGTCGAAGCCGGTGCGCAAGTTCCTGAAGAAGAACTACCTGGAGAAGGAGGTGTCCGAGGAGCTGGCGGTGGCCGATGCGAAGCTGGCCAAGGCTATCAAGGAGAAACTCGCCATCCCGTGTGTGTCCGGCGAAGACACGCTCCCAACCTTCCGTGCGCTTAAGCAGAACATCGACAGCCTCCTCGAGGACGTCTCGGCGGAGCAGCTGAACCAGACGGCGCTCGGTCTGGCACACAACCTCAACCGGTACAAGCTGAAATTCTCCCCTGATAAGGTGGATATGATGGTTGTGCAGGCGGTGTCGCTCCTCGAGGACCTTGACAAGGAGATCAACAAGTACGCCATGCGCGCGCGCGAGTGGTACGGCTGGCACTTCCCCGAGCTGGGCAAGACCGTGAATGACAACGTGGCTTACTGCAAGATCGTCCTGGCCATGAAGACGCGCTTCAACGCCCGCGATACGGACTTCTCCGACTTTCTCGAGGAGGAGACGGAGCAGAGAGTGAAGGAGGCGGCGATGGTGTCAATGGGCACGGAGATTGCGGAGGAGGACATCGAGAACATCTCGCGGCTGTGCAACGAGGTCGTCGCGGCCTCGAAGTACCGCGAGCAGCTCTCCACCTACCTCTCCTCCCGCATGCAGACCATCGCGCCGAAC
>434
ATTGGTCGCATCTCTGCGGCGGCCCTTGCAGGGACGCAGCTCAGGCCCGAGGCGGCAGATTTGCTTGGCGTACGAGGCTTGACGAGCGACTACATGATCCTGCTAGAGTCGCGCAAGAATGTGCTGAAGGACAAGCGGACGGAGGACCGGCACGTCGTGACACGCATGGTGGACAAGGCGGTGCAGGGGCTGCCGCACTTCAAGACGTCTACCCACTTTCCCTTCCGCGGCAAAAACGCCGCGTGGCTCGGCGAGTCCGGGGGGCCGGATGACGGCGATGAGGAGCCGAGGGCAGACTCGCCGCACGAGGCTGACGCGACTCTCAGCAACGCCGCTTCCGCTACCGGCCGTATGGGTGGCCTCTCCAAAAACAGTGCCGAGAAGAGTGGGAGGCGGACGGCCACGCAAGAGAAGGTGGCAACGCGCCGCAGCGTGCAACCCCCTGTGCAGGGCGGCAGCGAGAACTCCAAAACCAAGGCGCGAAGATCCCCGCAGGTCAAGCACAGCAACAAGGGGAAACGTGGCCAGGCAAGCTCACTCTCGTTCGAAGGAGGCCGCCTTGGCTCAGCGGAGAGCGATGATGCCCTATGGAGCGGCACTGCCAAGGCGCTGCTGGCGGCGTCGGAGGAAGGCAACCTGGTAGAGTGGTACAGCCTCCGGCACGCGCTGCGTCGCGCCTTGCCGACCCTTCCATGGCAAATCTTCCAACCGGACGGGCGGGAGCAGGAAACAACGACGGCCGCGTCAGTTGCCCCGACGCTGCCGCTGCTGGCAGCGTATGAAGAGGAGGCACCACACTAGCGCTTCCTCCTCGGCCATTTTCAAGGTCGTTTCTCGTTTTGATGGCGCCTCATTTTCATCGGGCATGCGCATGCGCGTGCGTGTGACGTTGCATGCGAGCATAACCATGCACAACTCCAGGCAGGCGAGCGCGTTGCCTTGGCACACGATGTATAACTCATCGCCGTGCGTTGGAACTTCCACGGCGTTCATGTGCCTGCCACCTCGTTTCTCTGCCGGGCTTAGGTTGATTTTGCCGAGTGCTGCTCTTCTGCCTTCATGACGAGGAGCGGCCACACCGCAGAGCGAGGTATCTCAGGACCCAGCGCACTACCTAGCGCGTTGATGAGCACAGACTCAGCCGCGCGTACTTGCGCCATCACGCGAAGGCAATCATCACTCCGCAGTTGAGATGCTAGACTTGGAGCGATGCCTTCTGAAGACGACAAGCGAACTATATGTGAATATATGCTTGTGGACGCTACTGTGCACCCGTGGTCTCTCCATAGTCATGTGGGCACTGATGCTGGGTCGCTATGCATGGCAATGTGTAAAGTGGTGCGTTCCTCTTGCATCGGCCCCTCCCCCCTCCCATGCCACACCTCTCTCCTCTTGGCTTGCCAGCCAACCGGGTGGCGTGCGGCGGCGTCGGACAACGTTCGCCAGGAACACGACCCACCCCTCTTGTCAACACGCAGGCCTTTGCTTTCTGTGTGTGTGTGTGTGTGCGTGGCGTCTCTGTGTATCCTTCCCTCTCATGACGCTGTACTTGATTCCAGATGCTTGCGCCCTGTTCACGTCGCTCTCTGCTTCTTCTTTTTGCTGCTGCTACTCTCATACTTTGCCAATGATCCGCGGCAACCCATCGGCTCGCTGTGCGGCCTACGCACACACACACACACACACACACACACAAACCGACGACGACGACACATCGAACTCCTCCACCAAAACTCCTCTAAACACTCCAACTGACTGTTTTTGCCTCTACGTTCTCGTTGGCCATGCTGCTAGTCATCAGTCTGCCCTCTCAAGATGGCGTCCAACATCACCGCTGAGCGCTACGAGCAGCTCAAGAAGGAGCGCACGTTCCACAAGTTCACGTACCGTGGGCTTGAGATCGACCCCCTGCTTGCGCTGAGCGAGGAGGAGTTCAGGGCGCTGGTGCACGCGCGTGCGCGCCGCAACATGAACCGCCATGTGGACCGCCGCCCGCCCGTGCTGCTGAAGCGCCTGCGCGAGGCGAAGAAGCACGTGAAGGTTGGCGAGAAGCCGAAGGCTGTAAAGACGCACCTGCGCGACGTGGTGATCACACCGGAGATGGTGGGGTCCGTGGTGGCGATCTACAACGGCCACCAGTTCAACGCTGTGGAGATCAAGGGTGAGATGATCGGTCACTACCTCGGCGAGTTCTCGATGAGCTACCGCCCGGTGCTGCACGGTCGCCCTGGCGTGGGTGCCACGCACTCCTCCCGCTTCATCCCGATCAAGTAGGTGGCCTCTGTGTCCTTGAGCGGTCCGCGAAGGGGAGGGCGAGAAGGGTGCATCTTTTTTGGATGCCGCGAGAGGGTTGAAGAGGTGCGCGCGCAGGAAAGCGTAGCTCTCTCATGCAAACTCTGCCCACCTCTCTGCCTTCGCCGTCGCCTCTGCGCTTGTCGCCTTTATCTCCCGTGCGAGGTGAGGGAGTCGCACTGACGCAGGCAAGCGGCAAAAAGTCGACATGCGTGATGACACGAGGCTCTTTTCGGTTGTTCGTGCCCGTTCTCGGCGTCGCCCTTTCCTTTTCCTTTTTTTTGTTTTCATTATTTTCTTGCGTGTTCAGGCCCACCTCCTCGC
>3470
GCCGGCGTTATCCACCGCGATATTACGCCGGCGAACATTCTGGTCAACACGAACTGCGACTTGAAGATTTGTGACTTCGGCCTGGCGAAGGAGGAAAACGATCAGGGAGAGTACATGACGGACTACGTGACGATGCGCTGGTACCGTGCGCCGGAATTGGTGATGGAGGACAAGGACTACTCAGCGCAGATTGATGTGTGGGGCATCGGCTGCATCCTCGGCGAGCTACTCGGCTCTCGGCCGCTCTTCCAGGGAAAGGACCGGGTGAACCAGCTGGACAAGATAGTCGATGTGATCGGTACGCCATCTGAAGAAGACATCAACTCCGTAGGATCGTCTGCTGCGCAGAAGTACCTCAAGAAGAAGAGTCACCGACCGCAAGCTGATTGGCGCCAGCGCTACCCGACGGCGTCTCCAGAGGCGCTCGACCTGCTGCGCCACATGCTGGTCTTCAACCCGAAGCGGCGAATCACGGTGCTGCAGGCGATGCGTCACCCGTTCCTGGAGCAGCTGCACGATGACGCGGATGATAACCTCAGCTACGCTCTCTTCCGCTTTGACGAGAACGAGCAGAAGACGATAGTGGATGTGAAGCGCGCCATCTACGAGGAGAGTGTCAAGTTTCACAATGAACATCCATCCTCGATGCGGGCAACGACCATGTACAGCGCCTTCAACACCCCCAGCGTGGCCGCACCGAGCGTGGCAACAGAGGGCGAGGGCCGCTCGGCGCAGCAGACGATTGAGAAGAACATTCCCGAGAACGTGGCAGACGGCAATTTTGACCGCGAGCAAGTCTGAAACGACTGGCGGCACGTGTAAAGTACGGAGAGTGACGTGCAACACAAAGAGGGGCGAGAGGGTGCAAGTGGGAGACGCAGCGGATGTCCAGGAGCAGAGGTGAAGGCGCCGCAGCAAGAGAGAGGGGGGAATAATGCAAGCTACCCTATCTTGCATAATAATGCTGTAACCACTTTTTGGCCTCTCTGGCATCCTTCTTTGCAGTTTGCACTCCTCTGCCACTCTCATGGTTGTCCTTGGCTGCACTCCTTGGCATGCTCACGCATACATTCACGCCTAGGAGAGAAGTAACGAAGAGAAGCGAGACATGGACGGGAGACGCGGAATGCTCTATAAGACGAGAAAGAAGGGCGTAGCCCACAGACACGAACCTCCACAGAAAGAGCGAAGACACTTGAAGGCATCATCACCTGCTTCTGTCGTGAAGGCCGCTATATATATATATATATATATATATGCTGTTTGCTGTATGTTTTGACGGCGTTTCTGTTTGTATTTATGAGTGACGTCGTCCTCCACCCTCTCCCCCTCTCTCCTTCCCCCCCCCCGCGCATCATGATAAAGTCACTTTGAATTTTATTTCCTCTATATATATATATATATATTTTTTTTCAGAATTATCAGCCCCTCTCCCGCATGTTCTCTTGAAAACATGATGAAAGGTTGTAAACGCCTCTCACCGTGTCTTTATGTTGCTCTCAACGCTGATGGAGGTGTGTGCTCCCACACTCCAAAGGGAAGCAACCAAGAAACAGGAAGGTAAGGTAAGAAAGACAACGTGGGATTGCTCCTGCTTCAAGTCACATCCCCCGCCCTCCTCCACGCACATGCACACACACGCACACAGCCTATGAGAACGCGGAGCGTCCAGGAAGGTTGTGTGTAGCCGTCGTGTGTTTTACCAGATTTGCTTCTGCCCCTTTGTCCGCATCCCCCTCTTTTCGTATCTGCCTCTCATATGGACATCACTGGCCTCCACCTCTTTCTTTCCCTCACGCTCTCTCTTCGGTGGTAGTGTTGCGGTGTCTCTTTGCATACGTTACTTTTCAAATTCTTCTTGAAGGTCTCTCGCGGGGCACGCTTGTATATTTATTCATATATTTATGTGTGTGTCTGTGTCTGTGTCTGCGGTGGTGATAGTGTCTGCGCTTGTCCCCCTTTTTTGAGCGGCTTGTCGGTATCTCCTCCGAAACTTTGTCTCTTCTCTCGGCTTACTCGCCCTCGTTTCCTCGTCTTGACATTATATATATATATATATATTATTGCTTTTCTCTCTTCGCCTCTCCTCCACCCTTCTTTCATCTCCCCTCCTCTACTCTTCTGTATGCGTGCGTGCGTGCGTGCGTGTGTGTGTGTGTGTTCAACGATCTGAAGGGAAGCAAAGTCCGACGTGGTGAGGAAGACACAATTGTGCTCGGCGCTCGATGCTTGGACTGATCATGGTTTTCTAAGGCGATTACCGTTGAAGAAACACAGATGAAGGGAACAAACAGAAGAACAAAAAACAAAGAAACGTGAACACGAAGAGTAAAAGTGTTGCTCACCCCCCACCCACACACAAAAAAAGAAAAAAAACAAAGGCTCATTACGCTGCTGCTGTTTAGTTTCACGTTTCCTCGTGCTTTTTTTTCCCGGCTGCTGCGTTGGGCTTGATCATCTATTTACTCTCTTCTTTGCTTCTTCCTTGTTTGTCGTGCGGCTCACTCTCGCTCTTTCTGTGTTGTTGTGGCTCATGTTCATCCGCATGCGCCAGCTTCTATGACTGTGTGTGTGTGTGTGCCGATGTGTTTGTGTACGTGGATAGAGGGAGGCACGGAAGAGGGAGGAAGGTTTCTCTGCGCCTTTGGTGATGCTGTATCGTGTCTGTACCTCTCGTCATCTGTTTCGCAAGAGTATCCCTTGTCTCTTTTTTTTTGATTCTCCTCCCCCCTCTACCTCGGCAATTTTTCGTTCCTTCTATGGTTTCACTGCTCACTGCTCGTGCATGGCTCACGTTAGACGTATATGTTCTTGAGCTGGGTTGCGGGGTTGAGTCGGATCATGGGGTTTTATACCGTTCTCTAATTTTTCTTCGTCCTTTTGAGAGGGGCTGTACTCCTCCTACGATATATATATATGTAGCGATAGACATGCTGAGAGATGTTTCCCGTTTTTTTTTTCGCACACCCTCCCCTCCCCTCTTCCTTTTCTTTTTGCCCTATGTCTCTATTCCAGTGGCGATTTCGCTGATTTCTTTGTCGTGCTGTTATCTTCGTTCGACGTGTAGCCCTCTTCCCGTGTGGGTGAAGGGGGAGGGCGTTGTACCCGTGTGTTGCCGGTGTGTCCTTTCGCTCTCTGGTTTTTCATCCTGCCGTTCCTCTGTCCTTTTTTTTGTTGTTGTTGTTTTGCTTTCTGCATTCGCATAAGAAAGTGGTGTGGTAGTGCTGTTTCTTCAGGGGCCGCATTTTCCTTCAGCACATCCCCCCCTCCCCGCACGCCTGCAATTCCCTCCCGCTCGCGTACTGCGGGCCTACCCCGACGTGGAAGCTTCATTTGTTTTTGTTTTTTCCACTTCTTACTCTTCGTAGAAACAGATCAGAGGAAAGGCATGAGAGAGAGCAGATGGGAGGGAAAGGGCAGTGATGGTGGAGAGTGTTGGCGTGTGAGAATAGGGGAAGCCGTGAAACGCAGCCGCGATTGAGGCCTACGTACTTTATTATTGCTTCTTTTTTTGTGCTGGTCGTTTCCATCTGCCTCTCTCTTACGGGCGACAGTCGACATATTCGTGAAGTCGTGTCTTCAATCGGGAGAGCCGGGTTCATCTGGCGCTGAATGCGTCAAAGGTTGATTTGTTGTTATATGTGCCCTGATGACGGCGTAGCGCCTCAGCGAGCTCTTGGGATCCAATACTCGCTCTTTCGTGGGAGAAGCCAGGCCGCTCCTCTATCCCCTGCCAATGCCGAGCCACTGCTGGTCGTGGCAGGGCCAAGTGCTTACGATGTGGGGAGGTCAGAGCGATGTGCCACTACTGGTGTCGGCGGTGTGGTTCTGGATAGCGTTGCATCGGAGCGACCTGCAACAGCGAGCACGTTTGTACGAGTCCATATGGGCAAGGTATCATCATGACTGGAGCTCATCTCACCCGGCCCTCGCACTGCCCACTGGTGCGGAAAGCCGGGGCCACCCCGAGGGGGAAGCGCCAGGTGGCGAGCGGCATGATGGGAGGAGCAGTTGTGAGGCGACCCGTGAGGCGGGGGTAGGCAGATTATGAGGCCGAGGCCGTGCTGTTATAGCTGAGCCTTCATTGCTGTAACGCGTGTCTATGGCTGCTTCGCATCAGGCAATGGGCCTTGTGGCAGGCCGAGGGTAGCGCAGCGTGTAAGTCATTTTTGTATGGCAAAGTGAAAATTTGAAGAAAAGTTGTCGTGGCTGTGCACGATTGGTGGTTCCTTCTTCTCTCTTTATTCCGGCTCTCGCCGAAGAAACTTAACACCTGAAGAAAAGAGTCAGCAGGGACAAGTGTACGCATAAAGGAGAGGAATGACGACCAACTCGGTGGCCTCCACTTCCACGGCAGTAGTGCCCGGAGCCTACGTGGGTTGTCCTAACGACGTGTGTTCGTGCTCCCTCTCCCTCTCTCTCTCGCAGCCCTTCGTGGGCTGTTGATCGCAGCCTAGAGTGAGGTCTGCTCCATGCTAGGGGCTGTCACACGTTGAGGTGGGGCTTGTGCACCTGCCAGCGTGTGCGTGTGTGTGTGTCTCTCTCTCCCTCTCTGCATCTCGAAGGCGAATGGGCTCGCGCATCCTCAAACCATTGTTTACACATGCATACAACCCTACTGCATCCACCTTGACCTCTACCTCCTTCGCTCCCTGCATTCTCTCTCCTCCTTCGTGTTGTCTCGCATATTTTGTTTTCCCTGCCTTTGTGTTGTTATTTGAAACCGGTGGATGTATGTATGCTGGTGCGCTTTCCTGTTCCCCGCTGTCGCTACGCGTGACCTCCACGCTTTCTGAATGGATCACGCTAGCCTCCGTGAATTCCCAGTCGTGGTCTGCACAATCTTCTGATTTTCCTGGGTGTTCGTGTGTGTTTGGCGCCTCCTTCCTTCCCCCTCTCCTCACAGGCCGCCGGCGACAATAGGTGGCGCGCGTCGTGAAACCCGGTGTACAAGTTTCAAGCTGCACTCTTTCTTATCAACAAGCGCTTGACTCATCTCGGTTAGCGTACGCCTTGCGGCATAGTTGCGGAAGCGGCTTCTGTGCATCGCAGGTGCCTCCCTCTTCATACTTCTAAAGCACACACCACCGACACTGACAGGCTCTTCTCTTATTCTTTTTGTTGATTTCGAAGAGCGCTGCAGCGTCTGTCCTCCCCTCCCCCCCCTCTGCGCCGTACGCAGCAGCAGTAGCAGTGGCCACCATGTGGACCTTGTCCCGACCCTGCTTGGCGGCGGCGGTGCGCACAGCGGTGCTCTGCCAGAAGAAACAGACAGCCGCGGGGTACATGGCGAGTGCCGGAAAGGTGGGCAACGAGGAAAAATGGGCGCAAGCCGCCATGGAGTACATTCACGAGAAGAACCACGTGAATGATGCGCGGAAGCGACAGCAGGACGTCGACCAGGAGCGCAGCATCGCTAACGCTTACGACCGTTACTCCGCTGTATCGGAGGCGAAATTTGACGAGCGCCTTTCGCGCCTCATCGCGCGCATGTCCGAAGCGCTCGAGGAGATGCGAAAATTGGGCCTGGAGGAGGCGCTGGAGGAGGCGGTGCTGCTCAATTCGGAGCAGCCGCCAGGCCACTACCGCCGCCCGTCCCTCACCCCTCCTTTGGTGGGGTACGAGCCAGGTTTCGGTCTTGACGTGCCTCAGCTGCGCAGTCAGCAGGCCGAGTACCCGCCACTGCGCCGCCCGACGGATTGGCTGGAGTTTGGCGAGGGTGGTGCAGATGACTTCCCGTATGTTGACACCCACAAAATCGAGGATTTGACGGCAAAGCACGAGGCACAGCTGGAGGAGCAGCACGGCGTCTTGCGGGAGGCTGCGCCACTCACGGGTGTGGAGGGAGAGGGATGGGAAGCTTACGTCGCGCTGCACCGTAAGGCACTTGCCCGTCAGCACCTCATCATGGACCTGCATAACGACCCTGAGCTGCGCGACAAGTACAATGCTGACGAGGCCTTCCGTGCTGCGGAGTGGGAACGGCGGGGCATGGGCGCCTTG
>856
TTCATGGATCCGCGAACGCTGCGTGCTGGCGAAATCACCGGTGCCCTGTACTGGAAGAAGCCCTTCGCGTCACTGCAGACGTCGCGCGAGCTGGTTGAATTCTACGTGCTCGAGTGCCAGCTGATGCCCGTCACCAACGGCACCTACCAGCTTGGCCTAGTCACCGTGTGCCTGTCGGACGAGGTCGGCGAGGGCCGTGAGTGGATCGTGCAGTCCCACCTTGGTGGCGTGCTCCACCCGGGCGACCTCGTGAAAGGGTACCTGCTGGAGGGGCGCATCCTCAACAACGAGGACCTGGACGAGAATCGCTACAAGCCGGAGCAGCTGCAGGATGTCATTCTCGTGCGCAAATTCTTCCCGTCGCAGAAAGCGCGCCGCAACCGTCGCCTGTGGAAGCTAAAGAAGCTCGACATTGTGACTTCGCAGGGCGAGGCGACGTCCATCAGCGGACCTGCCCGCCGCGGTGGTGCCAGCGCGAACAGTGGTGTGAACGAAGACGAATGCGAGTTTGAGGACGAAATTGAGCGTGACGCAGAACTGCGCAAGGAAATTGCAATCTATCGTATGATGGACGAGGAGATCGCCGCGCGGCGTGGCACAGCAGCGACAGCTGCGGATGCGGCAGAGAACGAGTACGAGGATGACGACGAGATTCCTGAGATCGCACTGGAGGAGATGCTGGACGAGCTGCAGATTGACGATGGCGCTGAGCCTGCAGGTGCCGAAGAAAGCCTAATGGCTAACGAGGACAGCGACAACGAGGAGGTGGCGGACATCCGCAAGAAGGTGCGCATTGAGTGAGTTCACTTTTCTGCTGTGCGCTCGTGTGGACTGTTGTGGTGTCGGCGGTACTGCCTCCTCGATTCCTCTGCGTCTTTGCCTTTTCCATCCCAACAAGCCAAAGGCACCCCCCCCCACACACACACACACACACACACACGTGAAGGCGAGACGGGGGCGGAGGAGGGACAGTGCAGTGCTTACCTCGTGCATGTACTTGATGCCCCAACGTTCTTTGGCTTGGTCATGGCAGACTCCCTGAGTTTGTGCTGCCGAGTTGATAAGCTCACACGTTTGTCTTTGGTTTCTGCTTGAGCCAGTAGAGAGCAGCAGGTTGCGAGGGAGGCGGGGAGGGGGGGCGGGTGAGAGCGCGTTGGCGAGGGAGGTGAGGCCGGAGCTGGAGTTTGTGTGTGTGTGTGTGTGGATGCGGAGATGGTCGCTCCGGAGCACCGTCTTTTCCATTCTTGTTTCTCTCTCAGCCCTGCTGCTGCCTCGCGGGGCGTTCGTCCACGTGTACATATAATATATATATATGTATACATGTGTGCGTGTGTGCTTGTATATGGGTGCGTGAAGAAACCGTGCCCCACCGCCCCACTCACCCCTCTTTCTCTCTTTGCATCGCCGACTCGATTAACGCCAATTTAAAGAAGGTAACCGTGAACAACACGCAGGCAACAAACAATAATCCGAAGGACCGCATTCATGCACGTGCACCAACGTGGGTAGAGGGGGGTATTGGTGGTGGCGGGTGGAGTGGCGGGTGTATTGAAGCTTTCGTGCACTCCGGTGCTGGAGCTGGGGGAGGGGCACCTCTGAGCGTGTATGTATGCGTGTGCGTGTGCTTCTGTGTGATTGCTCATCCAACCCTCCAGCGAAGACGCGTATTTCGGTGATGCAGGGTGCTGCTCCGTCAGCAGCGAGATGATACAGGGAGGGAGAGGCTCCCTGATGGCGCTCATGTGCGTGTGTGTGGCGTGTCGTGTCCTATGCTGTACCTTCTTTCAAGTGCTGATGTATCCGAGGTATCGTGCCTCCTTCGCGTCCTACAGGCGGCCTTGATTTCTCTTCGTTTGCCTGCTTGGCGAATTCATGTTTTTCAGCCCTGCAAGGACACTCGCTTCATATGTGGCTCTTCCTCTACCTCCTCCGATCTTTTCTTTTATCCTTTCCCGCTCGGTCGTCTACGCAGCATGCGCGCCATGCCACTCCTCACAGGTAGGCACACACAGGCAAACGCATACGCGTACACATCCCCAGACTCTTTGCGCCGCCGCAACGTCGTTCGCACGCACATACAAGGGTTGTGTGTGCAACCGTTGGTGTGGGTGCGAGGGTGCTCAGATAGTACAAGAAGCGTCCTTGTCAACGATTCTTCGAGAGGCTCGCTGCTTTCGAGAAGAGGCCGCCTCTGCACTGAACTCGACGTGCGTGTGCGTGAGAAATGGGCTCGGAGGCGGCAGCGGCACAGTCCCGATTTCTGCGTATCGGTCTTTGCCCTACAAGCAGACGGCGACGCTTTCGCCTCACACCCTCTGCAAGAAGGAAAGAGGAGCAGAAACCGGAAGGACGGAAGACGTGGAGGGCGACGTGACATCGCCCAGTAGGCGGCAGTGCGACAGAGCACAGGGCACTGCGTCGACGACAGGGGGGGGGGTTCCAATCGAGCCCATCACGTCGGCGGAGACCAGGGTGCTTCATCATGGCCATCTTTCTCCCGCGATGGCACTCCAGATTGCGGTTGCCCGCACGCTCGCCGCCTCGCATGCCCATGGGGGCGTGCCGGCGAATGGCCGCGACAACCAGCAGTGGCACTTTCGCCCCGCCGGTGTCACAGTCATGGCGGGCTTTTGCCTCGTGGCGCTACAGCGGCACCGATTGCCTACATCACCGGAAGTTTGCGGCTGTCTACGCGTTGCTGGAGGAGCGCCTTCCCGTCGCTCCGCTCTGCCCCAACGACGCACTCGATACACTGCTCTGCCTTGTGCCAACAGATATCCACCACAACGGCGTGGTCGACCATCTCGTGCGCATCGTCAGCGGCAACGCATGCTGCATTGATCCGTCCCTGTGCCTTGCTGTCATGGAGAGGCTGCTGGTGCCGGCGCTGCCGTCCTGGCTACGTGGGTCAGCCGTAGTCACGGAAAGCAGCAGCGACAGCGACGACTTGCCAGCTGCGGAGATAAGCGATGCGGCACTGCTGATTGCCCTGGAGCCGCTTGGCCGCGCGCTGAGCCGGTGTGTGGTTGTGCACGTGCGTCTCTGGCTCGGCGAGAGTGGACACGTCACTGACTCGTTGTGTCGTCTACGGGACTGGCACACGCTACGCACAGGCCCTCTCTGCCGGCGATCACGACACGACCGCGGAGAAGGTGACGACAGTAGTAGCTCTTTCTTACTAAGGGGAGCGGCGGTGCTGATGTCTTTCACAGCCCAGCGACAGCTCTGGGACTGTAGCGGCAGTGGGCGAGGTGCCGTGATGAACAGCTGCACCAAGCAACAC
>686
ATGACCCCTGGCGGTCATCGCGTTATCTGGACATACAAAACTAGCAATGTATATGCACAAGAAAGGACAGCACCACATCTGTGACTACAAGCTACTCTTTCCTCCTCCTGTTTACATATTTCTTGGTGCTCGTGCGGTGCTCTGTGCCCCACTACACTCTTTACGTACTTCCCTGGCCGGCTCCTTGTCCCCCTAAACACACGAATAAATATTTGACGATACAACACACGCCCGCCCCCGTTGCATACCCGTACACGCAACAACGTTGTCTGTGTGTGCTGATGCCCTTGACGCGGTCCTCGCTGGCCGCTCCCCAACACCATCCCAATCTCTTATTCGCCAACCAACGGGCACCGACCAAGAAGACCTTTGAACCAACGCTACTAACCCCAACCCACACATCTACTACCTTTTCTTCCTTCCGCGCTTTCTGTTTGCCTTTCGATTCTCGCTCAAGCTGCGCATAACACCCTCTCCTTTCACGCGCTCGACTTTTCCTTCCACCCCCTCCCCGTGTAAACCATGGCCACCACGTACGAGGAGTTTTCGGCGAAGCTGGACCGCCTGGATGAGGAGTTCAACAGGAAGATGCAGGAGCAGAACGCCAAGTTCTTTGCGGACAAGCCGGATGAGTCGACGCTGTCGCCCGAGATGAAGGAGCACTACGAGAAGTTCGAGCGCATGATCAAGGAACACACAGAGAAGTTCAACAAGAAGATGCACGAGCACTCGGAGCACTTCAAGCAGAAGTTCGCCGAGCTGCTCGAGCAGCAGAAGGCTGCGCAGTACCCGTCCAAGTAAGACAGCGAGGGTAAAACCACTGTAGGGTGAGATTCGGTGTCTTGTGTATATGAAGGCGCCCATCAGCCACACATATTTACTTGTCCGCGTTTTTCTTTTCCGCCTTTTCCCCCTCTCTTCTCGTGCTGCATTGTGTGTAGAGTCACGTGCTCGATACATGCACAGAGGCAGCCTTGTTACCGCCCCCGTCTCGCTCGCTGTTTCTGCCTTCGTATCAAACTCTCCCTTGCTCCCCAGCTGCTCATCAGCTTGTGTTGCAGGGAAGGTTTAGAGAGAAAGCGGAGGCAAAATACGTGCCCGCTGGTGACGGGCACGCGTGCGCATGCCTCTGTACGCGGTCGTTTCCATGTAGGCGTGCGCTTGCCGCGAGAGGCGGCCCTTCAAGACTGTCAAGTGGTCTCACCAGGCTAAACACACACACCATCAATGCACGTATGTATACAGTGATGAAAGGGGGAGGGCGAAATCTACCACCTAAAGAAAAAAAAAGCATGAGACGAGGGAATGGAGAGTTTTTTCGTGCGTTCGTTTTCAGTGCGCGTGCGTGTTCGTAAACATTCTGTGCGTTGCTGTTCTGGTGTACCTTTGTGTGCAGGACGTGACACACCGAACTGTGCAGCGCAAGCGTAATGACGCGGCTCCTACTCGCCACCATGTATTTTTGTGACCAACCAGTAAGGAAAAAGAAGAGCACGAATGAAGCAAGTGATACGGATCACTAAGAGATCATTAGTGAATGCCGTGTAGCCGCACTCGGAGGGTGGCTGAAGGAGGCGCTGGAACGGCATGATCAACGAGCGGCGGTGCGTGCGGGGTTATACGTGTGTGAGGGTGGTTCTCTCTTTCGCCCTCTCGTGATGGAGACAGGGATGCCGCCAGCTCATACGGTCACGCGAAGCGAGGGAGCATGGCTTGTGAGTTCCCAGCGAGGCGACGAGAAAGAAAGGCCCAGCTGCCTTTTTTTTCCCTGTTCGTTCGCGGTGTTGCACAAGCATTGACGCGGTGCCCTTTTTCTCTCCCGCCCATACAGGTCTTGTTTCGCTCGCTTGTCGTGACCCCACCCCCTCCGTTTTCATCCTCCTTCTCCTGACTTGTCGCCGAGATGAGTGTGGGGTGCGAGGTGGGAACAAGTATGCAGAAAGGGTATCGCCGATGCTGTGGCAGGATATCTTTTTTTTTGCGTTACTGCCGCTCCTCGGTCAATCGGTGCGCTACATCCTTCCATGTCGCTCTCACTCCTTGTCCTTGTTGAGCGCTTTCTTGCACCTCGTCTTTCGCACTCTTCACCTGCTGCAATCCTTCGACTTCTGCGTGTGCATCTCTCTGCTTGCTTTCTCCACTCCTTATTCTTCGCTTCCTTGTGTGCTGCGGCTGCCCCAACTCGTGTTTGCCAAACCGCCTGTCAATATGCGCGTCTGTGCATGTGCCTGTGCTCCTGATGCGTGCACTCAAACGCAATTCGCACAAACACAAAACCGCTCCATTTCTTGCTATCTGCTCACAACGCATTCTCCTTTCAAAATCACCGCATCACGCACACCGGCGCGCGTGTGCAGCTTCGAGTATTCTCCCGCTCTCATTTTCGCCGCCTATTCATTTCACCCAATCCAACAAATCGCCTTCTACTTTCACGCGCTCGACTTTTCCTTCCACCCCCTCCCCGTGTAAACCATGGCCACCACGTACGAGGAGTTTTCGGCGAAGCTGGACCGCCTGGATGAGGAGTTCAACAGGAAGATGCAGGAGCAGAACGCCAAGTTCTTTGCGGACAAGCCGGATGAGTCGACGCTGTCGCCCGAGATGAAGGAGCACTACGAGAAGTTCGAGCGCATGATCAAGGAACACACAGAGAAGTTCAACAAGAAGATGCACGAGCACTCGGAGCACTTCAAGCAGAAGTTCGCCGAGCTGCTCGAGCAGCAGAAGGCTGCGCAGTACCCGTCCAAGTAAGTCGGACAGCCAAGCTGCTTGATTTCATAGAAACAGGAAGATGGCCAAGGAGGAGAAGAGTGCAGACATACTTGGGTAGCGTGCAGTTAGACGTGCGGAGAGGGCGAGACTGAGGAACTGGAAAGGAAGGCAGACACGTAGGAGGAGATGCGCTGTCGGGGTAGGTGTGTAGATGATAGGAGCTTGGATTGCGCCGCTTGTATGCCGTGAATGGCCGGCATGATAGCATCCTGGAGATCATCCGTTCGTAACTCACCTTCCCCGCCCTCGTCATCTATCACCTCATTTTATTCGTTTCGCGTGCCTCGTCGTGTTCCAGGATTTTTCCCCTAACCTCTTCTTTCCGTCATGCCTCTTTCTGCTTCGCTGACCCCGTATCCACCATACCCACCTTGCTCTCCGCCCCTCCTTCCCTCCTTGCGACTTCTTTCCTCCCCTTCACCCGCCTTCATTTTATTTTTATTCTGTTTTCCTTTCGTTTCTTCCTTCTGCCTTTTTTTCTTGTACGCCTTTCGTCTTTCG
>3953
GGCACTTTTTGCTGTCGTCGTTGCTTACGTGTTTTGCTCCCCTCCCCTTCCCCCCCCCCAAATTCCAGGATGTCTCGTGTGTCGAACAAGATTAGCGGCGGCAGGGCGTGCCAGACAGTGATCGATCACGGCTACTACCTGAAGCCCATGACGGGCAATCCGTACCTGTGCACTCAGCACGACGGCGTCACGACGGCCTACCAGCAAGGCTTCGCTCCCAAGGACGCCCACTGGCTGTACCGCTTTCGCTACAATCTGCTGCCGCAGGGTATGTCAGGCGGCTTCTTCTCCCGAAACCCGTACGGTCGCTACGTGCACTGGCTGGAGGTAAGCACGATTGAGAAGATGCGCCTGCAGATGCTGACCATGGAATCCGTGCCGTGCTCGGTTGTGTCCGTCATTCTGCTGGTCTTCACCATGTGGCACTCCTACCGACTTGCCTTCCTGCACCCAGACATCACCCTCTACAACTTGGGTCTGTGGCCCACCAAGCCGTGGGTACAGCAGCAGCGCTTCAACAAGAAGAAGGAGTTTGATCAAGATGTGTACCGCTGGGTGTGCCGCGCGCCGGAATTCATGATAGACGACCCGATCCGCGACATGTACAAGATGGGCATTGCCGCCAACGACCCAGTCCTCGCCATGGCCAAGGAGCAGGGAGTGGCAAGCCAGATGACCATGGCCCAGGCCGAGTACACATCGGCGGCGCCGGACATTCGCCGCGTCATTGCCAACGCCCGCAAGGACGTCGAGCGCAGTACACAGTCGAGCACAGCGACGAGCGCCATGATAGGCGTGTAGGCCATCTAAAGATTCGTTTTAAAGTAAGCAAACAAGATGAAGGAGGGGCACAAGAGGGACAACAGATGGTAGAAAAAGGGGGCGTTACAGTCTTCTGTGAGGCGCGCGCAACCGACAACAACTGCATGAGGCACACAAACCTTGCACGACAGTGATGGCAAATACGAAACGGGTGGGACGGGGGGATATGAGCCAAAAAAGAAGACTGGAAAGGAAGGGCATCAAGAGAAGTGGAAAGTTCACTCGCACCCCTCCCCCACTCCCTCAACCCTCTAAACGGGAGCAGTAGATCTAGCGCTCGCAAGGCAGTGGTGTGTTTTCGGCTGCCTCCACCGCGCTCTTCTCTCAATCTCTGTCACGTGTCTCACACCTAGCTTTCCCCGCTCCGATTCGCCCTTTCACGAGCAACTAAAAGGAGAGCAAGTAACGGTGGACTTGCGGCCCTGCTCCTCATGCCTGAGCTCAAGCGACCTCGTGTGGTGTTCTCTCTCCGAATCCCACAGATTCGTTTTTGTTGTTTTCCGCCTTCTCGTGCGCAACGAGCTTTGCCCTGGGCACACGTTTCTATTGTTTGTCGTCCTCCTCCCCCCTCACACCTTCACTTCCCTCTTTCTTCCGATTTATCCAGTGCATGGGAAGCTGTCTCTGCGTTTGTGTGTGTGTGTGTGGTGTGTGCGTTCGAGTGCCTGTAGACTTTTTCTTATCTTGTGTGTTTGTTTGTTCGCCTCTGGATTTGTGTATCTCCAATGCCATATTCGGTGGCTCCCTCTCCTCCCTTCTTCTCTCTTTCTCAGTTGTTTCTTCCACTTCATCCCGGAGGCTCATGCCAAGGGCGGGGGCGCGCGACGCTATGAGAATGTCCCCGTTTTTTTTCTTGTCTTTCTTTTGCTTCTCGTGCCCCTCCCTCTCTTCCCCTCCCTGTGCCCTTGCCGCGTCTACACTGTCGCTGTGGGCTTCCGCAAACGAACGCGGTCGGGGGAGCCTTGAGCGAAGGAGAGATACTCGGTGCGCACGCGCACCCGCGTAGAGGGGTGCATAGGCGCTTGTACTCAGACAGACAGGCACTTGTCCTCACGCTTAAATTTTCGTGTTTTGAGTTGCGTCAAGGTTCTCACTGGCGAGCGCGCATCGCGATATTAGCCCAGAGAAGTGTTGCATGTGTGTTTCGAGCAGATGCAGCAGCCCTCGTCCTCTTTCTTTACTTGCCCAAGACGGCGCACTGCCCTTTGCCGACGATGCCTGCCGCTGTCGTGCCGTTTTGCCGCCGCACGTTTTCTTCGGCAACGTCTTCTTTTTGTTGTTCGTTGATGTCGCGTTTCCCTATGTATTGCCGTCTATTTCGCAGTGTGTGTGTGTGGTGGTGGTGGCATGCTGTCCTCATCGTGATTTTCCTGAGCGTCCCGACATCCTTCGTGCGTGCTGCAGGCGAGCTGCACACTTGCCTTCTCCACCCTTCGCGTCCTCCTTCCTCCTCCACATCGAAGGTCACGGGAGCTCCGCTCCTCGCCGCGTGTCTTCAGAACGTCCCGGAAAGAAACTAGAGCCGAGAGCGCGGGAGAGGCATTCCTCTTGCAGATCAACCACAAAAAGGTTTGACAGGTCGGCAAGAGCTCATCGATTCCATCTACGTGTGCGCAGAATCCTGCAGCCCTCGTCGTCGCCCACCTGAGGACGCCGTAAATGGTAGCGACCTTTGTGTGCACGTGTTCAGGTTTATGCACCCTTGAGGCCGTTTCGCTCGCTGTGCACGCGAAGTTGATAGACGCATCCAAAATGCTGGGGAACGAATGCGCGCAAGGTGGGCACCCATAGATTACCTGACGGTGGGCTGTCGACGAACCCGCTTGTGCCCTTTCCCACTTACCGCACGGCACCGCAGCGGCCAGTAAACGTGCGCCCATACGTTGGCGGGCGTGCGTGAGCGTGAGTGGAGGTGCTGGGGCAGACGCCTTTGGCTGGCTCTGACCGAAAGAAAGCATATGCCTTACTGATAGGGGTGGCCGTCGGCGAGAAAATCGAGAAGATGATGCGCACAAAGTGGATGATAGGGAAGCGGCATTATTATACGCTGCGGTTTGAAAGCACACGATCACCGGCGAAACATAAAGAGCGGAAGGAAAGGAGACGATGGGGAAGGACAGACGCGACGGTGGCCGAGGCCGCGCGGAGAAAAAGAGAGAAGAAGGCAGATGGCGTCCCGCGTTCTTCTTCCTTTTTCGCTTCTGTGCGTGTCCCACATAGATATGACGCTACGAACGCAGCTCGCACGCCTTGCGGGGCGGTCGGCACTAGTGCACGACCCCCTCCCCTCCCCGAGCCCTGCACTGGTGTGTAGTTCACTGTGTGTTCGCCTTGTCACACTAGTGCTGGAAGATGGCCCGGACCTATCGTGTGCTCTCGAGTCGTCCTATGTTGGTATGCGTGTGTGCGCGCGTAGAAACGTTTATGTCTTCTTTTTGTTTTCCCTGCGACGGGGTGTCCTGTGCACCGAAGCGCAGTGAGGCAACCATGATCCGACGAACAACAGCACACAAAAGGGAGCCATGAGACGTCGGCGTTGGCGGTACCGCTTGCGTGTGCATGCGTGCACATGGATGGCAGAGCTCACCTTCTCCGGGCGGTTATGTTGTTGTTCGTGTTGCACGCTCTTCGATTTCTAACGGGGCTGCATGCTCTTGAAGGCATACAAAGGAGAGAGAAGCAAAAAAGAAGAACGTTCTGTGGTGAAGGGTTGTCAGTGATGTGATCCAGCGCAACGTATGTGGCGGAAGGAAACGAAGGCGTCTCGTGCGTGTGTGTGTGTGCGCGCGCGCGATCATCGTCAGCGATATGCTCTTGGCAATGTTGTTGATGTTGGCGTATTCGATGACAGTGTCGGTGTCTGTAATCGACTTTGGCCTGTTTGGTTTGAAGATCTGCTGACGCGTGCATGAAAGAATATATAGCGCACATGTTTGTGTCCTGGAGAGGAGTTGCGCGATTCTGGACACTTCTCTCTTTAGGTGATGTGTCTTTTTTTCTTGTACCTCGCGCTGCTACCCTGATGACGGGGGGGGGGGGGGCACACTTCTGTGCGTCGTACTGCCGCACGGCCAATTGCACCCCCACTCCCTCGGAAAGCCTTGCAGCTCCCGCCCCCCCCCCGCTATGTCCCTGTAAAACGTCGAACCTCACTTCCAGTCATAGCAGGGACAAGTGCCTACGGCATAGGGAACTCAGAGCGATGCATCGCTGTCGATGGCGGCGGTTAGGTCCTGGGCGACGTGGCGTCGGAGTGACTTGCGACAGTGAACACGTTTGTACCAGCCCATATGGCAAGCGAAGTGTCAGCGTGACTCAAGTGTACCCCACACCCGGCTCTCGCACTGCCCACTGGTGCGGGGAAGCATGAGTCCCCCCGCGAGAGGGAGATGCTCCAGGGGTGGCGACCAGCATGATGAGGGAACGGCTGCGAGGCGACCTGCGGGGTGAGGAACGGGCGGGTAGGGCTGGAGGGCGGGGGCCGCGCCCCATATGGCCGAGCCGGCGCAGCTGGTGTGATGCGTGCGTGTCTTTGGCATGCTTCGCACCACACCGGTGGGGGCCTGAGGCAGGGCAGGGGTAGCGTGGGGTTGAGCTCGTGTTGTGTATGGCAGAGAATGCCAAAACCTTGAAGAAACAAGAACTCTCGCTGTTGATAATAAATCTTCTCATTTTTTTTTGCTGCGCATGTCGTGTATGAAGGATGTGTCGCGGAGGCCGCGCACGCCGCGTCAGCGGCTTCTGCGTTTTTGGTGTGTAGGCATGTCTGTCTCGGTGATGGTGTAGCATGGCGTGTTTGGTGCGTGTGCGTCGCTGGACATACTATTCTTTGTAGGAATTAGTAGGAGATAAATATACGCTTCGTGTGTATGAATGCATGTCTTTCGTTTTATTTTGTTTGCCATGATTTTCTATTCGTTCGAAGTGGAAATCGAAAAGCCAAGTCTCCAGAAAGCACGTGTTTTTGGCATAGGCGGTGGGAGGAGGGGGCTGAGGATGTGCGTCGACAAGTGTGGGACGATGCGATGCCGTTTTGCACAGCCTTCATAACGTCTCCGCCTTGGCGAGCTGAGCAAAACAAATGCGAAACGGAAGTCTTTTGTGTTGCCCCGTGCAATGCAAAGGCAAGAGCCGATTCGGCGGTGTCAGTTGCGCGGGCACGAGCGAGCGCATGTGTCAGGCGCGCATTCCCCGCCCACCCTTTCTCTTTCTCGCTGCTTTAGGTGCTGTGAGCTCTTTGCCACGGCAGCGGCAACGTTCGTGCGAGAACGTTCTACCCCCTCTGTGTCTGTGTGTGTGTGGTTTCATTCCGCTCAAAGTCCTTCATCTTTCCTGAATGGCTTCACCTTTCCCCCACCCCCACCCGCCTCCAGCAGCGTACCTAGGCCCCGCTTGCCCTCTGACTGTGCCAACCCACCTCGTGGCTGTTTTTGAGGGGTGTCCTGAGCGCCCTACAATGTCTGCTGAATCACAGCGTGTCGTTTACGGCGCGACGTTCGACATCCCGTACGCCATCGGCAGTGTCTCGGTTCCACTCGAAGCCCTTGGCGCATCCTCACCGTCACGAGTAGGAGTGCAGGACGCGCGTGGGGCCGGCCCGTCCCCGTCCCCCTCGCGCCGTCGCGGTGTCAGCTCCGGCAACATCAGCTCCGTGCGTCGATGCACGCACCACCGGTACTGCTACGTCCGCGACGGCAGCGAGCTCTTGCAGGACGCCTTCTATCGGTGGTTGGAGCAGCAGCGGCAAGAGCACCGGGAAGGCACCCATGCAAGTAGCACGGGCGGTCCCCCGCATGAGTCCTCCGGAGGACCGTTGACTCCTGCGACCGACTCAGCATCCTCCACCAATGCCCCCTCATCGGCACCGCCCGATGCGCCGAGTAGTCCCTCGCTCTTTTACGCCTCCGTGAAGTGCGTGGTGTTTGTGCTGCCAAATAGCTTTCCCCGTCCCCGCCGTGTTCTGCGGCGCCCGCCCTTCATCATCGAGGACGACACCTGGGCAGAGCATGTTGTGGAGGTACAACTGCACTTCTGGCCGCATCTCAAGATCCCGCCCGCCACGGTCGTGCATCAGGCTCTGCTGGAGCGTCGCGTTTTGACTGCGCCACCGCCTTATCAGAGTGGCGCTGTGTCGCCTGCGGCGCCGACGGAAGATTTGCGCGAGGTGTGGGTGCCGCAGCTGTTGGCGAGAACCTATGGCAAGCCGAAGTTGCTATCGGTAGCCACAAATGTGGCGGTGCCTGCACCGGCCCGTCGT
>2615
TGGCTGCTCGACAACCATGATATTGCCATCTACGTTGCCGTCGGGTACATCACCTTCGTTTTCCAGGCTCCCAAGCTGGTGTCCAAGTACCTGAACCTGCCCGCGAATGCCAAGAGCAGCCCCCTTGTGCCGGTGATCAACAAAACTTGGGCCGTGTGGAACATTCTCCTGTCCGCCTTCGCCTTCTACGGCACAACGCGCGTGGTGCCGCCGCTGCTGTACAACCTCAAGACGTACGGCCTGCACGACACCCTCTGCACCTTCCGCCCGGATGAGTTCTACACGTCCGACGTTGGTGTGGCGCTCGGCCTCTTCACCATCTCCAAGGTGCCAGAGTTCGGCGACACCTTCTTCCTGGTTCTGAAGGGCACGAAGCTGCGCTTTCTCTCCTGGTTCCACCACACCGCCATGTTCCTGTACGTGTGGCTGTCGTACGAGACCGGCAGCAGCACCCTCATCTGCGCCGCCTCCATGAACTACTTTGTTCACACTATCATGTACTTCTACTTCTTCCTGTCGGAGGCCGGCTTCAAGAACCTCGCCCGGCCATTCGCCATGTACATCACGATGCTGCAGCTGGTGCAGATGGTCGGTGTGATGTTTGTGTCGGGCTACGTCATTGCCCAGAAGTACATCCTGGCTGGCCAGGGTATCATGGACGGCATGGAGGGGTCGTGCTCTGGCACCACCATGGCAACGGCCCGCCTTCAGCTCGGCATCTATACGGCGTTTCTCTACCTGTTCGGAGAGATGTTCGTGAACAATCACGTGCGCCCGCGCGCTGCCAAGAAGGTGGACTAAGCATCCCTCTTCCCGTGCTGCCTTTCCACGCGCGCATTCTTGTGATGGTAATCGCCGTTGGGGAAAAACGTCTGTTGCTCGGGTGTGTCTGTCGAACTTTTGAATGCACACTCAGCGGGGTGCCTTTGTGGTTGCGTGTGCTATTCATCATTCGTCTCCGTCGATCTCTCGACCGCTGAAACGTTTTGTGAGGATCTGGCGAGACACGTAGCGAGAAAGAAAAGGAGCGACGAGACAGGCCCAAGGCAGCCGCGTGGCACATGCACATATATATATACATATATATATATACACCTATATATATATATATATTAGGTGCGGGCATGCCCATGTCTGTCTCTCTCTATCTTTCCTCTCCCTTGCTCTGCTCCTGCGAATATGCGTCTTTTTTTTTTCGTTTGTGTGTGTGTGGCTGTGTGGTTGTGTGCAACGGCGTTTTTCTGCAGATGTGAAGAGGGGCACGCAGAGAAAGGGAAGAGGCACAGTTTCAAAGAAGAACGCAACAACTTCTTTTTTTTTGCTTTTTCTCTTTGCTTCACGGGTGTTCTTGCTCTACCTCTCCTTCTGTGGCACACACACAACCATACGCACGCACAAGCACGCATGCCCTTATTCCAGTAGCGTGACGCCTTTGGTCGGGAGACACTGTATCCTTTCCTCCCTCTCCACCCCGCCCCGCCCCTCACTCTCGCGCACGCACAGACACCCGCTCTTTCTCTCTCCTATTCCGCAAGGCGTGCGGGTGATGTGCATCTGTGCCTCTGTGCTCAGGTGTTCGTTTGAGGCAGCGGAGTTGGAGGAGGGGGAGGGGGGCAGTGACGGTGGCGGCTGTGTGTGCATCTCACTCGCCGCCCTCGGCCCCCTCCGACACACACACACACATCCTCCCGTGTGTATGATGTGCATGTGTGTGTGTACATGTTTTTCCATAGTTTTTCTTTTTTCTTCGTCTGTTTCTTTGCTTTCTTTTTATTTTTTCTTTCACTTTTTCTTCTCCTTTTGTGTGTGTGCACATCCCCTACAAGGCGACCACACTCAAACCCGAATCCACCTTTCCACCCCACCCCCATGTGTGTGTGTGTGTGTGTGTGCGTGTGTGTGTGTGTGTGGTGGTGGTTTGTTTCTCGTTCTTTCCTTTGTTTGTTTTTCCTTGTTTAATGGGTAGCCCCCACTCCTTTCCTCCTCCTCCTCCCCCTTTCCCCTTTCCGCCCCCTCACCTGAAATATATCGTCAAACGGAAAAGAAAAGGAACCCACCCCCCACACACACACACACGCATCATACAACAACAGAATAACGAAAAAAAAAGGAAGACAACGTAAAAGATGTTGGTTCGTGAGGGGAGCCGGTAGAAAAGGAGTCGGAAAGGCAGAAAGGACAGCAACCGGCAATGTAAACGAAAAGAAGATGAAGGAAAAAAAAATGATAGCGATCGACAGACAGACAGAAAGGAACGAACAGCGACAAACAAAATGGGGAGAGAGAGGACGGCTCCAGAGCGCAAGAACGGAGCCTCCCGCCCATCCCCCCCCCCGCCCCTCCTCTTCCTCCTCCTCACCTCACCTCACGCACACCGATTCCGTGAAGAAAAGGGACAATCATATAGAAGAAAGGAGCAGACGAGCATGGAGTGGCGGTGGTAATCTTCCTGCGTGGAATGGCCCGACCTCCCCCTCTGCAGATGCGCACCCTCATGCCCCTCGCCCTTCTCCTCCTCCGTCCCCTTTGCTTATTGATTTGCCTTTGCTTGTTGGTTTTCAGCTCCTCCTTCTCTTTTTTTTTCGCTCCCCCTCCCCTCCTCCACCTCCATCCACACTTTATCCTCTCCTTCCTCCCTGCTCCCTCCCCTCCCACTGACCGATACATATATTCATATGTATGTATATCTTCGCTTCTCTTATGGTTTTTCGGGGGAGTTTTCGGTTTTTTCTCTTCTTTCTGTTTTTGTTTTCGTTTTCTTTTTCGTTTCTGGGCTCGTACAGGTAGCGAGGCACGTTCTTCGTCTACTCTTGTGCGAGTGCAACTCTCCATACACCCACACCAACGCACGCCCACAGGCACATAGTCTCCTTTTTCTTCCCTACTGTGTTTGTGTGTGTGTGTGTGTGTTATGCCTCCTTTTCCTCCCCCTCTCCCTCAAGGATCGATTTTGAAAGTGCTTTAGCTGTTGGTCTTGTATTCCTCCTTCTGAGTTCACTGCCACCTGTCCGCGTTTGTGTAGGTGTGTGTGTGTGTGTGTGTGTGTGTGTGTGTGTGTGTACGTGTATCACGTATCAGTACTTGCCTTCTGATTTCTTTCCTTGAAGTGCTTCGCTTGTTCGCGCGCACGTGTGTATGTGTGTGTGTGTGTGTGTGTGTGTGCGTGTTTATGTGCGTGCTCGGGTATGTGGAAGGTCATACAATCGTCTCTCTTTCCTTTCCGTCTTTCTGATGGCGCACAAGTGTGCATGCGTACTTTGTATGGTTTTTGTGTAAACGTGCGCGGAGGGGGTGGGGAGTGGAACCCAACAACATGGATGGATGCGCGCACACTTGCACTTGAACACCTGCATGCTTACACCCACAGACATACATAAGTATTGAAGAGCCACAAAGTAGACGAAAAGGAAAAAAAGAGCAAGAAAAAAAGGTTGAAAAGATGGGCCGGCTGCCTGTCGCTGGTGCAACGTCCTGCGGGTGTTGATGAGTGCCGATGGGGTGGGTTGACCTTAGTGCTGCATCGCTCTGTGTTGCCGCCCCCCACAGCAGGGGCAGCTGTTTGGGGCAAGGCCTGAGTTCGCAGGCCCACCGGTACGCACGCACATGCACACTTGTGGAAAGATAGGGAGAAACGGGGAGAGGCGCACCCATATTTGAACTCGTGGTGGGCTGCAGCCTCTTTTCAGGAAGTTTTTCGCTTTAGGAGGTGTCGCGGCGACACGGCGTGCGAAGCAACATAAACTTCGCCGTGTGTACATGCATGCGTGTGTGTGTGTGTGTGCTCTCTCTGTTACTCTGGCTCTTGATCCTCCGTCTGCTGCACTTCCGTAAATAGCGCTGACGCGCCTTACGCAAACGGGGCTGGCTAGGTTCCAGAAATAGACTCCGCCCGCTTCAGCGCGCATACAGTTTTGTCTGCTTTACGCAAGGGACTTCGGCTCACTCACACAGACGTACTCCCGCTACGCCGCCTCTCTTTTTCTTACCGGATATATCTACTTCGTAGGAAGCAGCCGAATACACGCCGAGACAAGATGCAGTGGCTCGACAACTACGGTGACCACCACTACGACGGCCACGCCGTGCAGATGTGGTTGGCGAGCAATGTAGATGTTTGCGCCTATATCGCGGGCGCGTACCTCGCCTTCGTCTTCACCGGTCCGCGGATCATGGAGGCCCTGTTTCACGGCAAGCCGCCGATGGGCATCAAGAAGGCGTGGGCGCTTTGGAACCTAGGGCTCTCCGTCTTCTCCCTCTACGGCTGGCTGCGTGTCGGGCCGCCGCTGCTGCGCCATCTGATGAACGACGGCCTGCACAACACCCTCTGCACCTTCCACGAGGATGAGTTCTACACCACCAAGGTCGGCTTCGCCATCGGTATGTTCGCTATCTCGAAGGTGCCCGAGTTCATCGACACGGTCTTTCTGCTCATGAGTGGCGTGAAGTTGGGCTTCCTCTCGTGGTTCCACCACGTCACGACGTACCTGTTTGCGTGGTACAGTTATCAGCAAGGGACCAGCATTTTTATCTGCGCTGCCGCCATGAACTACTTTGTGCACTCCATCATGTATATGTACTTCGCCCTATCGGAGGCCGGCTATAAGAAGCTGGTGAAGCCGTTCGCCATGTACATCACGCTGCTACAGATCGCGCAGATGGTCGGTGGTCTCTTCGTGTCGGGCTACGTACTCGCCCAGAAGCTCACCGAGAACGCAGCGAACGCCTGCAGCGGCACGTCCATGTCCGCCGCCCGTACGCAGCTGGTGATCTACATCTTCAACTTCTACCTCTTCTCAGAGATGTTCATCAAGGCTTACGTGCTGCCGCGCAAGGCC
>556
TTCCCAGAGAAGGTGCCATTCCGACTGACTCGAATGCTGGTCAAGGCCATGGAGATGGGTGGCATCGACGGACTCTTCCGCCACGGCTGCATCACGGTGATGGGTGTGCTGCGCGAGGAGGGTAGCAGCATTCTAGCTCTGCTGGAGGCTTTCGTACACGATCCGCTTGTGTCGTGGTGGCGCGACGAGTCGGAAGACGGGGCGACCGCATCTGCTGCCGTCGCCTCGGCAGCGCCGAGCAGCAGCATTCCGTCTGCCGGCGCGGCTGCGGCACTCGGACACTATTCGCAGCGCGCCGCCTACGCAGCCATTGGTGAGTCCTTTCACAAGTCCCGCACCGCCTTTGCCTCTCGCACGCCAGCGTCGCGCTCGTTGGCGCCGCGTGGTCGCTCCTTTCGCGCACCACAGACCTCGATCGCCTCCAGCCCTTCTGCTCCGCCTCCCCTCGTCTCCGATCGGTCGTCAGACATTTTAAGCAACATGTCAGTCAATCACACCAGCGAAGCAAAGAAAGTGGTCAATCGCATTCGCGAAAAACTCGAGGGCCGCGAGTTTGCCGCGTGGCAGCTCCAAGCCAGCGCCTCGGCGCACGCGGCAGATGACGTGGGCGTGGCCATGAAGGGGCAGTCGGAAGAGGACCCAATGACTAGTGTCAGCTTGGGCAGCGCCGCGTCTGCAGCACCGATGGCGAGCGGCGAAGACGGGCTTTCCGTTCAGGCGCAGGTGAGTCGGCTCATCTCGGAGGCTACCTCCAACGAGAACCTGTGCGTCCACTTCCAAGGCTGGTGCCCGTTTTGGTGAGGCCTGCCAACGCGCGTGAGCGCGCTGAATCACACCGCTGGAAGGGGAAGCGAGAAAGGCGGTAGCGGCGGGACGCAAGCGACGGAGGAATGCCAGAAAAGTGGTGTGTGCGAGCGTAGGTACGTGCGTATCGGTGAGCTCTCCTTGCACATATATAAATACACACATATATGTGTGTATGTATGTATGGCAATCTTTCACGGCTCCGCGACGGCTTCGAAAATAGAAAACACACTTCGGCACGGGAAGACAGAAAGGAGACGGCTGCCTCAGCATAGGCGGTGACCACCACGCGTAATCTGGCAAAGTGTCTGCATGAGCGTGCACAAGCACCCTTTCACCGCGTCCTTGGCTCATCAGAGCGGCCCGAAGGGTTCACTGAAGCAGAGAGAAAGGGCAAAGGGCGACTGCCGCAGCAGGCGCTTGCTCGCCACCTACCGTCGGCTTTCTCTGGCTTACCTGCTGAGACGCGAAGTGGGCGATGCCGAGGCGACCAGCAGCTGCATGAAGTCACACCCCGGTATGCTGAGGGTGCGTCAGCGGCCATTTTGGAAAGAGAAAGACGGAGCAAAGAGCGTGAGGGCAACACGCGCCCTTTTTTGCCGTTTGTGCCTTGACCCCTCCCCCCGTCTTCCGAAGCGCTGATGGCGGCTGCAGTTGGGTGCATTGAGCCATCCTTACCTCTCTCTCCCTCCGCCTCCATCTTTCCTCTTCGCGCTGCCTTCCGCGTCTCCGCCTCGGTACGCTCTTTATGGAATGCTCTTCCCTCTTCGTTTCTCATCTTCCGCATCCAACGGGGATTGGCTGCAACCCTGTTTCCACCGTCGTTGCTGGAACTCGTGCGGCACGCGCGCGCACTCACTTCACTCACATGGAGAATCACCATTTTTTGTGTTGGGGACTCCTGGCGAACTGGAAAGTAGGTGGCATGGAGGCCTACTTGGCAGATCCAAATCAAGTCGTCATGCTCGATGGGGGCCTGGCGACGGAACTGGAGACGCGTGGCTGCGATCTTCTCGATCCTCTCTGGTCCGGCAAAGTCCTGCTGGAATCACCGCAGCGAATCCGCGACGTGGCGCTGGCATACCTGCGGGCTGGCGCACGATGCATCATCACAGCCAGCTACCAGATCACACCACAGAGTCTAATGGAACACCGCGGACTCACCGAGGATGCTGCTGTGGCGGCCATTGAAGAGTCGGTGCGCATTGCGCAAAGCGTTCGGGAGCGGCACCTGAAGGAGAAGCCACAGGCTGCACCGGTTTTCGTGGCCGGCTCTGTCGGCCCGTATGGTGCCTACCTCGCCGACGGTTCCGAATACCGCGGCGACTAAGTACGAAGTGCGGAGGAAACCCAGCCCTCTGCCGCGGAGGTGCGCGCGATTGTGGCGCTGCTACAGGAGGAGCATCCAAACTGCCGGGCGTGGGTCTCCTTCACGACATCTCGAATCTCACCTGTGGAGGCGATCAGCGACGGCACCAAATGGGCTGATATCATTTCGTTCCTCGAAAAGGCCCCTCAGGTTGTCGCAGTAGGCGTTAACTGCATCCCT
>655
AGTATGCTGACGTCGACGTCGCTCGGTAGCGCGGCGATGGGTCTGCATCGTCGCCACAACGCCAAGAAGAGCGCCGCTGCGCGTGGTGACGCGAAGCCAAAGACCGCTCCGAAGGTGGACGCTGAGGAGCGGGAGGAGGACGCAAGCGAGCTGCGCTGCATGTTCTGCGGCTTTCTCTCGGCGGATGTCGGGTCAAACGTGCACCATTTGGAGTGCGTGCACAGTTTCACGATACCGCTGACGGCCCACTGCACGAACCAGGCAGCGCTGCTCGCGTATCTAGCTCGAAAAATCAACGGTCTTATGTGCATCGTGTGCAATGAGCGCACCCGATCCTTCTCTTCGCTGGAAGCTCTGCGCGACCACATGCGCGAAACGAACCACGAGCGCCTTATTCTCAGCCCTGAATACCAGGAGTTCTACGACGTTGTGCTCGAGGACCCGGAGGCGGCGAGGCCGGTGCAGCTCGAGGGTGTCCGCGGCGACGAACTTGTCCTGGCGCACGACAAGGCGCTCGGGAAGAGGCGCGTGGTGCTAAAGCGCGAAAATGATGTGCCACGCGCCCGCCCACGCGAGACGGAGGAGCACAATGAGAAGCGCATGGCGATTCTGGCCGAGGAGCAGGAGACGCGCGCCCTGGCGAGGCAGGAGCAGAAGGAGCTCATCATGGCACAGAACAAGGAGGCGGCGTGGGTGGCAAAGCGCAGCGGCGGTGACCGTCATAACCTTCAGCTGGACGTTAGCATGCGCACGAATAGGCTCCATCCGAAAGGGTACGATGGCAACATGATGTTCAGTTAAGCGCTGAAGTGTGCCCTTGCAGGTGTAGTCGTTGCCTTTGTGGTTGTGCTGGTCGCGGCAGCGGTAGCTGCCATGCCATTGCCGTGCATCACGACAAAATCGCCATTCTTTTCCGCTGCCTTTCTGTGCTGCTGAATGTCATGGGCCATTCAAAGGAACCCTTCTTGATTTGTGTTCTGCATCTGCGGCAGACGCCAATGATCTCCCTGCGGCGTTTTTTTTTTGCGTATGTCTGCGCGTGTGCGCCAGCAGCTGGTTGCATGGAGCAGGTCCCTGGTACACAGTGAATAAGCCCCCCCCCCGCCGCCTGCCTGCCTGCCCTCCTTCTTTCAACAGCCTTACACGGTAGTGGTTGTCGTCATCTTCGGTCTTTCACACCAGCTTCCCTTTCTTTCGCGTTTGTCCATTTTCGTTTTAGTTGTTGTTCTGAAGGATGGTTCCCCTGTCCTGTGTTATGTTCGACCTTTCCGTCGTCGTTTATCGGGTCTTAGGCAGCTCCGACAGTTGTGCCGTGCTCACGCTCGCCTGGGGTCACGTGTTGGTTACATATGCGTGTGCACAAGGGCTCAGCGGGTCACGTCTCCGAACAGCGCAACCATGGTAGAGGAGAGCCAGTCATCATGGCGAACAAACACACTCACGAGCGAAGTTGAAGATGCACATAAAACAACAAAACTGAAAAGCGTACCTGCTGCCCATAATCTCTTCCACGCGTGCACGATGTACCAACGTTGGCCGCCATCTCTCTCGCTCTTCCTCTGCCCCTTTTCTCGTGCCTCCATGAGCCTCTGCACCGTTCCATCTCCCCTGCGCTCTCTCTCCCCTCTTCGTGCAGTATCGACCACGAGCAGAAGCGCCGCTGCGCCTCCTTCGCGCAACACACCTTCAGCTCCCTGCAAGACGATCGCCTTGGCTGTAAGTGGATGAAAAAAAAACGTAACGGCCTCGCCGAAAGGGACAGAGCGCATCGCGTGCTGTCCACGCCCATCTCTCCTCTCGCTTTGTTCTGGCTCGCCTGAAAGCCGGGGAAGGCGTGTGTGCGCTGGTAGGCATTATCATCGTCGTGCGTCTTTTGTTTGTCGTTTCGCGTTTTACCACTCTCGTCTGTCATAGTATCGGTACGGAGATAGGTCGATGGCCTTTGTGGCATCGTAGGAATATATACACGTACACCGCAGCGCATCATCGCCTCACCACTACCCCCCTCCCCCTCCCCTTCCGCCTCGAACCCATTCTCTCCGCGTAGCGTGGTGAGAGGGTACTAGTTAGATAGCGATACTACACAAGTGGATCAGTGACCGCCACGAAGCAAGCCCGTTCGTGTTCTCTTGCCCCCTTTCAAGCGTTCTTTCGCACTGCGCCCCCGCCCCCCTCCGACCCCACCCCCTCACGCCGCACGCACGGAAAGATAGTCCACTGGCAACAACGATGTTCGAACTGGTGACCTACGCCTACAACGGCGTCCTGACGGCGGTGCACCGCAGCTTCAAAATACAGAAGGAAACGCCCAAGACACTCACGGACCCCGGCACCTTTCTCGCCGGAGCCGTCGCCGGCGGCCTCGGTCGCGTGGCAGCACTGCCGTGTGACCAAGGGGGTCCCAAGGGCATCATGCAGACTGTGGGCCGCCGCATACCGCAATTCGGTTTCCTTATGATGTTCTACTGTCCTATAGCTCACAAGCTACTCCCCGGGCTGGAGGAGGACCCGGTGTCGAAGATGCTGACCACCTTCATGATCGGCGCATTCGCAGGTCTCAACATGCGCCTGGTGTGCAACCCCATCTCGCGCGTCATGGATGAGAGCCGCCGCACCGGCAAGTCGCCCATCGACACTGCCCGCATAATGAAGAACAAGACAATTTTGCATTTCTGGTACACAACGCCGAATCTGATCGCGAACGCCATGTATTTCGGCACTCTCTTCACGGTCTTTGAAGGACTGCGCCGCTTTAACGAACGCAACTTTTCGGCGATTGTGCAGAACGAGCCTGCTGAGGACACGTTTGTGGTGAGGGAGGAGGTGCAGGAGCAGCTCGTCGGACAGCGTCCGCGCCACCGCGGGCCTGCAGTGGTGGACCATAACTGGAGCTGGAAGAACTACACCACTACGGTGGCCTCGAACTTTGTCTTAGGTGGGGCGGCGGCGACGGTGGCATCTACCGTGTGCTACCCGCTTAGTGCACATCAGTACATGCAGACCGTGATTCACGACTCGGCCATCTGCCGC
>187
GTCCTCTCAATGCCACCATCGAACCCGGCCGACCCGAACGCGGCTGTTGTCGTCGACGTCATCATCGGCGAGGCCACTCCGCGCGTGATGGCGCTCACAGACACCGCAATGAAGCTCATCAGCTCCTCTTTCTTCAACGTGCTGCGCACGCGGGAGGCATTGGGCTACGTTGTGTTTGCTGAAAGCAGTGTCGACTACTGCACAGCGCACGCACTCTTCGTGGTGCAGAGTGCACTGAAGGATGTGGACTGCGTATACCTGCTCTCCCGCATTGTCGCCTTCTTGTCTGCTGTGGAGGCGCAGCTGGACACGGTGTGCTCCGCCGAGGAGGTCGAGAAGGTGAAGAGGGGTCTTATCGCGGCTCTGGAGAAGGTGCCCGACTCTGTCGAGGGCGATGTCAAGCGCCTTGAGGGTGAGTATGTCAGCCTGTCGAAGTTTGAAAGTCGGCAGCGGACGATTGCCGCTCTCTTGGCCATCACCGCGGAGGATGTAAAGTCGCACCTCCGCAATTACTTCTTTAACAATCGCAGCGAGTCTCGTGCGTTGGCGCTGTGCATCAATAACGCTCGCACCGTTGCCGCCGATGTGCTCGCTGAGCCAGGCAACCGCCGCGTTCCTCTGCCGAGCGTGCGGTCGAGGCAGGAGGACAGCGACGACGCGCCAGGGGACGCATCAGAGGACACTGAGCCGCTGACGCTGCCTACCTTTTCGGATGGCAGCAGCTGTGTCGAGATTACCTCTTATGCTTCTGCCCTCGAGTATCAGCACGGACTTTGCCTTGTCAAGTGCAACGCCTATTGATGCCGCAAAGGCCTGCGGTGTATGCGAGAGCGGCGATATTATCGGTGGTGCCGCCCCCTAAACGGCCGTATTTCGATTTCTACTCATTTCGCGCGCGTGTTTGTGTGCCGTGCGCCGGTGCTTGTAGACGTCTCTTATTTCCTTCGCCGGCTGTTTTACAAAAGGGCGCTCCTCTCTCGATGCAAATCAGCGTAAACGAGGCGAAGCCTCGGAGAATTCGGGAGGACACCGCAGAGGGCCATCCCCGCGCCTCGTGCCGAATGCATAGGCGGCCGCATCTCGTACCTGTGCTGCACTGCTGGTCCCTCGCCGGGCAGTGGCCTTGTCAGGACAGCCTCCGCATCAGCGAACCATGCATGACTTTTTATGTTGACGTCTCCCTCCGCGGTTGTCGACTCTTCTCGTTCTCCCATTTGCTCTTGTCCTTCACAGCGTGCGTCTCTTTAGTGGGGGGAGCTCGTTAGTGCTGGCGTGACAACAGTACCCGTCGTCTTTTTTAGTCTTAAGTTGGTAAAGCGAGCGAGGCGAAGTTGCGCTTAGAACGAAAACCTTCTTTTGATATCTGCTTGCTTTTGTTTCTCGCTCCCCTCTGGCCCTTTCCCCTCTGGGTGTACTGAGGTGGTGGGACCTGTGAGTCGCATGGGCGGCAGCTGTATGGGGCTTCAGTCGATCATTGTCGTTCGTATTGTGGGCCCGCTGATTTACGGCATGGATTCGGACGAGGAACCGCCGGCGGCTGTTGCGAACACCTTTTCTACGACGGCGGCTCGTGGTGTGTCGTCGTCGCTGATCTCTCGCCCACTGCTGAGCTCGGGTGTGGGGTTCAGGCGTGAGTCGGACTCGCTGGCAGAGCTCTGTGCGCACCTGAAGCGGAGATACGAGGGGTTGTCGAGGCTACCATCGCATGTTCCATCGGTAGTTTCCTTTTGCGTCGGCGGCAAGGACTTTGCTGTGTCGCGCGCGCTGTTGGAGAAGGACCCTGGCTCGCTGCTGTTTTCCCTTGCAAGGCTGCACTTCTGTAGTACGTCATCTGCTAAGGGGGCTGCAGACGCGAGTGCCCGTGGCCGCAAGCGCTCTCGTGATGGCAACGACGAGACGATGACTGACGCTGTCGTTTCGATCCCGGAAAGAAATGCGCGACTCTTCGGCATGCTGCTCAATCTCCTACGTGGATACAAGAACGCGATTCCAGAGGAATGGATGGACTCGTGCCGTGAGGAGGCCGCGTACTACGGCTTGTCAGGCTTGTGGAACTCCCGGTTCCACATTACATCGTCGCAGTACTACTTTCGCAATCCCCTGCACAACTCAAAGCTGATCTCCGATGCCGTGCTGGGTGTCGCGAGCGATTTCTTCAGCACGGGCCAGCATCACATCGACTTCAGCGTTTCCCAGTGTGATCGTGTGGCTGTCGGGATGATTAGCTCAAACGTCGGCTCT
>3094
ATGTACTGGAAGCTACGGAACACGAACGAGTGCACCTTTACCGGTAAGGGCCTCTCCTTCCAGGGCAGTGCGATCCGGCCTGAGGCTACGGGGTACGGCCTCGTGTACTTCGCTCAGTCGATGCTGATGCACGCCAACGACTCTCTCGAGGGAAAGACTGTCCTCGTGTCGGGCTCCGGCAACGTTGCGCAGTACGCGATCGAGAAGTGCATGGAGCTCGGAGCGAAGGTCATTACAGCCTCCGACTCAAAGGGCTACATACACGACCAGAGCGGCTTCGACAAGGTGAAGTTGGCGAAGCTGATGAAGCTGAAGAACGAGCGCCGTGGGACGCTGGAGGAATACGCGAAGGAGACGGGTGTCACGTACGTGCCGGGCAAGCGCCCGTGGTGTGTAAAAGCCGATATCGCCCTCCCGTGCGCCACGCAGAACGAGATCGAGGCGACCGACGCCAAGACGATGGTGGCGAACGGCGTGAAGCTGGTCGCCGAGGGTGCCAACATGCCAGCGACGGAGGAGGCTACGGAGATCTTCCAGAAGGCGGGTGTGATGTTCGCCCCTGGCAAGGCCTCCAACGCCGGTGGCGTGGCCATCTCCGGGCTTGAGATGTCGCAGAACGCGGCGCGCCTGGCGTGGAACGCCGAGGAGGTCGACAGCCGCCTGCGCAGCATCATGTCCAGCATCCACGAATCGTGCGTGCAGTACGGCGAAAAGAATGGCAAGGTCAGCTACGTGGACGGCGCAAACATTGCTGGCTTTGTGAAGGTGGCAGATGCCATGCTGGCTCTCGGCATCGTCTAGTTGACTCTTGCGCCGCCAGGGACCGAGTGATATAGTCCAAGAAGGGGGAGAAGCGAAAAGCAGGTTCCGCGTGTGCGTGTGCGTCTCTCTCACGCACTGCAGGAAGAAACGAACAATTTTCCCACTCGAGGAGAGGGCGCCGCGGAGTAGTTGCTCCTTCGCTCTTGATTGTCTTTACCCTTCGTTCTTTCCTTCAGCTCGCTTTCTTTGTGCTTCTCTGAAACGCCGCGTGCGGGTCGCTGCACATGACGCTCTCCCACCCCATCCATCCACACCCCGGCCTCCCCCCTGCCCTCTAACGCATTCCCATTTTCTTCTCTACATACATATATAATATGCAAAGAGGGAAAGTGCAGCGGCAGCGGCATAAAAAGGCGTCGTACCCACGTGCGCACAGTACTGAATGGATCAAATTAGGCCCTTCTTGCAGAGACAAGCATACTCGGAGGCACGCACGCAAGCAGGTATCACCGCAGGCTGGAGCTTGTGGATGCCGCATGAAAAACAGTAGAAGGGCCATCAACGGCCACTAGCGCCAGTAAATATCGGCCAAGGAGAAGAAACAATAAGGCGACGAAGAGTGAAACAGTGGCCAATGATTGCATAGTACTAGTGCGAAAAAAAAACCGGTATCTGGTGCCGTTGCTGCGTTGTCGCTGTCTCTATGCGTGCGCGTACGCTCCTGTGTGTCCGCGCGTGTTGACGGGCGGGTGAAGGAGTGGGTATGTCGGCCTGTGTGCGGATGCATTGCTTTTTTTCCTTCTTTTGTTGAAGTTTTGCTTGCGTTCTCCTGCTTGAGTTTGCACGTCTGTGTGTGTTTCGTGCCCTCTCTCCTCTCCTCTTCCCTTCCTCCCTTCTTTTCTTCCCTCGCTTTTTATTTTGCGTGCTTCTCGATTTTCCACACATACACACACACACATTCTCCGTCCACCCATCTGCATCACCGTGTACGCGTGCGTGTGCGCGTGTCTCTGTGAGCGTTTGCAGAGAATAACGACGTGCAAAGAAAGATGCTTTGAAAAATCGACTGAGACTCTCTGGTGTGGGATGATGCTGATGCTGGTGGTATTTGAGTGTGGGCCATGCACGCGTGCGCGCTTCTGCGGGAAGTCGTCGAGGAAGATAGGCTTATCAGTATATGGGTGTTGGGTCTCGCCAGATAGTCGCAGAACGCGCACATGTCTACAGGTGAATCTTCGTTCACGCCTTCTCCTCTGGCTGCACACGATGGCGTGCCATCGAGCAACCTTCTCTGAAAAGAGGGGAGCACAAGGGCGGGGGATCAACGAACACGAGAAGATACGTGTCTGCTCTCCACCGTCTTCGCTTCCCCTCTCTTGTTTTGTTCTACCCGAATAACAGCAGAAGAGAAAGGGCACTCTCCTCTCAGACCGTTGTGCTAGGCTCTCCCACTATGACCAAAGGCACTCGGTCTCTCTCCTTCCCCATCTCATCTGCTTTCTTGTCCTTCGCTTTTTGAGGGGGGAGGCATTGTGCGGTTTTGCTTGTGGCGTCGTCTCTCGCCATCGCTTTCGTTTTCACGGTTTTTGCTGTGTTTGAATTCGTCTTTTCGACTGGCGTCTTTGGCCCACAGCAGTAAATGTGAAGTCAAACACGCGACGAGAACAGGCACCAACACCAGCAGCACATGGTACACAAGAAGACACTCTCACACCTGCGCATATCTTCAGCGCCCCAATGCAGCTTCGCCCAATCAAAAGGAGGCTGGCTTGGGTGTTTGTGTCCGCGAGTTGCCATGTGTGGGCATATATCGGTGTGCATGTACGTGCCTCATCGACACAAGTTTGTTTCAGATATGCAAGCGGAGCAATTCCTGCTTCGTGTTTTTTTTTCAGACAGATATCGAGTGGTTGCGTGCGTGCGTGTGCATGTGCGTATGCTCGCACTCCGTTCTTATCACATCAGCAGTCTCTGAACTCTTTCTCCGCCCACCCGCTACGATACAGGCGAAAAGCGGGTTCTGGGCATGGATGATGATGTGGATCGAGTACGCACCCAACCGCGAGAGCGCTTACATACACAAAGATGCCGATGTTTCGGGCTCATCTACTGTAAGCAGCTTATCCTCTTTTCCATCTCTTTTCGTCTCGTTTTTGTGTGTCCGTTTTTATTTTCCACGCACGCAACACTCGCCTCTCTCTCCCCGCCATGCGCCTGTCTACGCAAGTGTATATCTTCTGCTTTATCACTGCCTTCATTGTGCTATCGTTTCTTGCTTTTCATCTGCTTGCTCGATGCCTTCGTTGACTGCGCCCTCATGTGCCTCCTCCTCATCCTCTGCGTGCGCTTGGCTGTGCGTGTGTGTGTGTGTGTGTGTGTGTGTTTGCGGCGACTCTTTGCTCCCTTGTTTTTCTTCTTTCCGGTTGACCACCCGACGGCTGATGCAGTGCTCTGCAAGCATACTCTCCTTGTCGAAGAAGGGGGTGGTGAACACGCAAGAGGGGCATTGCACAAAAGGAGGAGAAAGCGACGACTGGCAGGAGAGAAGAAAGGAACGAGTCAGCGCCACAAGTGCGTCTTGCCTGTCTCTCCCCTCGAAGTCTGCCTCGCCTTACACAGAAACTCGCGCTTGCATGCACTCGCACACACATCCAAAGACGGCAGCTCTATCAAACGCACTCCGCATTTCAGTCGAGGCTTTTTTTCGCAGTCTCTCAGTTGCCTGCTGAGTGCCTGCCTGCGTGCCTTCGCAGGGACGGAGATGATGGGATGTGCGTGAGTGCGCACGCGTTTCAAATGCGCATCCTTCCCGTTTTCGCGTCTCTGCCTAGCTCTTTCTCTCTTCGTTCACCACCGTGCGATGGACCTCGACGCACACCACCACCGGCCTCACCGCTTCCTTTTTCGTCCCTCATTTGTTGCTTGTGTGTGCTGCGCGTACATGAGCCAGTGCACGTGCTTGCGTCGCTCTAAAGAGGAGCGTCTGTGTGCCGCTGTGCGCGCATCGGTAGACCTGGTATCGACATTGTTGCCGAGGGCAAGGGACGAGCGAATGGTGGCGTGCGAGTGCAAGCAGAGGTTGACAGGAGAGGATAAAGCATCATAAAGAGCAGCAGCAGTGAGAAAGAAAAAGGAATTGAAACCAAACATGGGCCAGCACACCACTCAACTGTGGGATTATAATGCTGCGGAGTGCATCACACAAGTGGCGGAAGACCAGCTGCGCTCCGTAAGCGGAAGCGCAACACGCTCAGGCGCGTGCTGAGAAACATGAAAGCGATTTTACGGAATTTGAGGCGAGCTGCAGCCGAACCTCGACTCGTATTTTATATGCACGTGATCATCGTGACTCTCCTTCTGCGGCTTTATCCTGCGCATGCATGCACGTCGCTCTCTTTTTTCTCTCTGTGTCCATGCCACGCTGCCGAGGAGTGCTGCGAAGGTGCCCCCCTCGTTGTTGTTTCCACTCCGGTACGCTCGCACGCACCCAGGCTGGCACTCGTATCGCACGTCTCGACAGGGTACCCACCACAGTCGCTTCTGCGGCCCCACCCTACCGTTCTCGCGTGGCCGTGAACGCCTTCGCTTTCACTCAACCCCCACCCCCACAACCGTCGTTTCAGTGCAACCATGACAACTTCCTCCGCCGAGGAGGTCCGGGTGCGGCAGTCCATTGTGAACTGTGCAGTCGATCACTACGAGCTGTTGACCAACGCGCAGGCCGCAAACGTGGCGGCCGCGTCGCTCTCCAGCAATGCCGAAGACACCGCTAAAGAGCTGACAGCATCCTTGCAAACACTGCACTCCTGGTCGCAGCTTCTCCAGTATGCGGGGCAGTCGTGGCGGCAAGAGAAAGCGCAGCTGCACAGCGCGGTCATGAGTCACCAGAAAATCGTGGCTCTCATGGAGTCGCCTGCCTTAGTGGAGGAGTGTGTGCGGCAGACAATGTTCCACGAGGCGCTCCTCATATTCGACCACGTCATGATGCTGTGTCAGCACATGAGCGACGTGTACGTTTTTCAGAGATTGCAGAAGGAAGTGGTGGACACAATGGAGCAGGCGGTGAACGCGCATGTGCTGCCGATGCTGTCGGGTGGGCTCACGGTGGACACGGCGTACAAAGCCATCTCCCTCCTTCGTCGCCTTGGCGGCTCCCCGGCGTCGTTGCGTGCACTCTTCCTGCGCAGCCGCGCTGCGTACATTCGTCAGCTGCTGCAGGAAGCTGAATCCAGCGTGGTGCCCTACTCTCTCATCCTCAAGTACATCACGGTGTACAAGGTGCACGTGAACGAGGTGACGCTGCAGTACAAGGCGTGCTTCCCGTCCAGCACCGAGGCCCAGCAACGGCAAGCGACGGAGGAGCTGAGCCTGTGGTGTCAGGAGCAGGCGCACATGTTCATGCACCTCATGGCGGCGGCGCTCCAGCACCTT
>2819
AAGGATGTTCGCCTTCGCGGCCGCTGCGCGTTCGCGGATACGACGACAGTAGAGGAGGCGCGCCACCTGATCGCACAGCTGGACAACCACGACTACAAGGGCAAGTTCCGTCTGGCGGTGCAGATGAGCAAGCAGACCATGGCCGAGGCGAAGGAGAACAAGCGCAAGCGCCAGGAGGCGCGCGGCACCAAGCAGGGGGAAGAAGGCAACTACGTGAACGAAGGCCGTCAGGTTTTTGTGAACCTCGGCCCTGCCGGCAAGGACATCCCCAACGAGGCCATTCGCAGCAAGATTGAGGCCATCTGCCCGGTTCTGCGTTTCGAGCGCCGTGGCTACTGCATGTACGCCGATGTGCCCACCGCCGAGGATACGAGGCGGGTGGTGGCAGCGCTGAACAACATGATGATTGGCGAGGTGCGCGTGCTGGTGCAGATCAGCACCTTGGTCCGCAAGCGTGAGCGCTCGCCGCAGCGCGTTCGCGATGCTCCTCGCCGCGGAGGTGACCGTCACGAACGCGACTCGCACCACCATCGCCGCCGCAGCGACAGCCGCGAGGGTCGCCGCCGTCACCACCGCTCGCGTCGCAGTTACACGCCGTCGTCGCGCAGTACCTCTTCCTACTCATCCCGCAGCCGCTCGCACAGCCGCGGTCGCCGCAGCTACTCTCCCGACTCTGAGGACTCTCGCGACCGCCGCAGCCGGCGCGGAGGCTACCATGGCAGCGACCGCCGTCGTGGCCGTACCGAACGCGGCGGTGACCGTCGCGAGCGCCGCGGCGACGAGCGCCGCACACGTCGTTGATAGCCTCCGCAAACCTCGCCTTGGACATGCAAGCAAGGCGAGGTTTTCAAGCGACACGAGACCAGGCAGGAAAAAAAATGGAGGTGAAGTGGAGGGGAGACTGGGTGAGGTTAGGCCTAACGCCAGCAATGACATGAGGCGTGGGCCACTGCAGATTGTGGCCGTATCGTTCGGTGCCCCAACCCCTCGCATCTCCGTCTCTTCGCCTGTTTTTATTCGTTTTTCCTTTTCGTTTTTTTTTTCCTTTTGTTTTCCTTTCGTGTGTGTGTGCACGTTGAAGCCGCGGTTGGTGTCGAACCGCGGTTGGTGTCGCCCCTCCCCTCCCCTCTTCTCCTCACCTCTCCTCTCGCGTCTCTCTTGTCGTGTGTCCTGCCGGTCTTGCGCTGCGGCACTGCCATCTTTCCCCTCTCTTTTGTCTCTTTAAAGTTTTCTACATATCTATGATCATTTCTTTTTCTGTTTTCACGCTCTGATCGCGCTACGCATATCTCACTCGCGCTGCATGGGCTCTCCCCCCTTCCCCACCCCGTTGGGTGTCTATCGGTGTGCCCCTTTAGAAGGACAGGCCTCATGAGTTCTTTGTGCGCAGGCACAAGTCTCTCCGCGGGCCTCTTCTGCTTGACATGCTCGCTCCTGCCAAAGGCCTGCGGGCTCAGGAGAAAACGGAATGCCCCTGCTGCCACAGACTCATGGCGGCGCCCCATGTGTCGCGGCACATGCGGGCGAGCCATCCGGGCGCGCCCCCCGCGACATCGACGGAAATGGAGGACGATGACAGCGATCCCCCCAGGCAGCAACGCCGTCCTGGGGCAGACCCGAAGATCCGAAAATGCGAGCACTGCGCGCAGACGCTGCATAGCATAGCTGGCATGGTGCATCACATCCGAGAAAGGCGTGCAGCAGCCCGAAGAGCACGAGCGATGGACGAGAACGGCGCAAAGAGATGCACACCGACCAACTCCACAGCGCATGCGCGCGACATGTGCGGCGTCTCCTGCATCCGGCTGGGTGGGCTGGCGCAGCACAGATGCCGAAAACATGACGAGAGCGCCGCGTACGGCACCACGGAGTTCTCCAGACTCCGCTGTGGAGAGTCTCCACACCACATTATGGAATGCTGCGGCTGGAGGCGACCGAGGGCGAAGCACGGCGTGCAGGCGGGGGGCCTCTGAGGGCCCTGGCCTGAGGCTGGCGGACTTCCTCCTCGAGCGCATGCGGCATGCACCTGGACCACCCCCTATTACCTGCACGACAGCCGCCACCGCCCTGGGGCAGGACCCTGGGCGCGGCCCGCCTGGATCCAGGCGTGCAGTCCACGGGAGTGTCGGTCTGGCGCCGATGACGGGGCATTTATGAGAAGGGACGGGGAGAGACAAGCAGAGCCGGTGGGACGCATGGCCTCGACGGCGGAACGGCTTGTCCTCCACGACCAGGATTCAGCCGTAGTGCGACAGAGGTTGATGGAGTGTAGCTGTATGCGCATATATGTGTTGACTTGTTCGTGGTATAGGATGTCAGGCTGAGCGAAGAAAAAGAAAAGAATGGATCGATCGCGGACTTCCCCGTGGTGCCATTATCGTTGAGGGCAGGCCAGCGCTGGCAATCCTTGAATGGTGGCCTGTATTTCGGTGGGAGGCGTCTGTGATATGTATGTACTCCATCTTGCCTTCCTGGAGGGTGGTGGCGGAAGACTGGAAGGGTATTGCAGCGGCATAGTCGTGATGTAAAGGAGTGGTTGCACACTCCTATTTTCGCTCCTCGCCGAAGTGTGGAGGGAGCTGGTTGAGAGGAGAAAAACGTGCGCTCCTTGCTGCCGCTCATGCGTTGGCTAGCGACTTGCTCTCTCCACTGCACTCGTACGCGTGCCATCCCATCGGCTTATCGCTCGACACACGTCTTTCTTCTGTGGCGCTGCGGCCTCGAACTCCCCACTATCAGCACTTCCATGCGTTCTAGCCCGAGCGCCGCGGCCCGGCGCAGCTGCGGGGTAGTGTGAGGGGACCCCCTGAGTCGGATAAGGAAGAACCGTTTTTTTTTTCCGCCTCTACACAGGAAAGCTCCTTACGACAGTGAGTCGGCTTTGCTCATTCTCATTGTGCGCATCATGCGCGTCATCAGGGCAATGAAGGCGCGTTGGCGTGCACTCTAGCAGAAGAAAATGCAGCCCCGTCGCGCGTCGTCTTCCCGCCTGGCAAGCTTCCACCCCTGTGAGCACCGCATTATCGTCTCTGGTACGGCCGATCACCGGACCACCCGACAGGCAGCCCGGTCTTCCGAGTTTTTTGAGGGTTCTTGCGGCTGGCTCTGCTCCTCGGCGCGGAGAGGGCTGCCAGGATCTTCGTCCCGCTAGTGCCTCTGCTGCCTAGTCCGCCCTTCACCCCCTGAAGCCGTGCAAGACGGCGTCTGAATTCGCCTGCTGCCGGATTCGGTGCACCCAACATGCTTGACGGTGGCGGTCTCTGTCGGGGTGGTGACTGGTGAAGCGATGAGCCTAAAACACTCGTTCCGTTGAGCTGGCGTGTCGTCTGCAGGAAGAAGAGGAGAGAGTGCGCGGAGCGAGAGGGGCGTGCGTGTGCGTTGCAGTTGCCATGCTGTGCGAGCAGAGGACCGGATAGACGCCAGAGGTCATGCAGGCAAGGAGGGGGTGGGCTGCTGGATCATGAGAGCGCACACATCGCGGCCGTGCCCCTGGGCCCTCAGGAGACGGCACGACGCGTTTTCTGGACGGCGGCCACTTGCCCGCCTGCGCAAGGCCCAGCAGCGTGTGAGCGACCCCCATTATCGCTCTTCCTCACCCCACGGAGATTGGGAAACCCAAGAGGGGGAAACATAGATGACGGGATGCTTCCCACCTACGACGCTCTTTTACCGTGAGGTGCGCCATTCTTCAATCCCTCCACGCTTAGCGGAGGAGAGAACAACAACAGCAAGGCGACACCACCACACGCGCCCAGGCACGTATGCACATCACCACAAGTGGAGGTGCATGCTAGCGGCGAGGCGTGTGGACAACCGGATCCGATAAGCCGAGCCAACGGACACAACACGGAACAGAGAAGGGCGAAGGGACACCTCGAAGAGGATGTGCAGGCCCTCATCGTTATCATCATCATCACGAACCTCATCTCCATCCTCCTCGACCTGCCCCACATTCTATCCACTGACGATATGACTCCCTGTTCCAGAGGCTCTTTCTGTTCCAGAGGCTGCGAGTCACAGCTTACATCGTCCGTACCCCCTTCACTCCCCCCACTCACACCGTAAAGCGTTGTCGCTCGTATCTTTTTCTTCCTTTCCCTTTCCACGTCCACAGCACACACAGCAGCACATCACGGCACGGCTCTCTCCCCTCCCGCCTTTCTCCTCCACCCCCCCCCCCCTCGATCTATCTCCCACCGACGCCCACCACGTCGTCGCCATGGGTGCCCCAAAGCGTCTCGGCAAGTACGAGCTGGGCCGTACACTAGGTACTGGCAACTTCTCGAAGGTCAAGATCGCGCGCGACACGGAGACTGGTAAGGAATGGGCCATCAAGGTGATTGACAAGGAGCAGCTCGTGCGGGAGCGCATGGAGGAGCAGCTGAAGCGCGAGATTGCCGTCATGAAGATGCTGCGCCAGCCAAACATTATTGAGCTGCATGAGGTCATGCAGACGAGCCACCACATCTACCTGGTGCTGGAGCTCGTGACGGGCGGTGAGCTGTTCGAGAAGATCGCCAGCGCGAAGCGCTTCGATGAGCCGACGGCGCGGCACTACTTCCACCAGCTCATCTGTGGCATCAACTACTGCCACCGCCAGGGCATTGCTCATCGTGACTTGAAGCCGGAGAACCTGCTGCTAGATGCGAACGACACGCTGAAGATTTCCGACTTTGGTCTGAGCAACCTGCAGCGCACGAGCGTGAGCGGCGGCACAATGCTGCAGACGGTGTGCGGCACGCCAAATTATGTTGCCCCGGAGGTGCTGAAGGAGCAGGGCTATGATGGTCTCAAGGCAGACATCTGGAGCTGCGGTGTGGTGTTGTTCGTCATGATGGCTGGCTACTTACCGTTCGACGACGAGAACGTGAACGCGCTCTTTACGAAGATCGAGCGCGGTGAGTTTCGCATGGCGCGTCACTTTAGCGCCGACGCGCGCGACTTGATTTCACGCATGCTGACGGTCGACCCACAGGAGCGCATATCCTTAGACGACGTGATCGCGCATCCTTGGTTCTGC
>1671
CCTTCCTTCCGTGCGGGAGGTTCTACTGAGCACAAGGCGGTGCTTTATTGCGCCAAGTGCAACGAAACTGTGGAGGACACAACGGCTGTTTTTTGCGAGGACTGCGGAGGCCGACTAGAGGCACTGAAGGTGCCCACCACAAAAGACGGTGGTCCGCCTCGTCGTGCTGACGGCACACTACCGCCATCCCATGTTGCACGCCTGAAGGCCGCGATGACAAGCAGGCCACAGCAGCCCTCTGCGAGCGAACCAGCCAAAACCACCACAGCGCCGGTGGCCAGCTCTGCCGCTCCGGCACGACCCGCGACGCGCAGCGCCTGCCCCCCTACAGAAGAACACACTGATGATGAGTCCCGCGCATACGCTGAAGATGACCTGGAGCGGGTGCCGTGCAGTCACTGTGGTCGCCGGTTTGCCTCCGAGTCTCTGGCAAAGCATGAGCGCATCTGCGGCTCGCAGAAGAAGCGGCGCGTCTTCAATGCAACAAAGCAGCGGCTGCCAGAGGGGGCCATTGCCGCAGCGAAGCCCTCTGCCGGGTCGCAGCCGACTGCCCCGAAGCGCGATTGGAAGGCGGAGAGTGAATCGTTTCGCCGCGCGCTGCGCGAGGCTCGGCAGGTGGATCAAGTCTTGAAAGCAGGCGGAACCGCCAAGGACTTGCCACCACCAACGTACTCGACGAATCCCGATTACGTGCCCTGTCCCCATTGCCAGCGCCGCTTTGCGCCCGACGTCGCGGCGCGTCATATTCCGCGATGTGCGAACACAGTGAACCGCCCAAAGCCACCTCCGCGCCGTCGTTGAGAGGCCCCCTCCCTCCTCCCCCCCCCCCACACACACACAGGCATTTCACCGGGCGCACTTCTGTGCAGCTCTCTTCTTTGCGCTCTCGAGGGTATGCCCTCTTTTTCACCCATGTAGACTACAGTGTTTCTCCATTGATCATGCTTGTACAGTTTACTGTTTCCTTTTGTTTCATGGCTTCACTAATAAGCATGCGTGTGCGTCTCTTTCTTGTTCTCCGTTTGCTCTTCTTGGCGGCAGCCGTGCCACAACAGAAGAACACCGACGCTCGGCTCACAAGACGACAGTTGACCATCGCCACCCCGTTTCCGCAGAGGCACCTGTCCGTACTTCGGCTTCCGGCAGCGGCAAGATGACGTGCTGCCAACGACACAGCTAGCACTGCGGCAGCCACGCACCCGACCGCGGTTGCGATGAGGGCGTTCTGCCTGGTGTGTGGTGCGCGGTATGCTACGCAAGAGTCGCGGATCGCTCAGCGTGGGTGTCGCAACCCACGTCGTTCCTCACACCATGGCTCTGCACGCAGTGTTGTGACTACGCACATCTCTCGCGCGCTGCGCGGGCTTCCCGGGCTTCCCGGGTTGTGTGTCTAGGGCTGCCCCCCGCCCCCACCCCCACCCCCTGTACGCCCTCACAAGGACAAGGTGTGAGCTCTCTGTGTGCAGGCGCATGTCTATCCGCGGTTCCCTTCCGCTTGGCACGCGCACCCCTGCGAGTGGCGTGCGGGAGCTCAGAGGAAGGCAGAATGCCCCATGCCGCCACCGACGCATAACGGCGGCCCCACCTGTCGCAGCGCATGCGAGCACGCTATCCAGAGACGCCCCGTCCATGGCATTGACAGAAGCTGCAAGATGACGGCAGCGAGCCCCCGAGGCAACAGCGCCGTCCTGAAATCAGGCGCCAATATGCGGGAATGCGGGCACCGCGCACACGTGCGGCTAGCCGTAGCTGGCACGGTGTGCCACATCCCGAGCAAAGCAGGCAGAGGCCAGCAGCGCAAGAGCGATGACCGAGGAGGGCGCGAAGAGATCTATACCGATCAGCGCCACGGCGCATGTGTGTGCGAGGCATGCGGCGCCCCCCCCTGAGTCTGACCGCGTAGGCTCATGAGGCGCAGATGCCGGAAGCACGACGAGAGCAGTCCGATAGGCACCATCGAGTCCTCTGGACTTCCGCGTGAAGAGCCCCCCACGCGAGATGATGGAGCGCCGCGGCTTGAGGCGACCGGGGGCGAAGCATGGTATACAGGCCGTGCACGGGGCTTCGGGGGGGGGGCTGTAACCTGGGGTTGCGCAACATCCCCCCTGCACTCATGCGGCATGTGCATGGGCGCCGCCCTGCTACCCGCACAACTGGCGCCACCGGCCTCCGCGCTCAAGCGCAGGACCCTGGACGCGGCCCGCTGTGAATCAAGGCATGCTGTCCGCCCGAGTCCCCTCTGACGCTGATCGCGCCGCAAGCAACGAGAGGAACGGACGAGGAAGGACAGGAGGAACCCGCTCGACGGCCAGGACTTGGCCGCAGTGCAGCACCGGTACATGAGCTATGATTGCTTGCACATATATCCCGACGTGTTGCTCACTCAATGGTGCCATTGAAAACTAAGTGATTTCTCTGCGCTAGCGCAGCGTTGCTCCTTCTCCGCAAGGTATACACCGGCTTGCAGCTAATCCATAACTTGTTTCTAGCGCACGCTACAGAGAGGGAGGGCTCGCCAACAGTGCGGAAACTGCTGCTGAACATGACAGCTGTGAGCCTCCCTTTCCCCTCGACAAAAAAAAAGATGCTCGGATGTGTTCATTTGTACTCAGAGAGATAGAGTGGTACCTAGGGGTACGGGCCACCTTGCGCACATGCACGCCTTTGTACGAAGCGTGAATGTGTGCTTTCTGCGGCAGATGTTCGCCGCATTGGACCGTCTGCAGTGGGTTCGCCTTGTTTCCCTTGTGTTGATCTCCGTCTTCTACTTATTTCGACGAATGGCCACTGCTTACTTGTTGCCCCCTTTTTTCTTTGCACCGCCAAGCCGTGTCTTCTCCACCAGAGCACTGCTGTAGACAGTCCGCCTACTTCGACAGTTCTTGTCCGAAGTACTTGCTACCGGGGGACTACTTTCCGAGTTGCGCTCGACGTGCACCAGCTTCTCACTCGCATTGTTTGCTTGCGGACTGCTTTACTGCGCTCGCAGACTTGGCCGTTACTACAGAACCCAAAGCGAGAACAAAACTCATTCACCATGCTGCGTCGCTGCACGGTGCCCCGAATGAACCGGGGTCATTTGGCTCCCACACCGTCCAAGTACTCGGACCGTCCAGGCATGTGGGGACCGGGTGCCGGCCCGGTAAAGGACACATTAGCGCGTCGAACGATGTTCTACCGCATGCTCGTTATGAACAAGATAGGTTTTTGGACAAAGCCGTTTCGCACGAACCGCGCTCGGTGGATCTGGCGAAAGACACAGATGCAGCTGTGGAAGACGATGGTGATGTCGATGGTGTTCATCTGCGTTATCCTCTTTTGTAACATTTGGCTGTCCTTCGTGTACCATGCGTACACTGTCGGCCCCACAACCCCGGTTCTGGAGCGCAAGGTGCGCGAGCACCGGGTGTCGAAGCAGATTATGCAGATGGTGCGCGAGCGCGAGCGTGATATAACGCAGGAGGAAGAGGTGGAGAAGGCACGTGCCATCATAGAGTCACAAAAGCGATGAGCGGTTTTGTGTCTTGATGAGGGGAGGGGAGCGGCATCATCTGCTCTGCTTTGATGCTTGTGTTTCGTGTGTGTGTGTGTGCGTGCTGTTTTCGTTGAGCCACCGTCCGGCCTCCGTCTTTGTGTTTTCTTTTGTTAATTTGTATGCGCGCCAGGCGCTGATCGGCGTTGCGACGTACGCTTGTGGGTTCGTACGTTGTATGTTTCTGCCGATGCGCCTTCAGTCGGTTTTGCGTTATGCTCATGGAAGGGCTGGAGAGTCTTCACGTTACGCCCTCTCACTCTTCTACGTTGTCCACATGGATTCAAGAAAACCGCGCTGTCTCGG
>2081
ATGCCTTCCATATCAATGTCGACCTACCCCGTCGCCGGAGGTGCGTATCCCGCCGCCTCCGCTTCACCGACGTCTGACACGCACGCATTGTCATTGCAACCGCTGCCGCACATGGCCGTGTCGGAGCCGCCAAAGACAGCGATGACGGTCTCCTCTCCACCACCGCCTATCCTGGCCTCACCGACGCCGTCACACCTACTCTCGCAGCCGCACGTCTACTCGTCTCCGGCGCACAACGGCATGCCCGTATCTCCGCCAGCTCCTGCAGTGTCGCAGCAATACGCGTCACCGCTTCTTCAGTCGCAGTCGCCGGAGCACAACCGCTCTGCCTCGGGCAACAGCGGCGCAGGTGTGTCTTCTCTGTCCTTTGCGCACGCGAGCGCACCTGCACCTGCGCCATGCGCAAGCGCTGCTCCAGACGCATACCCGTACGGCGGTGGCAGCGTCAGCAATAACGTTCAGGATTCAACTACAGCCGTTGCGAGCGTCGGCATCCCAACCCCTTCACAGACGTCCTTTGTCCTGAAAGCGGCTGCACATGGGCTACAGCCTCCGCCACCGACAAGCAACCCTTACGCCTATCCCGCACCCGTAACTACAGCAGCGACCGCCCAGGCGTTTGCGCCTGCTCCCGCCGCACCCGTGCAGCCTCAACCGCTCAAGGCGGAGGCGAACGGCTACGATGAGCACCCCTCTGCTCCCTCGATGGGCACCTTCCAGACCACGAGCGCTGCGGCAGTGCGACCGAGTGCGATCGGACTGCCGCCGCCGCCATCCTTCAAGCCATTTTCTCCGTCTTAATGCACGCGCACCATGACTGCGCGAGCAACACATCGTGAGAGTGCGTGAGGCGTCACAGGCTGAGAGAAGGCGGAGCAACAGACACACAGACAAAGAAAACGGAGATGAGCTCGTGCGCACGACGAAGACGCGCTCAAAAACGAAAACGCTCGAAATGTGCCGCTCACACCTTTCCTGTTTGGATATCCCTGCCCATGTGTAGGGCGCGTCTCGGACGTGTGGTTGTGTGTGCTGCTGTTTGTGTGCTTCCGTCTCTTGAGGCCTCTCCTCCTCGCCTTCCATCCTAAGCACGGGCACAGCTACGTGTATAGATCGGCACACAGAGACACGTGCCTGTGCAGCCCCCCTGTCCCTCCTCGTCTTTTCTCTCTCTCTGCGACCGCCTTTCCCCCCTCCGTGTTTTGGTGTGTGTGTATGCGGCGTTCGCGTCTTTTTATGTTTTTTTTTTTTGTACCGCATCAAAATCGTTTTGGCTCTCCTCCTTGCCATTTTGCCGGCCACCTCTCACCCCTGCCATCAGCGCCTGGCAACTCACCCTGTGTGGGGCAGGCCAAGCAGCCTGCAGCCTGCCCTCGAGTGCGGTTGCGGACTCTCGGTGCGGGCGGACAGGTCTGGGCTGGCGCTGCGCCGAAGAGGCGTTATGGCCGTGACCACGTTTGCACCAGCTCAGTGCGAGCTGTGCCGATGATTGAACAAACATACACACCCACTTCCTGTTTTTCTGCTTTAGCTGCGTTGCGGTAGTGCTGAGCATTGGTCTGGGCCTAGCCTGCGCTGTAGGCAGTGGAGTTGCCGTGGGCTGGACGACGCCGAGCGGCATTGCTTGGTGTGGCTTCTTGACATGGCTGTGGTGCAACGGAGGCAGATGAGGGGCGGCCGTATGTGCATCTTCGCTGACTCGGCTTGATGCTGCGCTGAAACGAACAAGGAAAAGAAGCTCTGCGTGCCGTGTGGTGCAGGTGTCTTCCTACGCTCTCGCGCAATTTTTTTTTGTGCTTATGTATGCTTCACTCCCTTTGCTGCGCTGGAGTTTTTCTCTCCTTTCTCAATGCCCATGGCGATCGCGGGTTTCGGCCCTCCCGCCTTCGTGTATATTTCAGATGTTCACGGTGACGTGCGACCGTCACCCTCTCTCTCTGTGTATTCATGGTGATCTCTCTTTGCTGCTCTTGTCGGTTCGAGGATGTGTTCCATCAGAGGTGTTGAACTGCTCCTCATCCCGTTTTTCCTTTTTTCTGTTGGCACCCTCCCCTCACCACCCTGCAAGGTCATTTAGAAGGGGGTACGTCTGAGTCTCTGCTGCGCGGCATCTCTTTCACTCTGCAGCCCTCCCCCCTCTTGCTCAGCTGTGTCTTTTGTCTTTCCTTCATCTCTCGGTGTCTTCCCTGCCCTTGCGCGCCGGCTACCGCTACAGGCGTCTGCTCACCTTCGCACGACTAGCCCTGCCGACCTCGCCATCTTCCTCGCCCCCTGCTCCGGGAAAGCCCTCTCTCGCGGTTGGCGGGTGGAGGGGGAGGAAGGGAAGGCGGAAGAGGGTTTGGTTGCAGTGCATTGAGGAGAGCAAGCGCGCCGCTTCTCGTGTGCTTGCATGAAAGCCGCTTGTTGTGGCGAAAGCCGCGGTTGTTTCACACCCAAGATGCTAGCGAGGCCGTGAGGAGGGGAGGCGCCACATCTGTGCATGTGGAGGGCTATTGTAAGTATGTGGGGCGTGCCTCGTCGAAGTGAGGCTCCGGTGTTTGTGCGCCTCTGCGCTGGGTGTGGGTACCGGTAGTATGTGTGGCATCGCATGCTTTGTTTCCCGTGTGGACTTGCTTTTTCAGTCTTTCTCAGGGACTCTGCCACTCGGCAGGGGCCATTTTTCTTCCGTTGTTTCTGTTCAGCTGATGCCGAGCAAGCGATTGCGGGCATGGCAGGCGAGCGAGATGGAAGACACACGTTCGTGTCCGTGGCGGCGCGGATTTTGCCGATGTCGCCTGCGAGTACGTGTGGGCAGTGAGACATTCAGTTTTCTTTTATAAATATCGGATTGATGAATGCAAGGCACTGCTGAGCAGGCAACGTCTGTTCAAGCAAGAACAAACAGAAAAGTGTGGAGGCTCGACTCGAGCAACACCGCAAAGCCTCTTTCGGTAATCTACTTGAGCCACCCCTCTACAGCCGCTCTCTTTTTTTTTTCGTTGCTAGCAACCGATCTTGGCGCTGCCCAGGTAGGCACCCCGTGCCTCTTCCGATGATTCCGACGCCCAGTTCCTTTCTCGTCATGTTTCAAGAGGGACTTGGGCTTTCGTCTTCTTGATGTGCACCATTTCATCGTGAAGGCTCCAAGCGTATGCTCTGTTCCTACCCCTCTCCCTCTCTCTGCCATCTCTGCTCTGGCTCTTTCCTCGCTTCCTCTGACCACTCCTTCTCCGGCGGGGGGGGTGCGCTGCCAACGACGCTGCATTCGCTTTTTTGTTTTGGCCGATAACCAAGAGACCTTCTAGAAAGGACGTCTTATAGAGTTGTCTCTCTGCCACAACCCCCATCTTTACCCCGATCCCACTGTTAGCTGGCCCCTTGTGTTCATATCACATCTCCGCTCTGGCGTCTCTTGGCAACGCAGCGCTTTCCATTGTCCTGCTCCCAGATCGCGGAAGCACCCGGGGTGTCTCCTGTTCCCTTGTGCCTTGAGTTGCTCTCTACTTTTTTTTTTCAAAGCCATCTTAGTGGCACCTCTCTATCTTCATTGCCGTAGAAGGATCACAGCGATCGCCTCTACCCGTCTTGCGTGGGGCCTCTCCCCCTTTTTTTTCCCTCCCGCCCCTTTGGAACACTGCGCAGCTTCGGTTTTCGGAGCAGCCACCACCGCGCGTGTTGGTGTGGAGCCACCGCTGCGCGGCTGCTGTTGTTGCTGGAGTTTCCCCCCTCTCTGGCGCCCTTCTGCCCCTGTAACAGAAGCGAGGGCTTTGAGCATCATGAACGGCAACGACGAGGATATCTACGCGGCGTTCCAGACGCCGGATATTGGGTCGAACCCATGGACGACGAGCACGAACCCCTTCGAGGCCCCTGCGCAAGAGGCTATGGGCGGCAACCCCCTCATGCAGGCCCCTCCTTCGCAATGGGGGCGCGCGGGCATGGGCTCTGCCTGGGGTGTGCCGGGCAGCCGCATGAATACAAGGGGCTGTGGTATCCCCGGCGCCGCGCGTCCCATGACGTCTAACCGCGCTGTCGGCTTCAACAGCGCAAGCAACGGCGCCGCTGCCGTCCTCTTTGACCCCACCGGCCAGGCGCGCATGGCGAACATGGCGATGGGCCCGGCCCCGCCGCTGAAGAAGCGGAGCGAGAACAGTCAGGAGGAGGAGCTGGCTGAGATGGAGAAGCAGGTGAACAAGCTGATTGAGGAGAGCGCCATGCTGGCTCTGCAGAAGGACTACGGCGCGGCACTCGAGAAGGCCAAGGACGCCGGAAAGCTGGAGCGGTTACTCTGTAAAAAGCGCGAGCAGTACGGGCTCGCCGAGCAGATCAACGTCGACCTTACCTACGCAGTGCACTTCAACTTGGCGGTTCAGTACCAAAACCACCAGCTGTACACTGAGGCCCTCAACACGTACAACCTCATCATTCGCAACGTGCAGTTTCCACAAGCCGGCCGCCTGCGGGTGAACATGGGCAACATTTATCTTGCGCAGCAGAACTACCTCCTAGCCATCAAGATGTACCGCAAGGTGCTCGACGAGACACCGACCGCCGGAAAGGAGCTCCGCTATCACCTC
>842
GTCGAGGAGGACGAGGAAGATGAAAACGAGAACACGGGAGGCGACGGCGTGTATGCGGCGCCTGCGCGAGGGGAGGCAAAGAAGTCAGGCGCCGATGTGGAGCGCAGCCCGGTACGTGTGCGCGGATCCACGACGGCGACCGAGCCTATCATCTCCGCCTCCAGCGGGTACGTGGCTCCGCTCGCGAGCAACAGCGTGGTTGCACCTCGGCGCATGACGACCGCCGGGAGCCAATCCTCGGTCCCTCTGTCGAAGACGAGACCCGCAGCCGTGGTGCCCCCACTGCCGCTGACATCACGTGATGGCACGTCGTCGTTTCGGCAGGGGCCTTACCGGAATCAGCGCAGCAGCGGCGACGCTGATCGACGCACCGCGGAGACTGCAGCGGACGATGGCCAACGCCCGTGCAAGCGAAGTCTCAGTGACAAGGGTAGCGCCGCGAATTCCGAGTCGGCGGAAGCCTTGCCGAGTGCAGCAGCAGCAGAAGCAGCAGCCACCACGGTGGCGTCGCGACGGCGGCTGGACTTCTCTACCGCGTTGGCCGCCGTTGCAGAGAAGCGCCGTCGCGACCGGGCTATCCGCGAGGAAATCGGCCTCAAGCATGGGTCGGATAAAGAGAACAGCAAGCCGTCTGTGCCACATCGCGTCGTTGTTCGCTCCTGCGCGGTGGGAAGCATCACGACGGCGCGCAAGGCAGTGCTAGTGGAGCGTGACGGCGCCAACACTGGAGCGCAGCGAGGCGAGGATGATGAGGCGGAGCCGCGGCTGTTCCCACGCAACGTTCTGACGCCTGGCGAGTGACGACGGAAGCTCTTGTGGCGTGCACGTGCGTAACCGCGTTCGCATTCCGCTCTCTCTTCAGGTGTGCTACGTTCGTTGCCCGCCATCCCCGCGCCATGCCCCTCATCTTTCTCAACCCCCTCCCCGCCCCGCCCACTACGGCGTCACCATGCTTGCCATCCTGCATCCTTCTTATTCGTCGGTACATTTGTATATATGCGTACATGTGCGTGCGTCTGTGTCGGTGTGCGCGCTTGTCTCACGTCCCCCCTCTTTCTCTGCGCGCGCTGTTTCGTTGGCCATCCTCCATCATACCCCCTCTCCCTCCCTCACCGCCACAGCTTACCAAGCGTTTCCGTACTAGACCCCCCTCCTCGCCCCTCTCTTGTTTCTGTAATGTTAGACGCCAAACTGTTCGCTTTTCTATCCCATTTTTGTGTGTGTAGCCGAGTCTCACGGCAGGTGCGCGCGTGCATGCGCGCAGGATTGGTTCGCTTGTTCGTTGGTAGATGGGGATGTGCACGTATCATGTCGACTCTCGGCTCTCTATGTGTTTCTCCGGCTGCCGCCTTCTCTCACCCCCCTCTCTGCTGTCGCGTGCGGCTGTGCGTGATGTGGCCGACCACGTGCACTTAGATGTACGTGAGCGAGAACCGCTTCATGGAAAGCCATACCGTGCAACGAGAGAGAGGGGCAGTGCGCGCGTGTGTGCGTGTGGAAGCTCTGTAGCAAGAACCACACACACCAGACACGTGCCCAGTAGATAGAGGCGACGGAGGAGGTGCAGGCACAGGCACACACGTACAGACACAGACACAGACACACACACACACCGTCACCGTCACTATCACCACCACCAACACCACTCCGCATGCACACGTTCCACACGTTTTTATCTCTTCCGCAGTTTGCGGACGCCGCACCCCCAAGCCCCCACCCCATTTTGTATGATTTTCCTCGTCGTCCAACCCCAAAGCTGGGCCGATGAAGGAGACGAAGGCAGGGGAAGAGCCAGCAACACGTAACGGCACACACACACACACACGCACACAACCACGCTTACCAGTACAACGGGTTGTGACCGGAGCCACACGCAAATGGGTGGAATGCGTTTTCTGCGCGCACCACGCATGCACCGTCCCACCCCCTTCCCCAGCCAGCACACGTTCGTGCAGAGGAGTGGGCGGAGGGGGGAGGGGGCATATGCGTCGTGTTGCGCGTGACGTGCGTTCTTTCCTTCTTCGCAGGTGCGGTGGCAGTGTGTTCGAGAGGTACACGGGCGGACGGGTGTAGGACGTCTGTTCTTCAACACCCAGCAGCGTCATGGCCGACTCCGCTGAGCGCGTATGCTGCAGTGAGCTGTCATGTGTGCTGTGTGTGTGTGTGTGTGCCGATGCAAGAAGTCCGCGCACCTTCCCTCTTATTACGCCCTTCCTGTCTCTCTGTCTCGCCCATCTCTGTCACTCGTGCTGTGCACGCCATCGTATCGCCGCCTTGATGCACACCGTCTCTCTTTCGAACACACACACGCGCACACATGCATGCACGCACGTCGTCGAACTCAAGGAGCAGAGGGATAGAACGGCGACTCCTGACTCGGATTCGGTTACACGTCGCGCGGTGGATTAGAGGCACATACGCACACGCACACGTTGCAGCATGCTTTTGTGTCTTCCGTATAGACTACTGTGAGCGTGAAGGTGGCGGTGGTTAAAGAGAAGCGCGGGGAGAAGTTGAGGATGCGCGCACACGCGCACTTCACCTTTCTTTTGCCTGCCCGCTTACACACACGTGCACAAGCAAGCAAGTGGGGTAGTCGCTGCGTCCACTGCGTGTTTTCGGTGCCCGCTGTGCTGTCCAACTCCCACCCCTCCCCCAGCAACTGACGTACCCCCACACAGCGTCGCCCCCCCCCCAATTTCGAGGATGAGCTCTAACTCGGCTGCCGCGTCACCGGTAGACGGCAGCGTTGGCGCTCCGGAGTCGTGGCTCCCACTGAACAGTGTGCGTGCACCGCCGCGCGCGCTCGACTCGACCGCCGTCTACGAAGCCCGCCAGCGGTTCGGCATGAACGAGGTGCGACTGACGGTGGCACCGCTCCATCGCATTGTTGTAGGCGCGTTGCTTTCTCCCAGCACGGCCCTCGTCGCTGCTGGGGCGTTCGTCTACGAGGTCGTCGGCGGCAGCCACTGCCTGTGGTTTACCCTGGCGTGGCTCGTGGTGATGCGAGTCGCGGTGCTGGTGACGACGGCGCTGGTGGACCGCGCACGGGTGCGGCGCCTCCAGCGGTGCCTCTTACCGGGTCGCGCGGTTGCCTACCGAGAGGAGACATGGGCAATGGTGGGGTCAGCGCAGCTGGTCCCTGGTGACCTTGTCCAGCTTGTTGCAGGGTCCGTGGTGTTCGCTGACTGCTCTCTCTACAGCGGGTCCGTGCTGATCGATATGTCAGACGTAACGGGGCGCACCCGCACTGAGGCTGTCACCGCGGGCCAGCTCCTGATCGCCGGCACCAAGGTGGTGGACGGGGCTGCAGATGCTGTGGTGCGCTACACAGGGCCAGAAACGTTCGTGGGTCAGACCATCGAGCTCGTAGAGCGCCTGCCGCACGGCTTTGAGGAGCGGCAGCGGCTCAGCCGAGCCTACGCCGGCACATACTTCCTTGTAGCTGCCGTAGCGGTGACGGCAGAGGTGGTGCTGTTCGGGGTTCTCAGTGGGTGGGACGGCTAC
>2065
AACTCTGCGGTCGGCCTCAAGAAGAAGAACGCGTACGGCATCGCCCTGAAAAATGCAGTGGCGGTGTATCAACAGCGTGAGAACGTTCGCATTCAAATGGAGGGCCAGTCCCGCGAGCTGCTGCGCCTTGCTGCGATTCTGCAGGAGACGACCGATGCGGAGAGTCAGCGCGCCGAGGCTGTAGAGGTACTCGCCGAGCGCAAGACGAAGCTGGAGGCGCTGCGCCACGAGTGCGACACGATCGCGCGTGCGGCGGCTCGCAGGGAAAAGATCGCCGACAGGAACCAGCACGGCCTCACATCGGAGGATTACATCCGTCACAGCAACTTCGACCGCCGGGTCGCGCTGCACGAGCTGTCCAAGGAGGACAACCTCATCAAGCAGAATAACCTGGCCATTCGCTACCGCGCCATGCAAATTGCGAAGATTCAGGCGCACCTCGAACTGATCGGTGACGCCGTCACCGGTGATGACATGGAGGAGGAGGAGCGCGTTGATGCGGATATTGTCGAGGAGCTCGCGAAGGAGATCAACGACTTGTACGATTCCCACCTTGTGGCGAACCTTCGCATGGACACCATCGACTGCGAGATTGAGAAGATGGTGTGGCGCGCCTCTGCGTTGCAGCACGCAAAGGAGAGCACTGTGGTGGAGATGGGACGTGTCCGCCGCGAGCACCGCCGCTACCTCGACGAGCTACAGAAGACCGTCGATAAGGAGCGCGTTTCGAACGGCCAGACCATCATGCAGCTGCAGGACGAGCTCGAAACCCTTCATAGGAGCTCTGCCCGCAAGAAGTAGCGGCCAAGGTCGTCGCCCAGCTTTGAGGCTGCCTCCGCTGATCGCTTGTAAAGGAGGTTAGAGAACGAAAAAAAAAGGTAGTAGTGATATGCGGAAGGGTGTTGATCGTCGTATTGCGTCTGCGTGCACGTGTATGTCGGCGCGCGTGAGTCGAGCTGCGTCCGAAGCTGCCGAAAGTGTCCCGTATGGGTGGGGGGAACGGCAGCGGTGACGAAGCTTTCGCTGGCGCGCAGGCATATGCTTTCGGTACGGTGGCGTGACGCTTCTCTCCGCAAGGCTCTGTATATACGGATGCGTTGCTGTATCAGGCTTAGACAGCGGTATCTCAACGGTTGAAACCGTTCTCGTGGGCAAGCAGAGGCAGGTCGATTGTCTGGGAAGGTGTTCACACCGGCATCGGCTACTGTGAGTGGAGCGTGTGTGGAAAGGCACAAGAGCACGGCTATAGTGAAGGTCGTAGCGCGACAACAGCTGAAATCTCTGCGTGTCCCCTTCACTCGTGTCATTTGCCGGGCGCCTTCTCCGTACACCTCCATATCTCTCGGCTCCTTCCCCCCCTCTGTCTCTCTGAAAGCCCACAGCGGTCAGGTGCATTGGCCGCTTTTCCGCCACTTCCATCTGCTCGTGTATCTGTACTCCTCTCTCTCTCCCTCTCTCTTACATTCTTCCTCGCTGCGCCTGTGTTTGTGTGTCGGTGTGATCGGTTGCCTTGCCCCCGATGGCCTCCTTTCTCCCATCGTTGATTTATCTGGTTGGTGTGCTACCGTTCCAGGGGCCTCACGAGCTGCATTTCTCTTTCTCGGGCAGTTTTGCGCGCTTTGTGCCACCGCTGCTGCCATCTTTCTCTCTCTCCCTCTCCCCCCTGTCTGTCTCTCGCTCGTTGTTTCTCACACCCTCGCTCTCCTGTATTTCGTCCGCGGTCAGAAGAAATGCGTGTTTGCGTGCGCGCGCGCGCGTGTGTGTGCTTGTGCTCGTTGGGTGTACACGCATGTAGCCGCATCGTTGTTTTAACTTTTTCATGTGTTCCTTCTTTCCCCCTCCCCACTTCTCTACGCGGTGGATGAGGATGCTAGGCGAAACGAAAAAAAAAACGAAGAGAAAGCGTGGGAGTAGCGGCACTTGTTAGCTAGCGAAGAAGGTTGCCGTTACGGCGCTGGTGCTGCTGGAGCCGCTCTCTTCTCAGCGTTCTGCGTCACCACTTCCCCTCCTCCCTCCTCTCAGTCTCTCTCCTCTCCACGGCGTGCCAGACCCTGAAATAGCCTTCTCTCTCTCGCTCTTTGGCTTCCTTCATTCTCGCTGTGTGGTTTTCCGTAATGCTTGTCGCCTTTTTTTTTGCTCGTGTGTTGCGGTCGTCTCACTTGTCTCTGTTTCGTAGGTGTGTGCGTACGTATGTGTCTGCGTGTGTGTGTATGTCCCGTCTTGTCCATCCCCTTTCCCTCCTCTTCCCCTCTTTCCTTTGTATGCCATGATTTTTTTTGTTTCTTTGGAGTCTCTCGCTCTCTCGTCCTTGACTTCAGGCTCCTCTGTGATGGCGAGAACAGCAGAATCACGTGTCTGTTAGCAAGGGGAGGCGGAGGAGGGCCTGCATGGCGCAGACGTGTGGCTATGTGCGCCGTCTTTGTGGGCGAGTGCGCATCTGTGTGTCTGGCATCAGAGTGTTGTCTCCCGGCCCCACTCTCTCTCTTATCTGTACTCTCTTCCTTTTTTTCTGTTTGTTTCTCTCCTCCGTCATCTTACGTCATTTCCCTCGCGCTGGCATGCGAGGGCGTCGTTTTGCGGATCTCACGCAGTCGAGGCGATGGCGACCGAGACAACGCCAGGCGAATGCGTATTCGGCACAGCAACAAAGCAGTTTGCCACGAGCGCTGCTTTTCAGCGCCAAGAGCTGCGTGTCGGGCTTTGTTCCTGTCGCTAGATGCGAAAAAAAAATGATCGAGGCGCATTAGGTAATCGCATGAGAGAGCCGCGCTGAAAAAGCTGCCCGAGCTCACTTCCTCTCCGCGTGTGAGATATGTGCGGCGTGGCTTTCATGACGGAGCAGGTAATTCAGCGCAGAGCTGTAAAGATGTTAGCGTTGACGAGAGGCGCATGGCAACAGGATCAGCATGCGACGACGACCTGGCAGTCGAACTTCTTCTTTATGGCTGCGCATAAGTCACCGCAATGGGGTTCCAATCTGGCCCGACGTCTTCAAGCGGTTCATTTCCGTTCTTCTCTCTGTCTTGCTGCCTCCAACTTCTCATGAACTACCCTCTCGCCCCATCGTACACATGATCATGATTTGTATGTGTATGCGTGTCTGACTTCCTCTCCTCTCGTCCTCTACCGCGACCTCATCACAGCCCGTTCTGCGGCTCTCTTCTTATTCTCTGGACACCACCGTGTCTTCCCATACGCAGTACGCTGGCGCGTGTCTGCGTGCTTTATGCCTTCATTCGAACAAGGGCTGAGCGGTGCGCCTCTGCTTACTCCTCTTTGTAAAGCTTGTCTGCGTGCGATACCACGCACAGACGAGACTGCTCACTCACTCGCGTTAGGCAAGAGCTCACTGACTTACTCACCACCCACGACGTTTCCGCTTGTTGCCTTCCTCGGCTCCCCGACCTAATCAATAAAAAACAAAGCAACAGCACGAGCGGTATCCAGTCGCCTCGATCCACCTCCCTTCTCATTCGCCCAACTTGTCCTCTCTCTCTCTCTGTTGGACCCATCGATTGCCATCCGTAGACGCCATTACGTAGCCCATGTCGTCGTCTTCGGAGAAGGAGGCAAAGAAGCAGGAGGAGCTTCGGCTGGCCGGCAGCGACTCCGAAGGCGCGCGTGCTGCCGTGAAGGCACAGCGCGAACTGAAGAAGAAGCGAGACGCCATGCGCAAATTGGAGAAGAGGCTCAAGGGTATCAAGGACGATGCTGCCAAAAAGGTGGAGTACGACGCTGCGAAAGCTGTCGTGGATGAGGTGGCGGCAGAGGTAAACGCGATCGAGCGAAAGCTGGCGGAGTTGACCGGGAAGGCTCTCGAGAGCGCTGCCGCTCCTGAACCGGCCCCTGCCGCATCCCCTTCTTCACCGATTTCTTTGACATCGGCAACCGTGACGGCAACGGGTAAGGAGGCGGCAAAGGAATCCCAGATGCGTTTTGTGGGTCAAAGTGGCGACGAGGCCCGTTCCGCTGTGAAGACGCAGCGCGAGTTGAAGAAGAAGCGCGATGCACTGCGCAAGGTGCAGAAGAAAATGAGGTCGTGTGGGAGTGACGCCGAGGCCGCCGCCGCTATGGAGCAGGAGGCGGCACTGCTCGCCGAGATCGGCCACCTCGAAGCCCTGAGCGGGGCATCGTCGGCTCCGTCGACAGCGCACGTTGCGGCCGCCCCTTCCGCCTCGACTCCTGCGACGGCTGCGGCCTCGCCAACAGCGTTGGTCACCGTCGCGACCAACAAGAGCAGCGGCGCCAAAGCGGTGATAAGCGGCGAGCCTGCCAAAGAGATCACTGCGGAGGAGCGGGCGGCGTCAGCGAAGAGACTGCACGACCTCGTTCAAGGTGCCATGGAT
>2268
AGCCGCGCCTCGGACGGCAGATTACAGTCGCTGGATGCTGCCCTCTCAATAGTGAACTTGCAAAGCACCTTCGATGAGCACTCCCTCACCTTTAGCTTGACGTCATCGAGTGCCTCCTCGCAGGCTTCCTTTTCGTCGCAGCACGGATACAGTGGGCAGCAACCTGGCAGGGAAACCCGCACCAATAACGGCATCCTGGCGGGCAACTTGGCAACTCCGAGCGAGGATACGCCGGCGCCCAGAAACGGGATGGCCGAAAAAGTCAGTTGGTGTAATGCACAGATGCCATCGACGGTCGCGCAGACGATGGTGCCCAGCAGCGCGACGCCTTCATCTATTGCGGAGGAGGACAGCCGAAAAAGGGTGGGCGCAAAAGGCAGCAAGAGCCGGTTCCAGCAATTCATGCGCCGCAAGAAAACACCGAGCGGCGCCTCCGTCAGTGATGACCTCACCTCTTACCAATCCACGTTTGCACCCAAGTCAAATTCTGCGGTGTCGCCGCTACTCGATTCGGTTCTCTGTAGTGGCATCAGCGGCTTGGGAGACAGCAACTCAGCTGGGTGCTGTAGTACACACCATAACCCGAAGACTGTCAGCACGACTGACCGTTGTCTTGCCGCGCCACCAGACGAGCACCTCTCGGTGGTGCAGTCTCCAGGCTCGGTGGGCAACAAACACCCCGTAGGGCCGATGCAGGAGCGCCTTTCTGACGGTAAACTGGCTGTTCTGGCCTTGACATCCTTTGAGCAGGTGCCGCACGTCACAGTCTCGAAGCGGCTTTCCTCCGTTTTTCGGAAATGAGATCGACAGTCATAGAAGAGCAGAGAGGGGGAGGGGCAGAGACCATACGGAGGGAACGGGAAGAACAAAAAAGACGCAGGGAAAGCGGCGGTGCTCTTTTTCACCGACCGGAATGCAAGAGAGCCGAAGGCAGACTTGTTCGATGTATCAATCAAGACTGCAGCCATGTGATCCTCATCACGTGGATAAGCGCACGTTTCTTGTACTCTCAGTTCGTGTTGGGTGAGGTAAGCCTGTAGTGTAAGGCATGCCATTCCCCCCTAACGCTCTGCTTTGAGTTTCCTTTGTGTGCTCCTCTTCCGCATCACGCGACTTCAGCTCCGTGAAGACCAGCTGTGGATGAGGGGCACCCCTTCACATGTCTCAAGATGTTACTATGTTCTGTTACAATTTTTCTTTTCGCGCGTCGAGGAGTTTTTCCCTTTTCGGTCTTGCGGCACTCTTGAAGAGTTGTAGATACTTCACGTTTCGCTCCATCTCGCTGTCTCTCTACCCGTAAGTCTGCCCCCCCCCTTCTAGGACGCAACATCGAACCATGCGCACGCCTCCTCTCTTACCACAGCATCTCCCCTCTTTTTTTGTGTTGAGCACTCTTCGTTTTTTTTTGTTCTGCCTTTCCGACCTTTTCCTCTCTTCATCTTCATCGTAGTCCGCCATTTTTTGTTTTGATTTTTGTTCTTCTGGTCTCTTTCCGCTTTTTTTGTTTGGTATTGTTCTTTTTTTTCTTGTGGTGTTCTTATGTTGGTCTTTTGGACTCTGCCTGGAAGCTCGTCAGTGTACCTTATATGTATGTATGTTGATGTGCTTATGCACGCCGCCCACCTTTGCCCACACACACACGCCCCCCTCCCTCCCTACCCCTTCGTCAACTCTCCCCTTCCCCTCACAGGTAGCGAAACACACAAAGAAGCGCCTTTTTTGTTCAGTTGATCGGTTTTGCCCACCGCCTTTTCAAAACATTTGTGTGGTGCTGCTTGCACATTTCCTTTAGCTTCTCCCTTTTTCCTTTTTTGTTGCTTGCTTCCTTGGCCCGTTGCTTCTGTCACGCGCCGCCTCCTGTGCTCTTTTCCCCTCCTTTCCCGCGTTTATGTACCATAGTCTTCCCTTCAAACCGCTGGAAGAGAGGGAAGGCATGAGTAAGGGCCTACACGGGGTACGAAAACAGCACAACAGAACGTAAACAAGGCAAGCCCCAAAAGAAAAAGGAGCGTCATGGAAAACGGCGCACTCGTTTTCCCCCTTTTCTCTTCCTTTTGTTTCATCACGTCTTTGATGCGCGACAACCATTTATTGGGGCGGAAGGACTCATCTAGCGCGCGTTCCGGATCGAGTGCTGTGGCGCGCGTCGACAATCGAGGGTGCACGCGCGCACTTATGCCTGTGCCTCACCTCACGGTGCACGCCGATGATCTTGTTGCCGGTATACTACTGATCTTCCGATGACAGGGGCACCATCCCGGTGTGGCAACTCGGGGATCAGTGCCCTACTGTATGGGAAAACCAGTCATCTTCCCTTTTCTCTTTCAATACCGAACCACTTGTGGTGGTGATAGGGTCAGATGCCCAAAACGCAGTCAAGTCGAAGCGATGTATGGCTACTGGTGCCGGCGGTCAGGTCCTGGACGGCGTTGCGTTGGAGAGACCTGCGGCATTGCACACGTGCGATTATTGGGTTGGGCAGATTGTCGGCGTGACTCGAACACATCCCACACCCGCCCCTCACATTTCCCTGCTGCTATGGGGAGCCTGCGTGCCACCCCTACGGGGATACACGCCAGGTGGCCACCAGTACAATGGGCGGAGCTGTGAGGTAACCTGCATGGCGGATGGGCGGGCAGAGATTGTGTCAGGGGCCGTACTCAGGTAAGTGAGTCGGCGCATTCGCTGTGATGCATGTGTCTACGGTGGCTTCGCACCACGCGATGGGGCCTCTGTGGCAGGCCTGGTAACGTGGAGTCGACCTCATGTTTTACGGAAGAGAGAAAGCGGACACATGGAAAAGCAAAAAAAAACACTTCACAGTGTTTTTATGAGCGGATCAGCCGTGCGTGCCTTGCTGTTTATTCTCTTTTCTTCTCCCCTCACCTACTTCCTTTCTCTCTCTCTCTCTGTGTGTGAGTGCGTATTTATGGTCGTTCATGTGTTCATGTGCCCTGCTTTCTTCGCTTCTCTCTTGTGTAGCTCCTCTCATATTAACTCTTGGCTCCATCGGATCATGATGTTCTTTTTTCTATGCTTCTCCTCGTTATTACTTTGGTACAAGGAAACACCAACCAACCAACCAACCGAAAAAAAAACAGAGGGAGCGCAAACAACTGCGAACTCATGCTTCTGCCCCTACCCGCGACTGGCCGACTCTGCAGGCACAGGCACCTGCATGCACGTGAGCATGGGTGTCTATCTGAAAGGGTGTGCGTCTGACCACTTTTGCCACACCTTTTCCGCCGCGCCGCTGCACGAGGCTGACGCCCTCTCTCGCCTCCCTCTGCAGCTACTTTTTTTTTTTTGCCTCCGCAAGCAATGCAAAGAGGAGGGCAAAGCGATATTGCCGCGTGCACGCAAGGGCACGCATTTGGCGGCGGGAGCAAGCGCTGACGCGGGTGCTCCTCTGCACCAGTACTTCTCCGCTTCAGCGGGCTGGGCGGAAACGCTCAGAGGGAACGGAGATGTCTCGTGTCGCGCTGCGCGAAAGCAAAAAGAGGACAGGGAATAGCACTGTTCTTGAACGATGACGGTCGCCAGAGTCCACTTTGCTCCCTCTCTCTTCCTCGCTTTCTCCCCTCTTGTCCCTCCCCTCCCCTGTCCCGGATCGGCGGGGCTGCGGGCTTGCCTAGAGGGGGAGGGGTGTTTAATAAACAAAAAAAAACGATAAGGAAAGGGGAGAAAAATACAGTACAGATTTGCAGCAAAGACGCACAGGTTTTTGAGCATTGTGTCGGTGTGTCTCTCTCACGCCGACAATACATCACGCGCTCACGCTTGCTGACACGGTAGAGGCCTACTCGAGTTGCCATCTGCGAGTTTGCACACACAAACACACACAGAGCGCTCACCTACCGTGAAGAAAAAGAATTACATAGGTTAAGGGTCGACTTGTATCCTTCTTGACTTTGAGTATTCGGGCTTCGCCATTCCAACCGACATACACACACACACACACAGGTCCACAGAGGCAGATAAGCTTCGACGACGGTGGGGTGAGTGCAAGCCCTCTTGTGCCTATCCATGACTTCCATTGCATCACAGATCCTTGCGGCTCTGGCGGCTGCCTCCAGCCCTGTCGCCGAGACGCGCCATGCAGGTGATCTCCAGCTCCAGCAGCTGAAGCTGAACGCCACCGCCTACTTCTCCAGCTGTGCGGAAATCTTCGTCTCGCAGCAGGCTGATCTACGCGGGCGGCAGCTAGTGGGCTTCCAGCTCAAGAATAGTCTCGCAGACCCTGCATGTGCACAGAACGCGCAACTTCAATCGGCGGTGTGCGAGCAGGCGGTCGCCGACCCGCAGCGCATCATCCGAAACGTCGCCGGCAGTATTATTAGCGTGGCCGTGCGCGAGGGACTGTGGCCTGCGGAAGCGGTCGTCCGACAACTCGGTACCATTCTCACCCAGCGGAGCAACGAACTTGGCGCGGTGCACGGTGCCATCCGCACCTTGTCGTACATCGTTGACGATGCGATGCCGCTGCTCGATGCCGCGGGGCTGACAAAGCCGGTGCTGCTCGCTGCGCTGCCGTACCTCACGTCCACCGTCTTTGGCACGACCGGAGCAGATGCGCTCGAGACACGCGTCAAGGCCCTCGAGGTTGTCGCACTGATTTTGGAACACGCGGGTATGGACTTCGAGTCGAACAGCTACAAGAGTCTGCAGGGCGGCATCACCAGCGTCGTGCAGGCGTGCTTCGACAACCTAAAGGCACCCCTCTCTCAAGCCATTGCCACACAGTGCATTCGCTGCATTACGTTGTCCCTCACGTTCTACCAAGAGATTGACGACGACCTGTTTGGGCAGATCGGGCAGCTCATGTAC
>43
GAGTCACTTAGCAAGCCGGCCGATTCCCCCTCGCGTCAGCTGAGCAGGACGATCACTGCAGATGCGGTCGGCCTAGATAACGCACCTGGTCATTACACAAACTTCCTCGAATGGATGGGTCGCATGACAGAAACAAAGGCCTTCAAAACGGAGCACGCTCTTTTCGAGTTTAGCCGGCGGAAATTCAATCGCGAGGATGTGCGCGTAATGTTTGAAAACTACAACCTGATGAGCAAGGCCACTCTCGAGGCCGACAGCTCCGATAGCTACAGTCACTTCTACGCTGTGCTTCATGACTTTTCGCGTAAGGTTGCCGGCGAAGATACACGACATCAGATAGGTGTGCGTATCGACCCAGCTGAGGTGGATCCCGAAACAGGTATTGCAGTTGGTCACGGCCGCGCAGATGGGCAGAAGTACATGTTCACAGCTCTGATCCGAGAGAACCGTGATCACAACGGTTCCGTCACTCTTCTCGGAAAGCCACTTTCTGTTGCATTCGATGACAAGTCCTGGCTGATGGAAATGGTGCTAATGCCATTCGATGAGGCAAAGCTGGACTTCCGCGACTTTGACGTGAACCTCATCTCCGAAGGCAAGGCGATGCCTTCTTTTGCAAATGAGATCGCTGCTTTTGCTTGCAGGATGGCGGTGGCCAATGCGATAACGAAGCTTCTTCCGCTAGCACGCATTCCTTTGAAAAAGGCTGGCTTGCTCTCTGTGGATCGCCGAAGGGAGCCAGGTCAATTCCCAGGTTTCGTGGACGGAAAGAAGAACAAGAGGAAGTTTGCGAAGCGTTAGGATCGTAGGCGTCTTGTTAGTTGTAATCCCGTTCAAGACAAATGCAAAGCAAACAGATACGCATGCTAGCGAGGGGCGCTTTACGCCACACCCTGCTGCCTGTCGTTCTGCCGCGACGCTGGGGTCTTTGTGGCGTATATATGGCGTTGCAGACCCACAGCGTTGCAGGTGCTCCGGCGTGCTATTGCGCGTTCAATACCGTACCTCCTCTGTCCTCGCCTTGTCTCCCACCTGACTCATCTTCCTACTCTTCTCTTTTCCTTGCGCGCACCGCCGCCGTGCACCGTCATCGCGACCACGCCTTATGTGGGGGCACGGAAGCGGACGAAGCTGCCGCGACTGCGCTAGAAACTCGTTTCCGCGCCCCGCGTGTGGGCTTCTTCGTGGACACCGGAGCCTTGCCATGATCTCTCTCATGCTGCTGGCTGCGCTGCTGTGGGGCGTGACGAACCCGCTGCTGAAGCACTACAGCCGAGGGATGGCGAGCAGCGGGTCCGCGAAGGATGACGCGCTGTTTCTTGTGCGACGACCGAAGTACCTGTTCACACAGGCTGTGAACCTAAGTGGATCCGTCGTGTTTTTTTACTCGCTGCGTGAGGTGGACGTGTCGGTTGGCTCGATTGTGGTGAACTCGCTTTCATTCGTTATCACTGTTCTGATGAGTGTGTTGGTTATGCGCGAGGGTCTGTTGCGCGCGCGGACCACTGCGGGGTGCCTTCTGGTGATGGTGGGGACTGCGCTGTGTACCTACTCGTCCAGCGCGAGCTGAGGGTGCGTCCGCTAGGCCATCCGCGACCTGTGATCAGATGTCCCGTCTTTTGACGGCACTGCTTGTGTGGTTGTGCGTGTGTGTTTTGCGAATATGTGCATGAGTCAGCGGAGCTCAAGCGGCCGGCTAGCGATGCCGCTGGCGGAATGTGCGTGTGAATGCGTGCTACACAATCCGTGGCGTTCTGGCCTTAGAGCAAACAGCTCTGAAAGCAACCCTATGCTAAGCATGCGATGTTGCACATGCTTTTCTGGCCGCTTCTGTCGTTCTCTCTTTCTTGGCGCGCAGGGTGACCCCGTAATCAGAAAGGCAGCCGGTGGTCGATGCTGGCGTTATGTGTATTTCTGCTGCCCTCGCGTCACATGTGGGTGCGCGGTGCGATGTATCGCGCATGCCTACTTCTCTGCAGCCGATGCATAGATGCTCCGCCGCTTC
>664
ATGCGTATGTGTTGTTCCGCCTTTGTTTGTTTCCGCGATCATGTTGGTGAGGAAGCACTCACTTGCGCGTGCATGCTGAGCGTCTTCCTCCACCGCCGCCCCCCCCGCTCTCATCCCCGCTTCATCCTTTCTCTCCTTTGCCGCATCCCTTTCATGAACGCGCCTGGTGCATGTGCCGGTCGGTGTGTCGACGCTTTATTGCAGGCTTGCATCGACTCACATTCCTTTTCGAGCACAGCATCACGCGCGCACCACCACCACCACCACACACTCTCTATCACCATGTCCGTTGAGGAGGCCCAGAACGCGGCGGCGATGGCCGACGAGGAGATCCCGACGCTCGAGGCGGCTGAGGTGCCACAGAACGCGAAGCAGTCGAAGCGCTACGCCAAGGCCATGGCCAAGATGGGCCTCAAGCCGGAGTCCAACATCACGAAGGTCACCATTCGCAAGGTTGGCTCCCTGTCCTTCGCCATGGTGCAGCCAGAGGTGTACCGCTTCCCTGGCACCAACACCTTCGTCATCTTCGGCGAGGCGCAGCTGGAGGACACGAGTGCGCTAGCGCAGGAGGCTGCTGCCCGCGCTGCCGTGTCTGGTGCCGCGTCGGCTTCCTCTGACGCCGCTGCATCTGTGCCGGCGGCGGAGGAAGATGACGACGAGGAGGTGGGCGCCGGCGACCTGGACGAGAAGGAGATCAACGTGGTGATGAGCCAGGCGAACGTGTCTCGCAACAAGGCCATCAAGGCGCTCAAGAACAACAACGGCGACATCGTCAACACCATCATGGAGCTAACCATGTAGAGCCGATGGGAAAGCAAGAGGTGGGAGGCGGCCGTGCGCTGCCGATGACCTCTCGAACTTCACGGCTCCGATGAACGTCGAAGATCATGTTACGCATGTTGCTGACTCTGCACGCCACGCCACTGAGTCGCACCGGCACACGTGTGCAAGGCATCCACTGCCGGCAGCAGTCACGGTGGTGATGAGGAAGCGGGATGTCGACAGAAGGGCCAGGCTGCTGCGTCTATGTGCTCACCGGGGGCGCACACGCATTCCGTTCTCTCCATCGCATGCGGTCCGGCTGGCCCTTGACCCCCTCCCCCCGCACCCCTCTTTCGGCCATCACCACCACCGGCCGGGTGCATCGTGTTCTCGCCGTCCGCATCGGCTTGCGCGTGTGTATGCGGGGGCGGGCGCACGTCTCTCCTAAACGCCGCGGCACACGGACGCGCTCCACCTTCGCGTTGAAATCCCTCTTTCGTTTCCGTTTTACCTACGGGCATGGGCCTTGCCGCCGCCTTCACAGCAGCGGAGAGCGGTGGGAAGGGGGGAGGCGGCGCGCGGGTGCATCGCACAGCGCCAGCGTGTGAGCCTGTGCTCCGCTAATTTCTGGTCTGTGGTGTGGTTCATGTCAAGAAGCCTTACTCGCCCTTTTCCGTTGCCTCATTTACATGATTTTGCACAGTCGCCAAAAAAAGCACGGAAACCGCCGTCGTGAAGGGACGAGCAGGGAGGCCACGCCGACGTGCTCAGCGCAAGCTTCGATCTGCCTGTCCCTGTCTCTCTCTCTCTCATGGCGTCTCTGTGGGGAAGACTCAAACGCCGTGCTTCAGCGAGCACGCAACGCCAACGCTTGCGTGCATGCACTCACAGACGGCTCCCATCCCACTACCTCGCGCCCGCCTCTACCATGCCTTCACTCGTCACCTCTCTCACCACCACCACCACCACCACCACCACCACCACACACACACACACACACACACACACACGCACTCGCAGAGAGATCGCTCATCGCACCCGTCATTGCGTGCCCTGCCCCGCCACCACTCCCTCGTGTTCTTTCCCTTCGGAAGACTCGAAGTATTACAGTCGCCAGCATGGCCCGCCGTCCGTCCCGCTGCTACCGGTTCTGCAAGAACAAGCCGTACCCGAAGTCGCGCTTCTGCCGTGGTGTGCCGGATCCGAAGATCCGCAACTTCGACATTGGCCGACGTCGCGCCACCGTCGATGAGTTCCCGGTGTGCATCCACGTCGTGTCCCGCGAGCTGGAGCAGATCGCGTCCGAGGCGCTGGAGGCTGCCCGCATTCAGGCCAACAAGTACATGGTGAAGCGTGCCAACAAGGACGTGTTTCACATGCGCACCCGCGCCCACCCCTTCCATGTGCTGCGCATCAACAAGATGCTCTCGTGCGCCGGCGCCGATCGTCTGCAGACCGGCATGCGTGGTGCCTTCGGTAAGCCGAACGGCGTGTGCGCTCGCGTCCGCATTGGCCAGATCCTGCTGTCCATGCGCACCAAGGAGGCGTACGTGCCGCAGGCCTTCGAGGCCCTGCGCCGCGCCAAGATGAAGTTCCCCGGCCGCCAGATCATCGTCATGTCCAAGTACTGGGGCTTCACCAACATCCTCCGCACCGAGTACGAGGCTCTGCGCGACGCCGGCAAGCTCGAGCAGCGCGGTACCCACTGCAAGCTGATCGCCCCCAAGGGCAAGATCACGATGCGCAACGTGATGGCGTAAGCTCTCGCAGCAGCGTGAAACGCGTGGGGAAACGGGTGCGTGCGTCTGTGTGTGCGTGTTCAAATGGCATCCGCAGCGTGCCGCGCGCACCCGTGCCCGAGCACCTCTGGGATGAACGACCTCTCTCGTCGATTGAACGCGATGTCACCAATGGCAGTC
>1198
AAAAGGAAAGCGAAAAGGCCGAAGAGCGGATTGGGTGAAGACCGAAATATACGCATACATATTATACATGTATACCTTATACTTGTATACATAATTTGTCTCTCTCTCCTTCCGTTCTTCTGTGGTGAAGAAGATCCGTCTCCCTCCGCCCCTCCCTCCCAAACAAAATATAACGGCGCACCGTTTTTCATTGCCTTTCATCGACGTCTAGGTGTTTGTGCGTCTGGTGCGCGCGCGTGTGTGTGCACTCGACCTACGAAACCTAAATCTCGTTGTGTGCGTGTGCGCTTTTCGTCTTCTCTCTTTCTCTTCCCTCTTCGCACGCATTTACGCATCCGTCTATCTCCTCTAACGATGAACCCGAACGAGAGCAACACGGGCCACAAGGTCCTGATAGCTGATCTGCCGATGATGTGGCCCAGCGATATGCGCCGCTTCGAGAAAGAAGGTGGGGTGTGGGGCCGACAGTTTAGGCAGCGGCGCCGTCAACTCACCTTTGCGCTGACCGTGTCCGCGGCGACGACGCTGCTCGGGTCGTGGTATGTCGTGATGCGGCGCAGAAACACGTATTTTGTCCTCTTCTCTACTTTCAGCGGCTTTTCAGTGCTCGGTTTCTGCGTGGGCATGTCGCTCGCCCCGCTGTGGTACGAGAACGTGGCGAACAACAAGGAGACGTCCATGATGCGGCGCGTGTGGTGGGCGAAGGAATGCGCGAAGCACTGGGACTACTCGCAGGTGAACAAGGAACGCTGGATAGCATCGTACCCCAAGGCTGCGTATCCGTGCAAGAAGATCGAGTAACTTAGCAGCAACCCAAACCTCTTTTTATTTTCTCGCCTGAGGTGCGGTTGCGTGCGCATGCACATCTGGGTGTCTTTCTCTCCATCGTCGTAAGTCCGTGATGCTCCGCGTATTGGCGTGTACGAGTGCTGCGGTGGTGGGTCTGAAGGACAAGGCCTGCTGTGGCCTCTGGTGGCTTTTTCTTTTTCCTCCTTTCTTTCTCTTTGTTTTTCGTTTCGTTCGTAGTGCCTCTGACGACGGATGGGCGGGGGGGCACACACCTCCGTGCGTGGCGTCTCACGGTCCTGTACCTCCCCCTCCCCCACTCTGTGGCGAAAGTCAGGCAGCCCCCCACCCCTACCCCTGCCAGTGCCGAGCCGCTTCCGGTGGTGACAGGGTCAGGTGCCTACCCCACAGGGGAGGCCAGCGCGACTCCTGTCCGCAGCCAGGCCCTGGACGGCGTGCTGCTGGAGCGGCCGGCGACTGTGAAGGCGCTTGTGCCGTCCGCGCGATGGGCCGAGCGTCAGCGCGGCTCGCGCGCACGCCACCCGGTGCTCGCTGCCTGCTGGCGGGGAGCCTTTATGCGACCCCGAGGGGGTGCACCCGGTGGCGGCGGGCGGGGCGCGGGTGGTGTGCCGACGTTGAGGCGGAGGCCGCGCCCCGGCGACTGTGGCGGCGCATTGCTGGGAGGCGTGTGTGTCCCGCTGCTTCGCGCCGCGCGATGACGGTCCTGTGCGGCCGGGCCGGGGGCCAGAGTGGTGGTGGGGGTGGCTGGGCTGATGCTCCATGGCGGCGAATGGCCGCGTTGAAGCAGAAAAGGACATTTTTTGTGTAGTGGTCACGACCGGCCTCTCTCCGCCTTTCCCGCCGACCCGTTCCAGTCGCGTACGCATTGGCATGCGCGTGTGTCTAGAATCATGCTTGCCCCCGGCGTTGCACGCACGGGCACAAACGCCGGCGTCGTCAACCCGCGCGGAGAGTATGAACGCGTACCCTTCCGCGCAGACACAGACACACACACACACGCACGGTGGGACACTCTAGAAGACGTTTTGGACGAGTCTGACCTCGCGCTTTCCCCTTCTCTGAGTTGGTCTGTCTGTCTGTAGGAGGGGTTTCCGTGAGAGCGCCCACGACCGAACAACGGAAACATAAAACATAGGAAGCAAAGAGCGATTGGAGCAGCAGTGGTAGCGCAAAGGAGAACCGAAAAAAAAAGATTCAACGAAAAGGAAGTGCAACACATGCGCGAACAGTAGACGTGCCGAGACAGGCACGCATGAGCGCGCCTTTTCGCCGTTGGTCGCCGATGGGTGAGGAACTGAGGCGGCTGCGTGGAAAATGTTCGTGACGTCTGGGCACTGCTGGCGTGCAGGTGCCCAACGGACTCTCTTCTCGCTTTCTTTTCCGCCTCCCGCCCTCCAACACGTACGGTGCACGTCATGATTGCCGTGAATGTGCATCGACCCCCCCCCTCCCCCCACCCGTAGGCATCTGCAGATGGGTTGTGTATTCGGACAACACGCATGCAACAGCAGATGGACTGCCTAGCTGCCGTAAAGGCGGCACTCAAGGCAGCAGCGACAACTACACACCTACGCACCAGAGCGCCTCTGCTCGCCTTACCTTTCGCATTCTCTTTCTCCCTGTCCTTTCTTTCAGCTCACCCCTCTCCCTCCTTCTCTCGTTTTGTGCTTTCAGGGCAACGCAACATTCTCTGTCTCCGTGCGCGACAAGGGCATCACGCGGCAGGCCGCACACACACACACACACTACTTCCTACACGCCAGCCCTTCCCTTTCTTTGAGCGGGCGATGGAGCCGCAACTGACCCGAAAGGAGGTAGACGTTGTTCTTGCTGAGCAGGAGCTGCAGGGCCAGCTGGCTCGTGTCTACTACAACCTCGTTTTGCGGCAGCGCACCTACCGTGCCCATCTCGACTACATCAAGAAGATTCATGGCATGATACGTGACATGGAAGGTCGGGTCGAGGCGCTAACGCCGTTTCACGCGTCTAGCTGGTCGTGGCGCTTGGATGGAAGCCCTCGCGGTGACACAACATAGTCCTACCGCACTTTAGACTACATGGCTCCGCGCCTGCGTCGTCGCTGATGTGCGTCCTCAGCCTCTGTCGTGCGCCCCTCTCCTCATCAGCACTGCTCTCTCTTTTTCGTTGTTTTTTTTTTCTATCGGTTGCATCTCAGGTGATGGCGAGCCGCTGTCTCTTCTTTCCTTTGCTTCCTGTCCTGCACGTGCGAGGACGAAAGGGTCCTTTGTGATCGCTGCTGCTGCTCCTCTTGCAGTTGCGGCTCTTTTTCTGTCTCTCTGCATGGCACGCGCCAGCACATCTGCCTGCCTGCCTGCCTGCCTGCTGCCACCTTCTGCTATGTCTTGTCGTCCGTCTTCTATCGCCAGCCCACAGAAAATGAACAAGCTGGAAAGAACGCAGAATACTGGGACGAGAGCACCCTTCTTTGTGAAACACCTCTGCTGCGCCAGCGACCAATGTTGCTCGCTAATGCATCTCCATGGGGTGCAAATCATCGCGTCCTTCCCTCCTTCTCGCCCATTCGTTTGTTACCTTCCTTTGTGTCCTCACATGCACACACAAACACA
>489
CAGCAGACGTTCTCATCTTCGGCGATCGACGGTGTTGGTAGAGGTGGGCGTGGGTGGTCGATGGCGCTCACACTCTTTCAAGCTCTTGAGCGCAACGGCTTTCCGCTATATCAGCAGAGCTACGAAGCACCGCTGCGGGCGTGTGCCTACGCTGGTCGGTGGAAAGAAGCCTTTCAGATGTTGGACGTAATGCGGCGCGATAACCGGCCTGTATCCGCCCCCGTGTACGCGCAGGCGCTAGCCTCGCGAATCGAAGCAGCCACCACGTGGGCAGAAGTGCGTCGGCTGATGCGAGCGTCCAGTCTTGCGGAGGGGCACGCGAGCGTCGTGGTACTCTATCTTGCAGCGCTGCGAGCCTGCATGCGGCTGCGCGACTGGAAGCACTTTGCCGAGCTGAACCGGGAGATGCGGGACCGCGACATTCCGGAAACGTACGACAAGATGCGACTGCTGATCGAGGCAGCCTACCTGCAGGAGCAGTACCACAGCGTGCTCATGCGATTTGCTCGGTTTGAGAACATTACGCAGTACGAGCGCCGCCGCGTTGTCGACGACAAGCGTGTGCGCCTCTATGAGGAGGACTTTGCTCTGCCCCCGGCACTACTAGACATGGTGCTGGCGGCATTCGAGAAGGTAAAGGGACACGCAGATCCTATGGTGGAGGCCGCGTACCAAGCCGCGCTGCGGCACAAGGAGCGGGGGAGTGGCGGACAGAGCCTCGCCGGCGCCCACACCGCCCCGGACGAGTGGATGTACTCACAGAAGGCCCGTGAGGCGCGTACTTCACCCGAGTTTCACTGAAATCTCTGTCTTCCAGATCGCAGCGAAAAACAGCCGCGCTGGTGTTGTGAGGGGCCGCGGGACATGAGCAACACTGTGCGGTCTATGCCTCTCGGCACTGCCGCGTCTGCAGAGGGGGCGAGTCGAGTGGGCATCGTGAACGCGTCTCTGCTTTCTCGCTCTCACGCTCTCCAGCGCTGATCAGCGAGGCGCGAAAGAAAGGTAGAAGGCTTCAGTCCTCCGCTTACCGTCTGCAACACAACACTCAGCAGAGGCACCCAAGGCGCTCTGTGCTGTTACCGAGAGAACGATCGACGTCGAGCAAAGGGCGAAGGAATTCCACACTCACGAGGGAGGTCCTCCGCAATCACTGTGGCACATACAAACCTGCGCGCATGCACCTCTGACGTCCTCGCTGAAGGCCAGAAGAGCTAAGCAAGCACGCTCACACGTACGCAATGAGAGGCTCTCCCCACGAATTCGAATGGGCATACCAGTCTCACAACAAAGCGCCCCGATGCGAAAGCGAAACAACACCGACGGGCGCGCCGTCTGCTGATGCAGACGCTCACACACGAGGCTCCATGTGGGTGCACGGTGCAGAAGCAGGTGCACGGGCCCCGCTGCGTGACCTTGTGACAGTTGACATTGTCAACGGGAAGGTGCCAAGTACTCCCTGGGCGTTCCGCGCGTCTTCGCGTCAAACTTTTTCTCCGGGTGAGAGTGCGTTTCCAATGTTGCTCGACCCTTTCCTTTCGAGAGCGCCCTTCACGTGTCTTCTTCGAGGGTTTCGGGTGTTTTCTCTTCCCACCCTCTCCGCCGCTTCGTTCGTTGGGCGGTGGGACTCGGAAGCCGTCGCCTCGTTCCTCGCAGCCCCACCCTCCTCCGCCGCTGCTGCCCATCTCTCCTTCCGCAGCGCATATGTCTCTTCACGCCTCTCTCCCTCTCCCTCTCCTCGCTGCTTCTGCCGCACCTCCTCGCCTTCTCTCGGCTTGCATTGCGTGCTACCTGAACGCACGCACACACATCGAATGAGCTCCTCCCTCCCCCCTGCCCTGCCCTGCCCTGCCCTGCGACCACACACGTGCAGATTCCTTGGCACTTGATTACGTTCAAAATGGACTACCCGAAGAAGAACCAGGCGGCGCCCGCGGAGGGCCAGACGGTGCGTCTGACGATCACGTCGCGCAACGCGAAGGCTGTGGAGTCTGTGACGTCGCAGCTGCTGACGCGCGCGCGCGACGAGAAGGTGACGATCCACGGTCCGGTGCGTCTGCCGACGCGCACGCTGAAGATCACGACCCGCAAGACGCCTTGCGGTAACGGTACGAACACGTGGGACACGTTCGAGCTGAAGATCTACAAGCGCATCATTGACCTTCACGCGCCGACGGAGCAGGTGAAGAAGATCACGAGCTTCACGATGGAGTCGGGCGTGGACGTGTCGATCACGATCCTGGACCGGTAGGCGGCGTGCATGCGGGCGCGGCCACACTGGCGCACCGCGCTCACGGTTTGCTTTTGCTGACTGACCCACTCCTCCACCGGTGCCGGCGCGCCGCGCGAGCGTGTGTGCTGCGGTCGGGGCTGCGCTGAGCGCCGTCCTCACCGTCCACACATAGCCATGGCGCCGCCGCGCGCGCTGCTGCCGTGCCCCGGCGTTGTCACTGTGCCAAGACTGATTTCCTTCTTTGATTCCCCATTGTCCTTCATTTTCCAATCCGAGGCATAAAACCGAGCGCGCAACGCCACGTGTGACTGCGTGGCACACGGTGTGTGTGTGTGTGGCCAGGTGCTGGTGCACCCTGGCACGGGCGAGATGCCTGTGTAGGAACGGCGATGGCGTTTTCAGGAGATCTATACTATTGGAGGCAACCGTGAAGGCGGTGAGCTCCTTCGAGGAAGCGCGCCATTATTC
>525
CTCATGGGCGAGACAGACGGCGAGCCAAAGGATCCATCGTACATCTTCAAGCTCTACTTAGCCATGGGCAGCTACGAGAAGGCGGCGAAGACGTCTGTCATCATTGCGGCAAAGGAGCAGGAGATGGGCAACTACAAGAGCGCGCACAAGACCCTCGTGGAGGCCTACAGCATTCTTCAGCAGAAGAACATGCGTGTGCCGAACGACCTACGCCGCGCGCTGATGCTGCTGCACTCCTACATAATCGTCAAGGACTTGCTCAAGATCATGAAGAATGAAGACACGGCGTGCCGCATGCTGCTGCGCGTGTCACGCAACATACAGAAGTTCCCGAAGCACATCGCCACCATTGTCACCACTACCGTGCTGCAGTGCATCAAGTCGAACTTCAAGAAGTCCGCCTTCGAGTACGCCTGCTTCCTCATTCAGAACGAGAAGTACCGGACGGAGATGACGGAGAAGTCGCGCAAGAAGGTCGAGGGCATCGTGCGCCGCCATAGCAAGGACGACGCTGTCGACCCAGTTGAACCGATGCTACCCTGCCCCTACTGTGACGCGCCTGTTGCCGAGACGGAACTGGACTGTGGCGCCTGCAAGAACACGATCCCTTTCTGCATTGTGACGGGCAAGCACATCGTAAAGAACGACTACACCGCGACCCCTTGCTGCGGCTTCCCTGCCACGTATTCGGCCTTGATGACGCGGCTGAGCGAGACGCTCACGTGCCCGATTTGTGGGACAACCATTGACATTAGCAAGGTGAACCGTGAGGCCGAGCCGGAGTTGAAGGCGCTTCTCTAGAAGGGAAAATGGAATATCTGCAGAGGTGATGGTGGATTGAGGCACGGGTTGCGCGACGGGAAGCAACGTCGACCACTTCGTGAACAACAGATGTACATACAGTCGGACAGAGTGAGAAGGCCAAAAAGGGTGGTGTGAAGAGGAGCACTTCCAGATGGAAGGAACTGGTGTACCACTGTGCGCGATGCACGTCTTCTTTCGCGTGTATTCGGTGCATCTGCACCGTGTTCTGTTTATTTTTTTCCTTCGTTTCTTTTGTTACGTTTTGACGCGTTGCGCTGGCGAGCAGGAGTGTCCTCTCCTTTGTGTTTGCATTCCTTACACAGGCGCGCATATGCTCTCTCTCTCTCACTGGATGCTTATCTACCGTGGACGATTTTAGAAAAAAAAACAAAGAACATGGGTCACATCTCGTCGATGCGCATGCGTGAGCATGGCCGAAGTGTCGCATTCCATCGGTGCTTTCCCCTTATCCCCTTCGTCTTCTCTCCTTTCTCTCTCTCCTCTCTCGGTGATCTCGTTTTGAGACCGCGCAACAACGGATACTGTGCAGGAAGATGAGCAGCCTGCCGTCGCGGACATCCACGCTAGCACGAGCTCTCCCCATGCGATAAGTGCCGATCAGCTCAGCTGGCTCTCTGGGCAAATCCGATCATGATACGCACGTTGAGCCCGGTGATGTCGCCTCTGGCGCTTTTCCTCTCTGAAGCCCTCTTTGTGTGGCATTCAACGAAGATGCACTTTCGGGCACACTCTTCTTCACAGACGCAACCGGATGCGTTCTCTCCCTCTGCTGCCCTTTCTGCACCCCTTTTCACCTCTCGCCAATCCCCCCTTTACACGCCGCTGCGCTTCTCTCGTCCACCACCACTCTCCACCACACAAGAAGCCTTTCAGTGTTTTCGCCTTTCACGAGGTGCCCTCCCGCTCACAACTTCCACCGTGACAGCGCCATCTCGCCGTGGATCCCACCGGCCCCCTTGTCGTCCACTTCCCATTCGGTTGTTCGCCTCTCCGTTTTCTGCCGGTTGTCATTTGTGTTGCCTCTACTTGTTTCCTGCCGTGGCCTCACTATGTGGTTCCCACTGGAGAGCAATCCGCAGGTGATGAACCGCTACATCAGCACCTTGGGTCTCACAGAAGCGAAGGTGCAGTTTGTGGACGTGTACGGTGTGTCGGACGATCTACTTGAAATGGTGCCTTCGCCGGTGCATGCCGTGCTCCTCGTGTACCCCATGTGCGAGGCCACGGATAGACGCCTAGCGGAGCAGCAGGCTGCACAGACAGCGGAAGTTGCGGCGCTTCGCAAATCACACCCTTTCTTCTTCACACACCAGCTCGTCCCGAACGCGTGCGGAACCATCGCCATCGCGCATGCTCTTATGAACAACCGCGATAAGCTCGGTGAGATCGCCGCCGGCAGCATCCTCGACGGCCCGTGGGCGAAGGCGGCAGAAACGTCGGAAGATCCCCAGATCATCGGAAAACTTATTGCGGAAGACACGAGTCTCGCCAGCGCTCACGCCGCTGCTGCGCAGGAGGGCGCGACCGCCAACCAACACATCGACGCGGACATCGACCTTCACTTTGTCTGCTTCATCCCCGTAGGCGGACGCTGCGTTGAGCTGGATGGGCGAAAAGAGAACCCGATCTTGCACGGTACCTGCACCGACAACAGGTCTTTCCTCACCGCTGCAGCCGCCGCGATACAGGAACGCGTAGAGCTCAACCCCAGCTCCTACGAGTTTGGCATCACCGCACTCGTGAACAAGTGATAGGCCAGCCGCGCATTACCACCTTATTGACCCTCTGTATTCTCCTCAGTCTCGCGCTCCCCGCACGCCTTGATGACGGCGGGCCGATGAGGAGGGGGT
>299
ATCCTGCGCAGCCACTCTGGCATGCTCGAAGACGACGACGACAAGTCCGACGAGGAGATGCCCGACGCGGGCCAGTCGATCACCGGCGTGAGCGAGTCACCTGCCATTGGCGCTGGCGGTAGCGCCTCGCGGAATGCGACGGCCGTGGCTGGCCGCAGCACGAGCGCGTCACGCGACAAGCAAATTAAGATGTCGAGGCATTCGCGCAGCAACTCGGAGCTCGAGGCGCTTGCGTCGCCGAGGATGCCAAACAGCAGCCACCAGTGCACAGGGGACGGCGACAAGCGCCGCTCTCACAGCCGGAGCAAGCGGGACAAGAGGGCCGAGTCTGCCGCCGCAGCATCGGCTGAGGAGTCGGCGGGCTCCATGGTGCCGGCCCCCAACCTCTACGTCCGCAGCGCCAGTGGAAAGATGCTGCCGGTAGACACGGTCAGCACCGTGGCTCCGGTTCCTGGCGCGTCGTCGACCCCGTTGCCGCGCACGGCAAGTAACGCGAGCGCGCCACCGCCGAGCACGGTTGTCGAGGTGTACGAGTACGAGAAGAAGGTATCGTTACTGGGGTGGGGAAAGCGGTACCTACCGTCCGACTGCCCCGCGTGGCAGGATGTGCACGGCCACGAGGTGCCGAGCCGGCATGAGATACGCGCGCCGGCGGGGTGGGCCTGGACGACCGAATGGACCGTCATCGGTGGCGACCGCGACGGCTGGACGATTGTGAGCAAGGGGGAGCGCAATCTGCGGCGTCGCATGTGGCAGAGGCGTCTGCTGAAGCAGGTCGCTTCGCCGCCGCCACACAAGTAAGGGGGCAGGCAAGCAAGGAAGGTCAGGTGAGGGCGTCTACCTAACTACCGGGAAAGGCTGCAGCCGCATGTCGGTGGCACCCCAGACGTGTTTTGCTTTGGTGCTCTCCTCCTCTTCCTCCTCTCGGCATTGCTTTTTCTTTATCTGTTGCTGGGCTGGTGGTGGGGGTGCCATCTGAGGATGGGCGCGAGCGCGTGAGTGTCTGTGTGCGCCGTGGGCTGAAGGGCGTTTGCCTCGCCCCCGACGTACTGTATCGCTGCCTATCCCGCTATCTGTGTGCGCGCACACACACGCAACAGCAACAACATCATTACTCCGGCCGACGAAAATCAAACTTGATTGCGTGTGAAGAGGAGGGACGACGTGGAGCGGTGGCCGTCAAGAGCGGCCACGTTGTCCCCCTCCCCTCCCCATCTCTCGCGCGCGCACACGCCTGTCTTGTAGTTCTGCTGTGATGTCGGCTCGGGTGACCGCCACAGCGTCCTTGCGCTGGCACCGTCTTCTTCTCTCCCTCCCACTGCTGTCATGGTGGGGACCGACAGGGGAGGGAGAGAAGCGGCGGGGAAATGGATGAGCGGTGCGCCTGGTATGCGAAGAGCGCCCTTTACATATACGTCCCTCTCTGTTGCACCTTTTCCGCTCCTGCCCACATTCCCGCATGCGAGTATGGTTGTACGCGCACGAGTGCGTGTGTGTGCGTCACCGCCTCTCACCTGGCTCCACTTCCCTCACTATCTTCTTCCGCTTCTCTTCGCCCTCTCTTCGCAGTGGCTCTCTCCGACCTGCTTCTGAACGCGCGCACCCACCCGTACGCTTCATGGGACGAGCACACACCTGCACACAGCCTTATACACGTTACAGATACACAGTCACCGCTTGACGCGTATACACGGATATACATCACGCGCGCAGCGAAAGGAGAAGGACTCAACAGTGGCACCACTTGTGTGGCGGAACGAACATACACTCAACAGACACACACTAATACGCAGTTCACCACAGCAGCACCATCATCGACATCGCCGCCGTTGTCTCTCTCTCTTGCTTCTGTTGCTCCCCTTCCTCTCTCCCTTTCTCCCTCTTTCCGTGAAGCCGCACGTCGCTTGCCACCATCGCGCGGCCCCCTCTCTCCTTCTGCGTGAGCTTTTGTCAGAGACATTGCCAAATGCCTTCGGTCCCGTTAACAGCGGCGGCCTGCGACGCCGCCGGGACTCCACCAGCGCTCTTCGAACCACGCAAGCAGGAGCCGATGCGTCGGCACCGCCCTTCCGGCAGCACGCCAGATCGCCTTCAGGAGGCGTTACGAGCTGACGCAAGCCTACCGAGTGCGGCACCCACGCTACAGAGCGTCGGCTCATCATCGTGAAGGAGGCTGATATTGGGAGGGATGTGGACAGGAATGTGGGGCACTCCTCCCAGCACTCTGTCCCTTTCACTGTCTCCCGACCCCTCTCTCACTGCTGCCCCCCCCCCCCCCGTCTCCCTCACCAGTTGAAAGCGATGCCCCGTGTGCACGGGTCGACAAGAGAAGAAGGTTAGGGCGATGAAGGCTCGCGTCTGTCTGCAAGGTGCGCACCTGTGTGTACGTGTGTGTGTGTGTTTCCGTGGTGTGTGTACACGCCAGGGCCGATGAAAGTACCCCCTCCCTCCCTTCGCACACACACTCACACAGGTGCGCCGAGGCGTGTGCCCCAACAAACCCTGTTTCCAGCCGCTCTCTCTCCCCCCGGTGGGCTGCATTCTCTGAAGGAGCGCACTCTCTCCTTCATGTGTTGTGCGTTCGTTCTTTGCTTCGTTTCACTTGTACCTTCCCTTTACGTTTTACTCGCCACCTCGAGGCAGTGCGGCGGCACGGCATCGATGCGGCGGATGGGGGATGGGAGGTGGGGCAGACGACGATGATCACGTGCCCCCTTCACCCCCATTGCTGCCGGTGGGCCTCTCCACTGCCGTGCATACCCCTTCCCCGCCCTCCCTCCTCTTTCCTCCCCTCCCCTTCTCTTCCCTACGCGCGTTTTTGCCCCCTCTCTCCCTCTCTCCCTCTCTCGTCCCTTCTCCTTCGTCAGATGATACGGCCGATAGCGCGGAAAGAAAGGGGGACGGGGGCGGCGGGGGACTAGGAAAGCCGCTGCGCGAGACCGATACACAGCGAAGGGAGGGCGGCGGGGATGTGTGCTTGCCGAGTACCATGGCCTAGACAAGTTCGTGGCCAACTGCCGCTGTTGCCACTACTGCCAGCTTTCATTCGACCATCCGCATCCCCTTCGTGGACACTTGGGTTCACCTATGCGTATGCGGCGATGAGTTACATGGCGTACACGCAACTGTGCGTGTGCGTGTGCTTGCCTACATGCTTTTTGAATGTATTTTGATGTTTGCTTTCGGGGGTGGGGGTCTCTTCTAGATGCATACTGGCTGCTGGTTGACGAGAAATAGCGGCAACGAAGAAGTGTGTGTTGTGCGCGCCTCTTCTCCCTCCTCTCCCTCTAACACGCCGCCGCTCGCAACTTTTGACGGGGGGATCGGTAGAGGAGGAGGTGTGTGTGTGTGTGTGTGTGTGTGATGGCACAACCATTCCCGGAAGGTCTGCAGATGTGAACGTGGAGGCGATGTGTGTGTGCGCGCGTGTGCTTGTGCGGTGAGAATGCGGCTGTCACGCGGCCTCACAAGCTGAGATGGAGTCCCCCTAAACTAACCCCCTTATCCCTCAACGAACCCGGCTCCACAGACACAGCTACCACACCAACTGTGCGTATTGGTGTGTGCGTGGGTGCACATCTTCAGTTCCATCCGTCATCCACCCTTCCACTTTCCACCGACACACACACACACACACACATACACACACACACACGCACACACACAGCGCTTGCGGCAGTTCCTGAAGTGCTGCTGCACCGGCTGCTCCTTTCTTTTTCTGTGGGGACTTCCCTCTTCTTCTATGCCTTTCTCACCGCCGTCTTCACAGTCTCCTTGCCATCTTCCTCTCCACTCCTTGCTCTTTTCTCTCCCCTGAGAACGAAAGCATACCCACACAAATACACACACACACACACACACAGGAAGAGACGTGACTCCGACGTGCACCTTACGCAGAGCGCACTTCCATACTTGTTTTCTTCGCCTTCCCTCTCTCCCTGCCTTGTCGCTCGCGTGTGCTCTCCTCGCCCCCTCCTCCCCTGTGGCCGTTGTCTGCTTCTCTCTCTCACCTCCCTTTCTTCGATTTGTGATTGGCGCTTGCGTTTCTGTCTGTCCGTGTGCGTGCGTGCCTATCAGGGCATTCACTCGTTGTTTTGCGTTCTCATTCACCGCCGTCTGCCCCTCCCTCCCTCCTTACACACAGACACACACGCGCCCATGCGTACCATGGCGCAGTCCTCTCTCTATCCCTCGCAGCACCGCGCTCTGCGGGTTCTCGAGCTTGCCTGCCCCGGCTCCGACGCAGACGTGCGCGAGAACTGCGCTTACCTCGTATCAAAACGTCGCATGACGATCGACGAAGCAATCGAATATGTGAAGGGCGAAGTGGAGAAGGGTAAGAGCACTGCCGCCACCGCGATCACGACGACGACACCATCGCTGGAAAGAGCTAAAACAATGAGTGCAACACGAAGCGCCGTGGCGGCGCCAGTTGCAGCTTCAGCAGCCTCCTCGTGCAGCCCGTCCAGGTCATACCTACCACCGCCGTCCTGTCCGCGTCCGCGTGCTTGTGAATGCGAGGGCAGCGATGCTGGCGCCGACAACGCCGGGACGACTTATTATCAGGGGTACCAGTCAGCGCACACGCGGCCGTCGACGACCACGGAAGGCACCACGACCGCGACACGCGCGGTGCCGGTCTCGGCGAGACCAACGGCAGCACCGCCGTTGACAGCGGACGCGCCTCACAAGAATCGCACGCCGGCTCGCAGCACGACACGCCGGCAATACACACAGGGGGCATCCGCCCTGACGGTGACGCCGCCTGTGGACGAGACGAGCCCTCAAACGCTAATGAAAGGGCAAAGTGAACACCGGGTCTCGGATGGTACGACTGACGGTGTGACCGGGTCGGGAGTGGCTGCGTCACGCCCGCGTAGCCGAGGGCGACTGGACCAGAAAGACGGTGAGCTGCACGATCTTCGCGAGGCCTCCGCGCCGATGGCCGAGGGGCAGCTC
>2015
CATCGACAGGCGGCACCGACGTCGTCTTCATCGTTGGCGGTCCTCGCCGCCGCACCGGGCGTAGACGCGGGTGCGAAGACGCCGTCACGTGTTTCCTCGCCGCGCTCGCCCAGTGAGCGCTGCATCGCGCCAACTGCGTTGGCGGCCGGGCGGCGGCGCGTCAGTGATGGTGCGGCGACAAACTCGGCTGAGGAGCTGCGCTTCTCGCGCTCGTTTAAAGCGAATTGCAGCTACAAAACGCTTTCCTATCAGGTGATCGGCATGCGCCCTCTCAGCGACGACGTGAGTGAGCTCTCCCTCGTTTCTGCCGTCAACAACGCGACAGTGGCGACGGTGATGTCGGAGTGGCCGAGCGGGAATAACGCGAGCAGCTCGGCAATGTCGCGCGAGAGCACGAGCATGCACGCGAACGACGTGCTGCCAACCACTGCAGCTGCAGAAGGGCCCGTGGTAGGTGCGCGTCCGTCGTACGCGACCAGCTCCAATGCCGTGCACGGCAGCGAGGAGGATGAGGCGAGCAGCGATACTGCTGCCGTGACGGCTGCTGTGCACGTCAGTTTACCATCGCGGTTGTTGCTGCGCCCGACGCACGAGCGACGCTCAGCTCGGTTGCGCGAAGTGGTAGGCGATGGGCGGCCGCTTCGCGTTCCCGCTGTCGTGATACAGAGCAACGCCGACATCGGCGAAGGCCACAATCACCCTGACAGGGGCGACAGAGATGACGGCAGCGACACGGAGGCCAGCGCGAACACGCATGCGACGTCTGGGAGCATGCTCTGTCACTGTCGTTCACCGAGGTGATGGCCGCCACGCCGACGGCGCTGCAAGGGCGCCTCTTGCCCGTCATTGCCTTTCACTCTAGCACCACCGGCCGCTCTGAGTGGTTTCAGGACGTGACGTCCCGGGAAGACGACCAGGGCAGCCGGTGCAACAGCATCTCGGCGGGCAGTCCTCGGTCGATCGTGAGCGGCGCCACCAGCCGTCCTGGGGGCCGGGCGCGCCACAGCAGCGACCCATTTTCTACGCCGCTGCCGCACACGATGGCCACGCATCCTGCGCGGCAGCGGCGCTTGACGCGAAGCGGCCGCCACGACAGCACGGCGACGTGGCTTTGAGCGCAGCTGAGCCACGGCCTCTGGCGGAACTCCGCAACAACCAGCATTGGCCATCTCCCTCTTCGAGGTGGACCTTCCAGGCCTCCTCTCTATGACAACCGAAGCAGCGGAGCGACGCGATCGTGAAGGCGGCATCGGCGCCCTCGAACATGCTCTCACCACTGAGCGGCGACGGATGCCGCACCCTTCCTTCTCCTATGCGGCCGCCGCGCGCGTCTCGTCGAGGCAGCTGTAGGGGGTGAGGCCACCGGCGCGCACAGGGTCTTCAGCGATAGCGGTGGTGTGTGGCTGTGTCCTGTGTCGCCGCTGCTGCCGCATCCGCCCACTAAAGCGCAGCTCGGCGAGCTGCGTGCGCCGTTATCGTCGTCTTGGGCCCAACTCCTAGCGATTACTGCGGGAGGCGACGCAGTTGTCGACATCCGGGTGATGGCTGCTGTGCTGCAGACACAATGCAGGACCGAGCATCCGGCGCGACGGTCTTTGGACGCGGTGTGGCAAGCATCGATGCGTTGCCGTGCGGCCGAAGGGGTGGCCGAGGGAGAAGTGCAGGGAAAGGAATAACGGATCGTGGCAGACGGGCGGCGCGTCAATGAAGCACACCGTACAAAAAGCCACTGCAGAACCGGCGGCAGCAGCAGCGGTGGCGGAGCACGTCCCTGCACGTTGCTCCGCACTCGAGTGGGCGCGTTGTGCCACAGAGGCTTCAACCCATGTGGAGAGGTGATGAATGATGATGTGCACATTGGCTTCTTTCATCTTTTTGCGGCTCCGTCCGCACGCTGCTGCGATAACCCCTCACTCTCCCCCGTCCTCGTGGTTGTGTAGGCGTGTGCGTGCAGTGTTGCCTCCTTCCTATATATGTATATACGTGGGATGTATATGCGTTTTGCTCTTCAAGTAACCGGTCGTATCGCCCTCTCCCCCGACCGAATTGTGTAGGCCTTGCTGACCGCCCTCTCGCCGTGACGAGACGGCGGCGGCCGTTGCCTCTCTCACGCTCTCCATCTTTTCTGATCGGTTCTGTCGTGCCTTGCCCAGCCGTTGAACGACGGTCGGTTGCGTAAGTCGACATGGACGCGGACTGTAGACAGACTCGCCCATTCCTAAGCGATTTGAAGAAGAAGGCGGGCAAGTACACGTGCCGTTTCTCCTTGTCCAACGGCGTTTATGGGTTGGAGCTCACGCGACAACAGGCCTGATGGTGCGGTGCGAGCGCCTCTTCATATTTTCTTTGGCTCCCGTCTCACGTCCGTGTGCACGGTACCTGTGCGCGTCTCTCCGTCTGTGAAGGGGACTTCCTGGAAGATGCGAACACCCAGAGCTCACAGACGATGTACACAGCAACACGTACGCAGTGTGACATCCCCGCCTCCGCGTTTCTCCTTGTTCATCATCGCCACCTTTCGCTTTTTTTTGTTTGTGTGTGTGTGTATACGTGCGCGCTGCTAAGCGCCGATCATCGTTTTTCTTGCGTTCTTTGTGCGAGGGTCGCTGCTGCTGCCACTCACTGCCCTCTCCTCTCCATCTCTCGCTATACAGATAACGTTATATATATATATATATAACGAAGTATCCCCAGATGCCCATGCATGTGTGCGCGTGTGTGGGCACCGGCTTTACAACGTAAGTTTTACTTTGATCGTCCGTGGTGTTATCCCGGATGCTGCGGATGCTGACGCGCACGCCAGACGAGACCAAAACACGACGTAAAGAGCCAGAAAGGAGCTGCCTTGCTGGGTCTAGGTGCAACTGAATGCCCAGCGCGCCCTGACTACGGTGTGGCGTGATGCTTGGGTTAGTGGTGGTGGTGGTGGTGGTGGGGAGAGATGAGACGGCTGCTGTCTGGGTGCCGACACCAACACCCGTCGGCATACGCGATTTTTCGATGTGAGTCGATTCACAGACGGCGTGCGGCGCTCCCTTCCCCCTCCCCACGTCCTCACGGCCACTTTCTGTTCTACGCGCACATTCCCATTGAGAGCCTGCAATTAGCGGCTTTAGGCATGGACTGCAGGGACATCCAGAGGGGTTGTCTACGTCGCCTTGTCTACGCAAGAGCACGCTTCCATCGCCGCTGCACACCTACAGCTCCATATTGGCGCTTATGCACCTTGAACGAGTGAGGTTCCTTCCGCAGGCAGAGGGCATCCTCTCTCTGTAGGCGGCGCACCCACATACAACCTCTATCGCCTCCCTACGCCTCTCCCCTTCCCTCTCTCAACGTGCCCTGAGGCTTCTCATCGCATTCCTCTCTCCCTGCACATCGACACCCGAAGCCACACCCACGCAAGCGAAGAGACGCATCCAGGCAAACATCAGCAGCAGCCGAAGGAAAAGTGCAATAGAAGAGGTGCCCTCCTTCTCAGACTCCCGCAGCGAAGGCGTCCGACCCGTGCAGGAGGAGACCCTACACTCCCTCTCTCCCTCCGAAAGGCCTCCTCTTCGCGGTCCGTCCACGCCATTACCGCTGGAGCCGACTCATACCCACGGGCACAGAGAAGGGACAGACACAGCCGTGTTGCTCCCCTTTCTCTGCTCGGTGGCGTAGTTGTGAGCTTGTGCGTGCTGTTCGTAGCTCCTCGGCCACCGTCTCTTTCTGTGCACCGCGCCTCAAACCGCCACTGCGGCGTTGGGGCATCCTCGTCGCCGTCCCTCGTTGCTGCTGCTTCGGTTTGCATTGCCTGTGCTCTCTCTGCTTTTAACTCACCCGCTCTGCAGGCGCGTCGTCATGTGAGCACGCTCGCGCATACGTCTGCGTCTGCTTGCATGTCTATGCGGGGGTGGGGGCCGATACGCTGACGGTGTGCGTTGCGACGGGCGTGAGTGGCTTGCTGTTGCGGCGTGCACCCCGTCCACCGGTATGCATCCATCCGTCACACCCTCTCAACAACGAAGTTTGCCCCACGTCTCCATCTCCCTCCTCCTCGTTGTTCTTGGTGCGTTGCATTCCTTGCTGTATGCCGCCTCGTGCGGGTACCCTTTTCCGCATATCTTGTCTTCCGCTGGGAGCCTTGCCAGCACTGTGCTTGTCTGCGTGCCGTGCGCGCACGGGCGTGTCCGTTTCTGTGCGCTTGTCTGTCGGCGCCTCTGCTGTGCGGAGCTTCGCGCTCATCTCTCTGGCTTCGTCACTGCTTGTTGGGATACGCGCTTGCGTGCCGACTTACAGTCTCGCGCACGCCGGCTCTCCCTCCTGCTCGTGTCCTGTCGCGCTGCTCACTTGCCTCATCTCCACCCACTGGCGCACGCACACAGGTGCATGTGGACACAACATCGTACAAGGCAAGCCACACGTGAAGTCCCCTTCGCAAGCCGTTCGGCTGCACCCCCTTCCTCCCACCGAATGTGGCCTTCCCAGGCGCAGCAGAGGCTACCGCGACTGCTACTCGTCGTTGTGGGGACGGCGACGGTGGCGACGGCTGCGGGCGAGACAGCGGACGGCATCAGTCATGATTTTTGGTGGTGGCTCGCCCTCGGGTTTTCCGGCTTCTTCATCGTGTTGCTCATATTCACGCTGCTGTTCTCCTGGAGCCGCTCCCTCGATGCGTCTGTCTCGGTACCAGCATCGTCGCTCCACGGCAGACGCCACCAGCAGAAGCAAGACAACGTAGGACTTTTCGATGGCGCGACCTTCGTCTCGCCAGCCATGACTGCGATGCGTAATGCCAGCACCGGTATGGATGGCACAAGCCACGGCCCTGGTGAGGCTTCTGTGAGCTTGCTGCAGTACGCGGATCATACGAACCGTTGCGAAAACGCCGAGATGATGGCGGCCGCCCTCGAAGGCGGCGTCACGCCACTCTCGCACTACGGTGAGCCTCCAGCACCGCAGCCGCCGGCGACGACGACCGTGCTCTTGGCAGGACACAGGCCCAAGAAGGTAACGCCGGCATCGTCAAGACGATCACTCGACATTCATTTTCGCAGTGCTGCTACCGTGGCTCCGCGCGCTGCGTTGGCTACTCCGCCTGCCGCCGCCAGCCTTCCCAAACAGCTTCGGTCGTTTCCTCGAGCGCAGCGGCATCGTTGTCCAAACGACCTGGGAGAGGTGACGCCGGAGGCGGACGTGGATGTCGCTGTCAGCTCACTAGAAAACCCGCTGACTACCACTGACCTTCACAGAGCGGTGCCGAAGCTGCTAGCG
>528
ATGACGGCAGCCGCCAAAAAGCGCAGGCGCAGCACGGCGGTCACGGCGGCGCCCAAGAGCCATGCCACCACTATCGCCGCCAAGTCGTCGTTCTCTGGAAAACGCACCCAGACAGGGCACAAGGGCTACCTCGCAGCGGTGGACGATGAGGCTGCAACCGCTGAAGAGGACGAGGACGTCGCAGAGGACGACGAAGGTGCGGACGAGGAGGCGCGCATGCCGGTCAAGGGCGGTGCAGCGGCAGCTACACGCAAAACACATGCCCACGGCGGCGTGACAGGAAGGCGGACGGGCAAGGGCGCTATCGAGCTCCCTTCACGCACCTTTGGAGCCAGCGGCCGCAAGCAGCGCGCGGGGCGCGTTACACCTAGAAAAGGTCGAGCGTCAGCAGAGCCGGACGACTATCATGACGACGGGGACATGAGCGCCCTTGAGGAGAGAGAAGACGGCATCGAGGAGGGCGACACTGCAGCAGGGGGCGAGGACGACAATGCCGTATCTGCTGCTGTTGAAAGGCGGCGTGGCAAAGCAGCAGTGAAGCAGATCCGCCCAGCCGCGCCGAAGAAGGGCGGAGCCATGCGGCCTGTCCGGCACGACTCCTGGGATGTGGGTTTCAGTCGGCGGAGCCGCCACGACACCGGCGACGGCGACGAAAGGCACGAAGACGCAGTGGAGGATGAGGAGGCGGCAGAGACTATCGATGAGGACGGCGAAGAGGACGAGGTGGAGGACGTGGCACCACCGCCGCCGCGCAAGAAACTGAAGAAGCCGCTGAAGCGTGCAGCACTGAAGAGGCGGTAGGCGATCAGCATCGGCGAGAGGACGGCGGGGAGGAGGAGGATCACACAGCCTGCGCCAGCAATATTCACGCGCGCGGGTGCACGTGCCATGCCGCATTGGATGATGACTCTACCACTCATACAACGCCCAGTAAGGTTTCCTCCCTTCCCACCGTGAGCGGCTGCGCAGCCAGTACCCTCTCTCCATCATCCGACACGAGAACATGATAACGAGACGAAACAAAGGAGTACGCCGTCATCAGTGCGAGCGATGGGGAAGCGAGAGGTGCTTCATTGCGGAGCATCTGTGCAACCCTCTTTCGCCTTCTCTCTCCGTCTATGTTGCTCCTGCTGCTCCCCTTTCATGTGTGCCTGCATGCGTCTGTTCCAGGGTACGCGAACGATGTCGGCGCACCCCCCCCCCCGCCTCACACTCTCTGCACCTCTGTCACTCCCTCTGCCTCTGTGCGTGTGCGCCGTGCGTCATTCCCTCTTGTGCTCCTTTTTTGACCTTGTCTCCCTAGACGGCCCATTATAGCCGTTGAGCTACTTAGCTGCAAAGGGAAGCTGATCAGTGTGCTTGCATGCGCCCCTGCTGGTGTCTGCCCGTGTGCGTGCCCGGGTGGGTCTTCCTCTCAGCATACCGCGAGCGTGAGCGCGGAATGCGAGGAGGAGGGGAGACAGTTGTCGAGGGAGACAAGAGCTGACTTTGCCGACTCGAGCGGGCTTCCGTGTGTGACTTGCACCGCTGCCTCACTGAATGTGAGAGAGAGCGGCCGGCCCACAAGATTATTGCCCTCCACGTATGTTCTGGCCCACCGTCATGGGCGCTATTCGAAGGTTTTGACGCCGGCCACCCACGTGCCACTGACTTGCTCCATCGACTTCCCAGCATACGAAAACAGGAACCACTGCTGTCTTCCTCGCCTTCTGTCTCCCTCTTGCCTTTCCGCTGTTCTCTGCGTCGGCCTCTTCCCTCCATCCTGCCATCCCCCACCGACTCTCTTTGCACGCACGCACACACACGTGCGGGTGCGCAGATAAAGCCAACGCTCCCTGGCCATCTTCCCTCTTTGCAGCCCTCTGCCCTTCCGCCCCACTCGCTCCCTCTGCCACCGAAGCCGCCCCGCCTTCTTCCTCTCGTTCCTTGCTTCGCCGCGCAAACGCCGATGCCCGCTGTGGTGCGCTCGCTTCTCCCGCACAGCATGCGCCAGATGTGCGTGCTGGTGACCGTTACAGCGCTGCTGGCTGTTGCGCACCTGCCCACCCCCTCACGCGGCAGCGTGGAGTGGGTATTGCAGCAGGTGCAGGTGCTGCACCGCCACGGCTCGCGCTCGGCGGTACCAACCCACAACACAACGGCCATCTGCGGCTCGACGCCGTGCGGGTTCCTGAACCCGGAGGGTGAGATGATGATGCGGAACGTGGGCAGCTTCCTGCGCACACGCTACAACACGGACGCGACCGTTGTGGATGAGCCGTTTCTGCCGTCATCGGACTACGATCTCACCCTTGTGGAGTCGCACTCCACGGATGTGCAACGCACGCTGCAGAGTGCACATATGTTCCTTGCTGGGATGTTCCCGAACGAGAGCCGGCTGATCCCCGCCATCCACACTGTGCCAATATCTCAGGACACGATTCTATACACTTTCTCGCAGCCTTGGGTTGCGCTGTATATCACGTACGCAGGCGCCGCTCAGTCGGCGCGCATGAACCCCACGATTGACCGCTACTTTCCCGACTGGACGGAGCTCAGGGATCTCGGTGCGGCGGTGTGGAGTGAGGGCTACTGCTCCAACTTCACGACACGCCTGGGCTGTGTCCTTATGGTGTATGATATCGCCACTGCGAAGCTCGCTGTGGGCGAGTTGCCAGCCGCTGTTGCCGCCCGGTACGACGACCTGCATGAGATTATCGCAGAGAGTTACCGCGGGTTGTGGTACTACGACCCCAGCAACTCCTTCTCT
>1232
TTCACAGGTAGTGGGGGTGGGGCCCTCGTGGTGGAGATGGCGCTAACCAAGTTTTTCGGCGTTGTTGTAAACAGGCACGTGAGAGCCCCCGAGCTGTGGGCAATGAACTACTTGTTACACTGGTACGGCGTCGAGGAGGGTATCATGCTGGCGCACGAGGCAGATGCTGTCGATGGTGAATTCAAGCAGCAGGGCGGCGGCGCCTTTGAAGAGCAGTTTCTAATAGACGAGAACAAATTGGTAGTTTCCCAGGTCCTCGTGCCGCATTGCTGCGACATAACGCGCTGTGAGGAGGCGACAGCCATGGCTTTGGTGGAGGCCTGCGTTCGCTGCGAAGTGACCGAGAAGCGCGAGACAGAGGGTGCATCTCCAACGTGGCTGGGGACGCCTCCAGTCTCGCTTCCGCCGGCGTATCGTCTTGCTCGCAACGTGAACTACTACTGGAAAGAGGCGGCCGAGGATAAAATAGGCCGCATTGCTGGTGAGCTTGATGGTGTTATTTATGACGCCGCCACCCACCACGTTTTGTTTGTGCTGGAGGCAAAACAGAACATTGCCGTTGTAGGCAAGTCATTCAAGCAGAAGGAACGGCTGTATAACGCGCTGGATGCTACATGGAAGACTTTGTCGCACGCATCTCAGGAGGCGGCGCTGACGGCTGTCCAGCAGTCGGCCCAAAATGAGACCAATACGGCAACTGACACTGCCGCAGGTCGGAATGCGACCTCCGCTGTAGAAGCCGCATGCGCGGCCTCCACTAAACTGCACACCGACCCGGTGGAGCTTCCCTTTTTTTTGTGACTCCGACGCCAGCAGCGGAAGCAGAACGCGAAAACTTGTCCGTGAATGGATGCTCGCTCGTGGCCGGTGTGGGCGCCGAGCCCGCTGCGAACTACCAAGACATGCGGAATTCTGGTGACATGACCGCGGCAGCTGCGCCACCCGCTCGCTCAAAGGCAGCGGCAGCTCGCCCCGCGACCGGTGGTAAACCCTTTTTCACTCAAGACAACTTTGCCGCCTTCTTCGGGGCAACTGCGAGTGTGGTGCACAGTGATTCCACGGGACCGTCTCCGACTCCAACGGGAAGCGGTAGCATGATGCCTCAGCATTTGGGACGAGATCAGAGATGGATTTATTTAACCTCCTTGTCCACGGGGAACTCCTCCGGTGCGAGAACCACAGCGCCTGCTACTGGTGATACTATACACATGGCGGAGTTGACGCTCGTCAGGGCTGCTTGTGATTCTGTCGCTGAAGCATACGACAGCTACTTTCAAACAAGCACGCTGCCACCGACTGCGACGCCGGCTCTGCAGTCTCTCGTGTCAGCGATGCGGGTGTTTTCTGCTTACGCTCCCGAAACAGAGCCAACGGCTCCTTTTCATCTCTCTCTTGAGCTGCCCCCCGCAGGAGTGCATCAGCGCCCGTGCAGAGACAGCGGCGGTGAGCCGGTCGGATCCGTACGAGTATGTCCTTCTGTTCCGCCATGATGTCCGGTGCAAAGACGGCAGAGCAGCTCTCGAGCAGGTACGGCTTCGAGAGAACTTCATTGATGCCTCGTTTTTTCCGAGTACTCCCTCATCTTAGCGGCCGACACTGTCGTCAAGCAAATGGCTCGCAGACGTAAGGACGTGCCATCGTTCTGCGACGTACTGCAGATGTTGATGCAGCAGGACTGTGTACGCAATCTGGTGATGTTTGTCGGTGACGCGGCAGCGTGTGTGTGAGAAAGGACCCGTACATCTCTGTGTGTGTGCGTGTGCGCGAATGGGTGGTCCGTGCACATGACTCTATGTGACCCAGCAGTGACTGTCCCTCACCTCCCTCTCCAAAGTTGAACAGAAGAGGCAAAAAAAAAAACATTACTGTGCTAGAGAGCGCTAGCTCTCTCCTCCCCTAAACGTCTGTCTCCGCCTTTTTGTTAAACTTTTCTTGGCAGAGCGTCGTTCGTATGCGTGCCGGAGAAGGACTCCGCATGCTCCGAGTCGTTATTCTGTGCGTTGCCCGTGTGGTTATCGTGTATTTTCTCCAAGGTGCCAACCAGGGTAGAAAGCCGAAGCTACGATGCGATGGGAGGGAGGGAGGGAGAGGCACTGCAGTGACCGCTCCATAAGTGGAAGGGGGCATACATGACGTACGTACTCCGTCCCACTGGACCCCTCGGGCGGGCGGCATGCACGAAAGCCCCCATGTGCGCTTTCATGCACGCAGCTGAGCTTATGACCTCTCGTGTTCACGCGATCCCACATGCAAGTGAAACGTGTTGTGCGCTCTTATGTGTGGGCGCATGGCGTGGCACGTGTATGTCAGTCAGTGGGTGCCATTCCAGTGCTTCTCTCCACTCGGCCGTCTGTTAGAGCACCCGTTTGGTACGGATCGGCTGCTTGCCGCTCTTAGCCTTTCCCTTCCGCGCCTCTTCAAGTTCGAAGTGCTGCGATCTTCTCTACTGACTTCTTCTCTCCCCTTCTGTTCTCTTGCCCCTTCAATGAGTTGCTGTCTAACCTACAGGCACGCACACACACGCTGGCGTATTCCTCTACTGGACAGCGGAACGGTCAAGCAGAGCGTGAGTACGATTGCTCCCTTTTTTTCATCGTACGACTGCCCATTCTTCTCTTCCTTTTTGAACTTTTTTTTACCGCTGCGTTGTCTTCTTGCGTGTGCGCGTGCGTCCCGCTCAAGCCCCGTTGGTGCGACGCGCCATATCTCCTTTTTTTTTCCCCATCGAAGTCTCTCCCGCACGCGCGCACACACTTGCTGTACTATCTCTGAGCGAGAGGGGACATCACCGTGTTGGTCCGCGTCTTTTTCGGGCGGCACATTCTCAGCTGCAACGAAAAGAAATACATCCGGACAGCAACGGTTGCGTTGTGCTGGGTGCCGGCGTATGGGCTGTTTGTGCACCACGTCGTCTTGTCTGCGCATCAAGACATCCGGCAGCACTTTTTCTTCTTCACACGTAGGCCTTTTTTAAGCACAGGCCGGGCGTCGCGCTCAGCCGACGTCAGTCGACTCTGACGGAGATCTGTGGATGCTGCCTACTCTGGTTGTGAGCGGATGGGCGAGACTCCTTTGAAGGGCACGCGCAGAGCCCCTTCAACGCCAGCGTAGCACTGACAGATACACACACAACCACATCCAGTAGAGGTGGGCTTTACCATCTTTCTTTTTTGTTTCTTCTCTCTCCTTCTTTTGTGTGTATGCCGCATTATTCGGCACTCCCAACAAGGAAACTCACTTCAGTGAACGCGGCGCGGCGCTCCGTTCGTGCTTCCTTTTTTTTACTTGTTCGGCTATGTGTATGGTGGCGCACGTTCTGTGTGCTTGTCGATTCCCAACTGTCTTGTCGTCGAACTCACTCTCTTTCGCGTTTGGCACTTCTTCTCTTTGTGTTTCTCTCTCTCTTTAGCTTGAGCTGGATCGGTGTGGTGTGTGGTTTGGACTGGTGTTTCTTTTTTTTTTCGCATTTGGCGGTATGCATGTGCCCTTGCGCTGTGCAGTTGTGTGCTTCACACGTCTCACCTGTTAGTTTTTTTTTCCATTCCCCTCCCCCATTCCCTGTTTGCATTTTTGCTTCTAGCCGTACCCTCATCTTACGCCTTCATCATCTGCCCCCCCTCCGCCTGTTCACCTCCATTTTCTGCATCCTCTTTTTTTTTCATATCTCTGACACACATCCTTCGCTATTTCTGTATCTCATTTATTCTCTGCTGCTGGTTGCTTTTTTTTCCTTGTGGTAGCTCTCTCTCCAAACACCCGCGAAGCTTAACCCGTGGACGCATAAGCGCATCCGGAGGGAGACATCTGTAGAGCTAAACGGGTGCGCTGCCTTTTTCCAACGCTTCACACCGTCCTCAGCACACGGCCCAATCGATATTTCAAGCAGGAACGTGCACGCAGATAACTGGAGGACACGAAACGTTTACAGCATTCTATTCTTCTGCCCGTTCTTCGTTGAGGTGCACTACTCCTTCACCCCTGTCTGTCTATACCCGTATATAGGCATAAAGATATCGACACACATGGATGTATGCGAGTGTACATCGTCGACTTCTTCGTTTTCCCTCTGCTGGCATCTTTTCCTCTACCACAACTAGCTTGCTACCGCCGCTGCTTCTTCGTATGCAAAATCGTCGTCGTCTTCGCTACGACGCACCGTTCTTTTTTTTTTCGCCTGTGGTAGTGTTCTCGCTTTTCTTTTTTGTTTCTCTTGGCGTTGTATACTGACTTCTCCCTTCTATTTTCTTTGTGTATGCGCGTGCGGTTGTATGTCCCCTGCCGGGTATTGTTATCCTTCTCATATGGGACTCGTCGTCTCCCCACTTCTCCCTTGTTTGTCCGTCCTGTCACGTATAGCCGCATGAGCCGTTGATTCCTTCTTCGGTGTACCAAAGGTCTTGTCCAGCGTCGACTGAATTGTGCCGTTTTTCTGTGTTTATTTCTACCCCTTCACGTGTCTGTCCACCTTTGCTCGCACCCGTTCTTCGTTATTTTTCTTTTTGTGTATCTGACGCGTTAGCATCGCGGAACAAGATAGATTCAGCGCACATACACACCAAGAGCGAAACAGCGCGCATCGACGAGAGTGGACGGGACGTGCGCGGAAGGCTCAAGGCACACCTTTTTTTTCCAGCATTCGTCTCCTCTCTGTTTCCATCTCTCTCCCATTGCTTGCCACAGGCTTTTTTTTCCGTCTGGTGGATGAGGTGCGCCACGCGTGCTCCAACGTTTCGCGATTGTGTACGTTTCTATGCGGTGTGGTGTGCATCTCCAGCGTTTTTTTTTGTTTGTTTCACTCAATGGATCTGCATACATAGGTACTTGTCTAAACGACTAAGATAGTCTTGAACTACAGGGCACTGGCGCGAGACAAGACAGAAAAGTATCCCCTCTAGTCAATCTGCCGTCGCCTTTGCTTTTCACGCTTTTTCTCTTCGAGAAGCGTCTTCTGTGTTTGCTGACTCTTTCTGTGTCGTGTGTGGCGGAACAAGGGTATAGCAACGCCACTGACGTCTCCATATCTCTCTCTTACCGTCTGTCGTGCTCGATTTCCTCGCCTCACGCGCAGCTCAGCGTCCTTCCCAATTCCCGTGTTACCCACGACTTCTCTGTGTGTCTGCAGTCGTGTTTGCTTTCCTTTTCGTAAAGGGTCTCTTTCCCATCTCTCATCCTTTCAGCTTGGCTCTCCGAAGGGATTGAAGCTACGCCTTCAAATTCTTCGCTGCTGGCTGAAAGAGCGCTGCGTTTTCCTCTTTTTTCCGTGTTGTTGCTCGTGCCGTTTTTCGGCGGACGTGCGCGCGCGTTTTCTCCTAGTTGGTGTTGAACTTTCCTCTTTGCCTGCGTGTGAGTGTGTGCATCCCTCTCTCTCGGCTACCGAGGGAAGGCAGACGAGGTTAGTCTGTCGCTGCGACTCGACTCTCCCTTTTCCTTCTCGTTCTCTCACTGATTCATTTGTCCTGTAGCTTCATCTCGCCCCGGTTTTCGTGAACTTTTATGTTTTGTGGTTACTGTTGCTTCTCTCTCGTCGTCTGCATCTATTCTGTCTCCCAGACGAGGTCTTGCCTCTTTACCTACATCAAGTGCGACTCTCTCTCTGTGGCGGTGATCAACGTGGCTTTATTTTTTCGTTTTCTTCGTTGAGGATTTGTTCGCTCTGCCTCTCAAGTCGCCCTCGCTCCCTCATCATACTTTCATCGACGCCATCCACACCCCGCTGGTCTCGGCCGGACGCTCTCACATACACGCCAATGAGTACGCCGTCCATCTGCGAGAGTGCCACCTCCATTGCCGACAGTCTTGACGGTGAGGAGTTTCTGGCTGCTAGTCCCTTTCACCCGGGCAATGTGGGTCTCCGCGCCATGGCGCATGACTCTCCCCGGACGAGCCTTCAGCCGTGCTTTGCGCGCATCGATTCGATGGATTACCGGGGCCAAAACATCGTTGAGGACGTGAACAGCACTGCGCCCGTCAGCTGCGTATCGTCGCGTATGTCGCAGAGGTCACATCCGCGGAAGCCCATAGCGGCAAACCGGCGTGCGGAGGCGGCGACTAACACATTGCCACGGCATTGCGACCATACGCAGTCGAGGGACAAACCGCGCTCTGGCTTCCGGCTTGACGCTCGCAACCCGAGGGCGGCGTACTCGAGTGCGCCGGCGCGGCCTAAGTGCGCCACTTCATCTGTACCAGTCTTGCCCTCAACGGCGGCGAAAGTGGCGGCTGCCAGAAGCTCTTGCCAGGCGCTGAAGACCTCTACAAGCAACTCACAGACCGCTTCCGGCTCAGAGCGCCCTCACAGCAGCGGTGCCGCTGTGGATCTGCCCTTGGCCTCCGCATCCTCATGCAGCGACAGCGCCAAGCGCGTGCAAGAGAAACATACGGCAAGTCCCGGTGGAACTTCGAAGAGGGCTACCGGCGGCAGCGAATCTAAGGAAGCCACGCTGCGGAGCCATCCACCCCGCCGGAGTGCCGGCTCCGCTGCAACGGCGTCCGTGGACGCGCACAGCAGCGGCATCGTCGTTCACATGCACCCTAAATGCGGAGGCGCG
>491
CAACCTAAGCCGGCACCCGAGGCGCTCGCGCCTGTTGCGACGGTCACCAAACTGCTCATTCCGCCGCCTCCTTCCATCCATGGCGCTTGTGCGGCTGCTGCGTCTCGCCCGACCCCACTCCACAGAGTTCCCTCCACCGAACATAATATCGAGACTGCGCCGGTGTCGCCGTTGCTCACGAGGGCGCCAGTTACCGTCGAGCAGACCGTCGCCACGTTCATCTACAGCAGCAACGGCGCCTCTGCAGTGGTGCGCATCCATCAATGCGACTTTGATGGCAGATCCTCTGTCCACTCGCTCGTCTCCGCCGACCCCCTCAGTTTGCGCACCACGTCTATGACGAAGAGTCGCTGCAACTCAGCCTCCCTCTCCCGCCTTACCAGCACCCCGGATAAGCCGCTTAACTTGCTGCAGAGCGTCAGCACCGACGTCGTCGGGTCGCTGCGCAGCACACGGCTCCCGCCCTCCTGCCCACACGAAAGGGCGGCGGTAGACTCACATCAGGTAGTAGGGTTATCGTGCGAGACGGAACACTTGTCCGCCTCGACGAAGGACTCCGTCGCCCAAACCTCCGCCTATTTGGCCGATGCAAAGGCGGACCCGCAGACCACGACGGGGCTTTCCTCGGCACAGAGCAGTATCGTCTGTTCCTTGCTCTGCCACCACACTCTGCATGAGGTTGAGGCCGCGGTGCGCATTCAAGCTTTATGGCGCGGCTACCATGTGCGTTGCACCATCGAGTTCTACTACGAAGAGTACTCCGAAGAGATCGAAGAGGAGGAGACTAAGGAGGACAGCTAGTCCACCAGCACTGTGTTGCTGAGCGACAGCAGAGAGCGGACGGAACGTCGTTCGTGATCACTGATGCACACAGGCGTCTTCCCCTCCCCCAGTGACCTTCTCGTCTTTCTCTCTTTCGTGCGTGTGTGTCCCGGTCTGCGGGTCGATATGTATGTGTGTATGTGTATCTCTCTGCCAGCATGGCGTCTTTGAGCACGTGTTCGCCTTGTTCCTTGATGGCTGTCGTGCCTGGAATCTCGATGTAGACTAGCAGGGTTGAGGGGCGGAGTTGTGTGGCGCCGCCAAGGGCGGCAACTCTGCCCCTCTGCTCCATCTCCCTCTCTCTTTCTCATGTCCTCCACGGCGCCTGCACCCCCTTGTACACCTTTTTTGTTAGCTCCTCCATGTCTGTATCCTAGTGAGGTGCCGCCGCCACGTGTGTGGTGGCATGTGCTGTTCCCCCTCTCTCTGGATGAGCACATACGCGCACGTGCATACACGCGTGCATACATACAGACATGTACACTCCCTGTTCTTGCCCCCCTCCTCCGCGCCACTCTCGAGTTCTTTTCTGTTTAAGTTCTACTCGGATGGGATGCGCGCATCTCCTACGCGTTGATTTTCAGCCGAAGCGGCACTGCCGCTAATGAGGAGAGGGAGAGGGGTGACGTTTCAAGGCCTCTGCTATGCCTGCGGGTGCTCCTGGGTGCTCCTGCTTTCGCCCGTGCAGGCCTTCATCGTGCACGCCTTGGGCGTGGGGCACACGCCGCTTAGCGCTATCCCCTCGGCACGTACGACGGATCGGCGCAGAGGCGCAAGCACGCGTGTGCACTCGTTCAGTTGCAGCCTACCGCCCCAGTCACACCACCGCACACGGTGATTTCGTATTTGATTCTTCACCACCACCACGACTACCATCACTGCTGCTGCTGCACCTTCGTCCTTCCCCCTCGACACGCACATGCATACAATGAAGAACGCGAACTGCCCACGGCAGTTTGATGGAGAACAGCACACACACCACACACACACACACAGACACACACGCACACTTTCACGGACGCGTCTTGACTCATTCCTTCGCGACTATACCTACTACTCATTCGAACTGCTGCGAAAACAATGGTGGACGCAGTCTCTCGCTACGACGATGACGAGGAGGACGACGCTCTGCCCTTCGAGGGCCTCGACAAGGCGTCGGCGCTGCAGGAGTGCCGCGTCTTCAACAAGATCCCGCTGGACGAGGAGGGGTCCATCCGGGCCATGACGCAGGTGCTGTACCTCTTGTCTATTGGCGTGCGGCTGACCGAGGCCGAGGCGACGGACATCTTCTTTATGTCCACGAAACTCATGCAGTCGAACTACGCCAAGCTGCGGCGTCTGCAGTATATCCTGATGAAGGAACTCAGCCCCCTTGTGGAGCAGAGCTTCATCGCGTCGAACGCGCTCATGACGGATATTAAAAAGAAGGGCGACTCTGACAAGAGCAGCGCCATCCGCGCGCTATACGCCATCATGGACAGCAGCATGTACAACTCCATGGATCGCACCATCGTGGAGTGCATGACGTCGCGCAACCCAAGCGTGGTGACAGCGGCACTAGTGACGGGCATCCACATGTCCAACACCCTGCCGGAGATGCCGCGCAAGTGGGCGACGCAGTTGAACGAGGTGATGCGCGAGCGCTCCAAGGCGCAGTACCCGGCCGTCGCGCTGCTGCACAAGATACGCAACAACGACCGACTCTCCGTGGATCGGCTCATTGAGGATGCACAGGCCGGCCGCGTCCGCTCATCGCTCGCCGTCTGCCTCGTCATCAAGATGTGCACGGAGCTGATGCAGGACGACTTCACCAGCTCCCTTGAAATTTACAAGTTTGTCACCTCGATGCTGCACCGCAGCGACATGATCGCCTTTGAAGCC
>1495
CAGGATGACCTGCGCAAGCTGCAGGCCGGCGTCATCGTTGCCGTGGGCACGCCGGGCCGCGTGTCCGACGTGATCAAGCGCGGCGCGCTGCGCACGGAGTCGCTGCGCGTGCTGGTGCTCGACGAGGCTGATGAGATGCTGTCTCAGGGCTTCGCGGACCAGATTTACGAGATCTTCCGCTTCCTGCCGAAGGACATCCAGGTCGCGCTCTTCTCCGCCACGATGCCGGAGGAGGTGCTGGAGCTGACGAAGAAGTTCATGCGCGACCCCGTGCGCATTCTCGTGAAGCGCGAGAGCCTGACGCTGGAGGGCATCAAGCAGTTCTTCATCGCCGTCGAAGAGGAGCACAAGCTGGACACGCTGATGGACCTGTACGAGACCGTGTCCATCGCGCAGTCCGTCATCTTCGCCAACACGCGCCGCAAGGTGGACTGGATCGCCGAGAAGCTGAACCAGAGCAACCACACCGTCAGCAGCATGCACGCCGAGATGCCCAAGAGCGACCGCGAGCGCGTCATGAACACCTTCCGCAGCGGCAGCTCCCGCGTGCTCGTCACGACCGACCTCGTGGCGCGCGGTATCGACGTGCACCACGTGAACATCGTCATCAACTTCGACCTGCCAACGAACAAGGAGAACTACCTGCATCGCATTGGCCGCGGCGGCCGCTACGGCCGTAAGGGTGTTGCCATCAACTTCGTGACGGAGAAGGACGTGGAGCTGCTGCACGAGATCGAGGCGCACTACCACACGCAGATCGACGAGCTCCCGGTCGACTTCGCTGCCTACCTTGGCGAGTAAGCGGGTCCTTGCCCCCCCCCGTTCATCCCCATCCCCCACCACCCACACCCCCTTCCTCTTCGCGAAGAAGAAAGGACGCACATCGCCTCGCGAAGGATGACGAGGGCTGAGGAGGAGCTCAGGGAACGACTCGTCTCCGGTGAGCGTGCGTCCGCTGGCGGTTATGCTGAGGGGCGCGTATGTGTCTGTATATGTCGGGCGTGGTGCTGCAAGCAAGCGTTTCGTTGTTGGATTTGGGGGGGGGGTATGTGATCGCACGGTGTCGGAAGCGCCATGAAGCGAGGGAGGGGCGCAGCGCGATCTCTGTCGTTGGTGGGCCGAGCTGTGCGGAAGCGGCCGAGACCGACGCGCAGAGAGGTGAGCGGTGGTGGTGCTTGCAGCATGGGAAAAGCGAGACGACGAGGCGGGTCGTGCCCATGGGTAGGGAGATACGCACAGACGCATATGTGCATATATAACTGCCATAAAGTGCCTTCCTGACCAGGGAGCCCACACTCAGACGCAGACCGCTTGCGTGTGCGCGTGGGTGTGGAAGAGGGAGAGAGATGCATGTAGGCGCCTCATTCTACTAGGCAGGGGTCTACATAGATGCTCGTGCACGTGCGTATGTGTACCTGTATGTATCTATCTATATATGTAAGGCGTGGGTGTTGTCAGTATGGGTGTTCTCTATCTTGTAGGCGTGAACTGCCGTTGTTTCCATATATCCATCCATGCCGCCCCCACCCCCTCCTCGGCGTTCCTCCTTGCCTGTCCGCCATCCTCTTTTTTTTTCTGTTGGGTTGGTACCCTTCTATGTCTGTGCCCGTTGCCTGTCTCCGTGCGCGTGTGTGCATCACGTGCGTGGCGGAAGGAGGACCCAAGTGCTGCCACACCGAAGCGAGAGGGGCGGCGGTGTGGCGGCTGGGAGGGGCGGGAAGGGAGGGGAGGGCCGGTTATACATTACATGAAGAAGCGAAAGGCGTGGCGACAAGAAGAAACGAATTTCTGCCTCTCTCTATTCTACTTCGACACATCTAAGGCGATGCGTGCACACGCACACACAGAGAGGGACGGGGGAGGGGAGGGAGAGGGAGAGGGAGAGGGAGAGGGAGAGGGAGAGGGAGAGGGAGAGGGGGGGGCTACGTGGAATTCCTGTGCTCGCTCATGCGTGCGTATACGCGGTCGTATCCCTCCCCTCCCTCCCCCTCCCCTCTCCTATACAAAAACAAAGAAGGTAAGATGGAGCATGAAAGTGGCGCGTGTGTTTTTATCTGTATTTAGGGGGAGCGAGAGAGTGTGGGGGTTGTGGGGCACGTGTCCAGGCGTCGTGGGGGAGGGGGGGGTGAGGCTGAGGGTGAGCGTGAGGAGGAGAGGTATGTCTGAATCATGCACCGGTGTGCGTATATGCACACATATATATATATGCCCTCCCTGTCTCACGGACACGCCCACCCACACCCACGCACCGACCCTTCCTTGTGGTAACTGTGTGCCCTTGTCTGCCTCTCTAAACGGAAAGAAAACACGCATACATCGGCCGATGTACAGATACGGGGTAAACCTGTATGCATGTGCATGCATACATATATATATATACACTTAAAGACCTCCCTCTCGCTTCAGTGCGCCTCCCACGCTGCGCCCGGCACATCACGCGGCAACGGTGATGTGTTTTTTTGAGTAGCACGGGGCGGGAGAGGGAAGGGGTGAGAGGGGGGGGGGAAGGCTGAAAGGATGGAGGGGCGGGGCCGTTTTTGCCATGGCAGGGATAGCTCCCTCCGTCTCTCTCTCTCTCCCCCTCTCTTTCCGCCCATTCCCGTTCATCTTCGCACGACTCTGTACCGCCTTCTGTAACTCCGCTGACGGGTCTCTCCCTGCCGGCTGGCTTGTAAGTCTTCTCCCTGTCTCTCACACGCGCGCTTGCAGCACCGCTGTGACGCTCCGGCGGGGGACAGAGACGGGCGCTCGCACATACACACATATATGCATACACGCGCAAACACAGACCAACATAGACACATACAGAAGACGCACGTCATCAGCAGCAGCGGCGGCTGTCGTGCCGAACTCCGTCTCTGGCCCCCTTCCTTTGCGGTTTATACGTGTGCACTGCCCAGCAACCACACACACACACACACACACACCGTTCCCTCCGTCGCGCATGTTTACGCATACGGTGCCATCTCTCCACACCGCAGCCGCCGTCGCCCCCTCTACAGGATCGACGTCGTCGTCATCTGCCCACTCTGTACGTATGCACCGGCCGCCAAAGGCTCGCACGCGAGGTGCGAGCGGTGTTCCCGCAGCACCAGCGGCAGCAGCGACGAGCAGCAGCAGCAGTAGCGCCGGTAGCGTTGTAGATGCGCGTCGCGGTGGCATGAAGGGCACCGCAGTTGATCGCGCCACGGCCCCTGCGTCGTCCCACCACCGCTCAGAGCGTGACTCGCGCGTGAACACGGAAGGTTCAGACAGCGCGGCAAGGCATACCACCCCAGCTGCCGCAGCTTCGTCATTCTCCGACCAAGGACTACGCCAACTGCCACAGCAGCGGCGCGGCATCACATCGTCTACGGCCACGCCGCCTGGTAGCGCCCGCGCCTCTCACCATAGCGACGCAGATGTCGCGAGAGTACGAGCAGCGTTGGCGGAAGCCGGATACCCGAACCCCTCCTGGTACGACATCGAGCGCGTCTTCGCGCAGCTTGCTGCGAACCAGGACGATGATGATGGCAACGCAGCTGCCAGACACCGCGATACGGCACCGACTCCGTCCGCAACGTACCCCTCGCGGCGCGTCGTGCAGGAAAATACTCTTGAAGAGGGGCATGGGGCGGTGTACTACCACAACACCCACGGTGCAGTCATGGCCCCGCCACCAGTATCGCCACCCAAACAGCAGCAACAACAGCAGGAGGATTACCCGACCGAGTCCAGCGGCCTTCTCCAACACCTCGAGCCGTCG
>100
GTGACGCAATCGACCGCGTCATTTGCAATTGATACGGAGCGCGTCTTGGATGTTCTACGCGACATCTTCGGTGACACAGCTGCCGTGTCCGATTCGCTGCACGGCGAACCTCTTTCACCAGCTGCGCCACCGGTGCCGATCTCGGCGGATGGCGCGTCGCCAGTCGATCTCTTGGTCTCTGGCGAGTCGCTATCCAGCGTGGAGCGCGTCTTGGAGGCGTTGTCTTTCACTTCCCTCACGAGCCGCGCGTCCGGGGCCACTCTGGCCAGCAGCTGTGCAATGGAAGCATCGGTGTCCTTCGGCCCGTACTCGGGCGGACAGTCCTTTTCTGCCAGCGCTGGTACCGCCACTGCGGTGCTAAATGACGGATACGTTGTACCATGGCGCACGCACGCGGCGGCAGCTGGTGTCGCACATCTAACTGGAGCGTCTGCATCGACAGACGGCAAGGGTCCGGTGCAGGCGGTGGACAGCACCGCCGCAGGTGCATCGGCGGAGATGGCGGCACCGCAGGAAGGCAATTTCAAAGACGGCGCGGATGCGAGTGTGCATCTGACACGACAACGGCTCTTCCCCTTGATCGCGCACGACGCGAACCCTCGCCGTGGAGGCACCGCAGCGTTGTCCGTGGCGTCGTTTCTGGGAACTCGACGGCTCCCAGGCGCTCCCACCGCAGTGCAGTGGACCGAGAGGGACGTCCTCGTGGCGGTCCTGCAGGAACAACGCCGTATGGCACTAGAGTATGGCGGTGTCCCGGAGACGGAGCGTCTGGAAGATGTGCTGAGAGCGGCGTGCTCGTGATGCACGCAGCGCGTCGTCGTTGCGCTGTCGGTTGTCGTTTTCGTGAGCGCGCATCTGCTTTCCTTGAATGACTTCCACAAGTAAGGCAAGGCAATAAAAGAATACATACAGAAGAGCGGAACCAAGGCACGTGCTGGTGACTCTCCCCTCGCCACTTGAGCGACAACACTGTGTGTGGGTGGTGAGCTAGCGTGAGCAACATCTAGCTCGTCTCTCTCGTTACGTGGCTACATTCCAGGGGGAACTTGTGCGTGTATTGCTGTTTATTAGCCTTCCAGCAGGATGGCAGGCGCCCCCCCCACACACACACACATTCCCTTTCGCCACCGGCCTTCCACTTCCCACTTATCCTTCACGCCGCCGCCGGTGGTGCGGTGACGGCGTGTGTGTGGAAGGGGGGAGGTCGTCGCACAAGCTTCGCTGCATCGTCACCACTAAGACGCTGCATGAGCCTGCCTGCGCAAACTCCGCAGTCATCACTCTGCTCCCTCTCTCATCCTTTATAGCCTTCTACTGCTCCCTCCCCTACAGCCACGCTATTCCACTCCACCCCACCCCACCCCCCGAAACAATTCTAACACACCTTGCACCCCCCTCTAAGCTTCTCTCTTCCTCCATCCACCAAGCAAAGATGTCCACGCAGGCGGCCATGACCACGACGGAGCGCTGGCAGAAGATTCAGGGACAAGCTCCCGATGTCATCTTCGATCTCGCAAAACGCGCCGCCGCTGCCAAGGGCCCCAAGGCCAACCTCGTCATTGGTGCCTACCGCGACGAGCAGGGCCGTCCCTACCCGCTACGCGTGGTCCGCAAGGCTGAACGGCTTCTTTTGGACATGAATCTCGACTACGAGTACCTACCCATCTCGGGCTACCAGCCCTTCATCGATGAGGCGGTAAAGATGATCTACGGCGATACCGTCGCGCTGGAGAACCTGGTTGCGGTGCAGACGCTGAGCGGGACCGGTGCTGTCTCTCTCGGCGCAAAGCTGCTGACTCGCGTCTTCGACGCTGAGAAGACGCCCATCTACCTTTCCGACCCCACGTGGCCCAACCACTACGGCATCGTGAAGGCTGCTGGCTGGAAGAACATCTGCACCTACGCCTACTACGACCCCAAGACGGTCAGCCTGGATTTCGAGGGCATGAAGAAGGACATTCTAGCGGCGCCGGACGGCTCCGTGTTCATTCTGCACCAGTGCGCGCACAACCCCACCGGCGTGGACCCGTCGCAGGAGCAGTGGGACGAGATCGCGTCACTGATGCTGGCCAAGCGCCATCAGGTGTTCTTCGACTCCGCCTACCAGGGCTACGCGAGCGGCAGCCTCGACACGGACGCGTATGCTGCCCGCCTGTTTGCCCGCCGCGGCATCGAGGTACTGCTGGCGCAGTCCTTCTCCAAGAACATGGGCTTGTACAGCGAGCGTGCAGGC
>861
CACGTGCTGATTCGTAATGCTATAGCACTGCCACGACTCTGCTGCACACCGACGCAGCGGGTGCTTTCCATGTGCTCTTTCGCTTTCCTATGCCCTTCCTCTTCCCTTGCTGCGGTCGCGTGACTGTTCTATTACCTCTCGCACCCGATGCTCATGCAAGACGCCTTCGTGCTTCTCTTTCGCTCGCACGCCCTCTCGCACACGTACCTGCTCTTCCCCCGTCTTCCATCTGCCGACCCACTCCCTCACGATGTGCGCTGTGCCACCACTTGTGTTACCCACCATCACAACGGGAACGTTGTGAACTGCACCTTCTCCTCCGCGTGGCCGTTCCTCTTGAAGTATCTGTCAGTCCCACCTCGTCGTTCGCTTTCTCGTTCCAGCAACCCATAGCACGCTTGTAGTTGGTCTTCTTCGCTCTCCCCACACGCCTCGTCGCGTTCCCTCTCGCACAACAACTGCACCTTACTCGGTCCGAAAATGATGCGCCGCGCCATTGCTCAGCCCGTCGCCCGTCGCGCGGCGGCCGCCTCCAGTGCGCTCGTGGTTGCCCCTCGCCAGGCCTCCACTGTCGCCCTCTCCGTCCAGGGCCTGCACTACGTTGGCACCGGTCTCGCCGCCATCGCCCTCGGTGGTGTTGGCTTGGGTATCGGTGCCATCTTTGGCTGCCTGCTGATAGGCTGCGCTCGCCAGCCCAACCTGACCAAGATGCTCTTCAACTACGCCATTCTCGGCTTCGCCCTGACGGAGGCCATTGGCCTGTTCGCGCTGATGCTCGCCTTCCTCATGCTCTTCTCGTAGAGTTGTCGACGTGCATGTTACGATGGCGCTATGGCGCCTCTGTGTGCCGTCCGCTTCATGTCCCCGCAGCCTCTTAGAGGGGCCGAACTGTGTCGTGGAGGGGTGCATGGCGGCGTGACAGGGGCCTCGCATTCACGTGCGTTGCGCTGGGTGCCGGGTTCCTCATAGCAGCGAAGCGGTGGCGAAGCGTGCCACGCATACGAAGTAAAACAACGGAAATGAGGGCGACGCAAAAGGTGGAGGACGGCGCGGTGCGCACAACGCCCCCGACAAGACGCGTTCTTCGCGCCCCAACCCTCCCCAGCAGACGACTCTTTATGCTGAGGAGTGGCGGAGGAGGGGGCCGGACCGCGGCAGCCGCGGCGGCGACATCCATGTTAGGACACCGTCACCAGCCGATCCGAAATGACCCTTAACAAAAAACGGAAAAGTAAAAGGAAATAACGGGAGCACCAAAACGCACGGAAGCGCGACGTACGACGACGTGCGTGCGGTGTCGTAGTGACCTTAGTGGAGCGTCCTTGGCGTTGTTTTCTCTCTCCCCCTTTCTTTCTGTGTCTCGCCCTCGCTGCCTGACTGGCTGTGCGTCTCTTCACCGCCCTTCCTCATGCGAAGCGGCGAGGTGGCCACGCACCCCACCCTCCCCACACAGGTGTGTGTGTGTGTGTGTGGCCGAAGGGGGAATAAAGAAAGGCATGAGAGAGCGAAACGCGATTGTCAGAGGGGAGGCGACGGGCGCCTCCGTGGACGGCACTCGCCGCCCTGCCGCCGCGCTCGGGAAGCACAACGGGATTAACGAAGCAGCCAAATGGAAAGGTGCCTCCCGAAAGAAGCGGAAAGGGCAGCAGCACCAGCAAAAAGCGCACACAGAAATGGAGAGTGCAGAAAGGGGACGAAGGAAGAGGCGCAGCTCTGCTCCCCCCCCGTAGAAACGGACCCGATTCTTGCGGATGCGTAGATGAGCCTGCAGACGGAATGTGCACGGCTCAGCAGAGGATGGGCGCCGTCGAGAGGACTTCCGCTTCTTGTTGCCGGCGTGGCTTGGTTCTCCGTCTCGGGTTACCTTGCTCCTTCTTCGATCCCATTCACTCTCGCACTTTCTTCCGCGAAGACCTTCATGGCAGTAACGCACCACCTTCCCCCACCACCCCTCTTTGCCTACCTGTCCTCCTGCAGCCGAGAAGTAAGGCTGTGTCTCACCTCTCTCATCACCTCTCCCTCTCGCCCTTTCTTTCGGCAACCGGCTGGTGTCTCGTCAAACAACACGCACACGGGCCACACTTTTTTTTGCTTCAGTGACATCGCTACTCCGACACGGGTGCCCCCCTTCCCTCTCCCCTCACACACACATGGGGTGGCGAAACACGTTCACAGTCGCTCTTTCCTACGCAAGTGTAATAACATCCACGCTCCCTTGGTGCCTGTGTGCGCCTGTGCGGGGAATGCAGAAAGGCTCCCGAGGCTGCCGGGCGATTTGAATTCGAACCCCGTCGAGTAGCCGTCATAATGGTCAACGAGGCACCTTACCTCACGAATCGTGTGGTGGCACTGCTGATGTTGGCAGTCTTCGTCCTGTGCCTCTGTGCAGATCGGCTCCAGTGCCAGAACAACGGGTGGCGATCCATGTGCATCGGCAGGCTCGCGTACAAGTGCTCAAGTGAATGGTGCCGATCATCTGTTATCACACCGACAAGCGTTTCACTGGCGAGCTCGTGCGTAGGCAAGGGCAACGCGCTTGTACTGATAGCGCTGGTAGAGGTGGGCCCATCTGTGGTGTCGAGGAGAGGCGAGAATATTAGCAAGTACATGGCTGACGAGCTGCGTAGGCAGATCGACTCTGGCGAGTTTCAGCGTGCGGTGCGGCTAACCCTTGCTGCGCCCCGCTTCGCATCAGACAACACAGGAGACGATCCGCGGACAAGCCTCACGGAGCTGTTCAGGGAGAAAGCATCATTGCGAGCGATCTTCGATGTCCCTCGTAATCAGACGCGCTACATGGTGGTTAACGATGTTGTGCCGCTGCCCGCGGTGGATGGGCTAGGCAACTTCAGCTACACCACCTGGGAGGAGGCGGTCGATGCGGCATTGCCGGTGAGCAAGGTGGATGATGCTTCACAGCTGCCGCGCTACTTTCCCAACCTGTACACCAAATTGGCGGCTTTCAGTAATGAGCGCGCCGCCAGTGCAGCGCCGCCGTCGTCGAAGCAGTGCGATGCGCTGGTAGTGGTGGTGGGAACCATTGCCCATCCGCTGGCGAGCGTGCGCAGCGTGTGGCAGACGCCGCGGGATGCTGGAGCGCAGCTCTCT
>996
CTTACTATCGACAACACCACAACAGCGCTGCATGGGAAGGCCAAACCTGCTGGCAACGGAAATGGGGGCGCTGCTTGTGAAACCACCTCTGTCGCCGCCGCCCACGTAGGTGCTGCGTCGATTCCAACCGGCAAATCCGAGACCAGCATGGTGCGGCCGGTCTCCACTTCTCCTACGCCAGCCTATGTGGTTCAGACAGGGTCAACGCTATCTGGTGCTGCTGCTGCCGTTCCGAATGCCAGCTCCTTCGGTGGCTTTGTCGATCGAGCCGCAGCGGTGGCGGGGGCGATTGCAGCGAGAGCTCATGCCATTGCAGCCGCCTCCGCAGCTCCAATTTCGCCACCGAAAGCGATGGGCGGCGGAGCTGCGCCTGCCGCGTCAGGAGCTGAAAAAGACAAGCGGATCGACGTCATGTCCTCGCCGAGTGGCTCGCACATGAACGCCGCTGCAAAGGAGTTTGTCCCTCATTTTCAGCTCATCGCCAATTCCCCCGAGTACCGCCCGACACCGCCGCCGAAAATCGAGGCTTTGTACGGCGACTACGCTGGTCTGCCGAGCCTCCGTGACGGCGTCGGGTTTCCACCGCCGCCACCGCCACCACCGCCGCCGCCGTCCTACGTGGAGGCGCTCAGCCCTGCACCAGAGTACCGCCCCGCCCCGCGCTCCTCACGTCTCTCGCACGTTGGTGCCTCGCCGAGCTTGCCGCCTTACGCGTTGCCTCCTCCGTACGTTGCAGGTGGGGATGACGTAGGTGACATGTTTCCGCCCCCACCACTGCCGCCGCCGTACTTGGGCGACTGACTGACGACGGCTCTCTCATTCCACGTCGACCCTGTTGTTGATTTATTCATATCTGCGCCTGTGCCTGTGCGCGTGTGTGTCGTCCTTGTCGCCCCCCTCACCCAAAAGCAACAACAAGAGCAACAAAAACCAGACACACAAACACGCAGGCAGGAAGAGAAAGAGGGAGCATCGTTCCCGCTCCTGCCCCTCTCTCCTTTCCCCCTGATTCGTCCATGCCAATATTCTGATGAGGAGATGCACACGAAGAGACATCAGGCACGCAAGCAAACGACAACCCATTTTTTTTATGTGGTGGTGTTGGTGGTGGTGGGAGGGGGTCCTCTGTCAACGTACCGGGAGAGAGGAGAAAAAAAATGTAAAGCATCGGTGTATGTTTTTTTTTGTGGGTGCTCTGCATCGCTTCTTCTTCCACTCGGTTTTTGTTTTTATTTTGTTTCTTCTTGCTTCTGTTGTTGTTTGTTGTAGATGTCCTGTTGCTTCTCAGGGTTTGTGTGCGTGTGTGTGTTTCATCGACTTGCTCATGCTCGTCTTGGTTGCTCCCGTGTTTTCTTTTCCTTCTCACTCCTGTTTTCGCCGTGAGAGGCAGGACGAGAGAAAATAAAAGGAAGCCAACGACACGCACCATCAAGCACAGGTGCTTGCTTGCCTCTATGCAAGGGGCGGCTGTGCTTTCGAAGTGTGCGGTGATGTCAGGTGATAATGTCGGCTTTTTTTTTCACGCTTCTTCCGTGGATGCGGACCGCCACCGATCCAAAACGATGTGATACCTGCAGGCCTGAAGTTGCGCACAGACACCCGCGTCCGTGGGTGTCTGTGCGTCAGCCTCCATGTACTACTTCAGCTCCGTCTTGGGCGGAGAAAACAGAAAAAACAGCAGCATAAGCAGCGCGACCGAAGGACCGCAGTAAAAGATCCGCACACAGGTGCACACACATACATGAAAGGAGGAACAGGAATAACACGAAGCAACAACGGAAAACAAACAAAAAAAAGCATCAAATCAATCTCACGCGCAACACACAGATGGCTGCATCAGATCCTACGCAACGCTGCGGCATCTAGGCCTGGCAAGTGACGTTTAATGCTGTTTCGCACTTGCGTCGATGATGGGAAGCTGTACCCCAACACTGTTTGGAGGGGGGCACCAGTCGGTGGGACACCATTGCGGCAGCTCTCCAGCGCGTGTCGTGGTCATCTTTCTCCGCTTCTTTCACCGATGTTGCGGTGCGTTGCAGCGAGTAATGCGGTGTGCCGCCGCGCGAACGTACATGAGCGCACGCGCGACGCTGAACACGCCAGCCGGCTTTTTTCCCTAGACGTTTCCACATCTTTCGATACCATACCGATTTTGTGCATTGCATCAACTCCCTCTCCCTGCCTACCTCTAGCTTCTTGGGTGCTCACGCCACTTTGTTTTTCTCTGGTATGTGTACGCTCTACCAAAGTCAGGCGAGCCCTTCTTCAGCGCCATCAAACACAGCAGCGGCCCACATATCTTGCCTCTCTCGCGCAGGCTCACACTAGGAAAATAGGCGGAGGCACAGATCAGCTGACTCGCGAAGCGACAGCCTCCTCGCACAAAAAGAGACGAGGGAGGAAAGGGCGGCGGCGGTGGCGCTTTCTCTCTATCGTTTTGTTTGCCGTCGACCGTCTGCGTGTTTCCTTATCTGTTGCTCTGCCCTTCTCTCTCTATCATCACTTTTCTCTTTTCTTGTAGTACGCGCTCGTTGTTCGTGCGATGGTTTCTTCGTTGAACGCTTGGAGCTAAGCAAAAAAAAAACAAGAAAACGCATCAACGCCTGCGCGTGAGGTTCGGCTTGAATGCGTGCTTGCGTGTGCACATTTTTGCACATCTGGCTCCTGCTGCAAGCACGACCCACCCTCCCTCGCCATTAATCATGCCAGCGATCTCCAGCACTGCTCTCCCGTACCCTTCGCAGCGCGTTGTGGTGTTGCGCCACGGCGAGCGGCGCGATAGCTACCCTGATGCGACAGCCGAGTCTAACCCGCCTTTGTCAGAGGCTGGCGTGGTTGCCATAAAGGCACTGGCAGCTCGTCTCCAGCACCACCTCGGCAAAGATGCAGCCCGCTCTGCTGCCCTCGTTGTTTCGCCGTTTCTTCGCACGTTGCAGACGGCAGAGGCGCTGCAGCACCACGGCATCGGAGCGGCGCACTCCATGGTGATTGACAACACCCTAGCCGAGGTGTTTGGCCCAATCCGTATCAAGGCATCACGTGCACCGAAGCTGCCGATACCGTCGAAGTCATGTGTCGTGGGGCGGCTACCCGCGTGGGGGGAGTCCATCGAAATGGCGACGGAGCGGTACGTCGCCAGCTTTCTCCGAAACGGTGACTTATACGGCGGACTTATGACGGCTACCAGATCCCTCAAAGATGCGTCTCGCACGACAGAAGAAGAGTCGCCGACTGCACACGGTGCCGCCGTCCCAGAAGCCGTCACAAACCGGAAAGTGAGCCGGCTGCCGCCGCGCAGCACGTCATCAAAATCGGTGGCGTGCGGTAAAGAGAAAAGCTCGAGCATGTTGTCGGAATTCCCACCTCGCGACGTTATTCTCGTCACTCACGGCGACGCGCTCGGCTCTGTCGTCTCGCACTTCTACCCCGCCCGCGTCGTCTACGAGACGGATTTTTTGTCGTTTGTAATCATGCGGCGCTACGGTGTTGGCAACCAGGTGTAC
>795
TGTGTCATGCTAGGGCTCGTCGTCTTCGTGCTGAGCCTGCGCAAGGGCATGTACCGCTATCAATTCATCCAGTTCACATGGACGGCAATGATGCTGATGCTGTGTCAGGTGCAGTTTGCTGGCGAAATGCGCAACATGGTGCGCGGCATGATCTGGTTCCTGCTGCCAGTGAGCTGTGTCGTCAACAACGACATTTGGGCCTACATCTTTGGCAAGTGTTTCGGGCGAAAAAAGCTGCTGTCCCTGTCGCCGAAGAAGACGGTGGAGGGGTTCCTCGGCGCGTTCCTCTTCACAGTCATTTGGTCCTTCTGGTTCTGCGGCTTTCTGAGCCACTTCCCGCAGATGTACTGCCCCGCCGTGGGCTTCACCAACGCCGTCAACTCTCACTGCGAGCGCAACCCCGTCTTCCTCCAGAAGGAGGTTGCCTTTCCGCAGTGGATACAGCAGGTGTCGGGTGGTATGCTGACCACCTTTCTCGTCTCGCCAGCGCAGAAGCACGCCCTCGTGCTGGGAACGTTTGCGTCGCTCCTCGCGCCGTTCGGCGGCTTCTTCGCAAGTGGGCTGAAGCGTGCCTTCAAGCTCAAGGACTTTGGTGACCTCATCCCCGGCCACGGCGGCATGACGGACCGTATGGACTGTCAGGGCCTCATGGGCCTCTTCACGTACTGCTACCTCCGCACCTACGTCTTCCACGAAACCAAGTGCCCCGGTGCGAACGACATTACGCGCTGCGCCCTTCGCATGGACGCCGAGCGCCGTCAGACCTTGGTGAACCAGCTGCTGCAGTCGCTGCAGGCATAGCAGGACGCAGGTGACAAGAAGATGTGCGTGTGTGAAAGAGGCAAGAGAGGACTCACACCCACAAGGCGGGCTCATATGCAGCGGAACAAAGCAAAGAGGGACAGATGCAAAAAAGAAGAAAAAAGGAAATCAGCCAGCTGTCGCGTTCCTGGGCTGTTCAGACATGCGCGCAGCAGCGGGGCGTTGCGGCATGCATCGGAGGTCCCTCCTCATAACGTTTGCTTCTCTTCTTTTTTTTTCGGCCTATCAATATGAATGTGTGTGTTTTTGTATGTGTGTTTCTTGCGGGTTCATCAGTCATGTGTCTGTGCATCCCCATCCCCTCCTCATGGCTGCACCTTTTTGTGCTCTCTCACCACTCAATCCACTCTGCTGTCCCCCTCACGATGCGTCGACTCTTCCCTCCTTACCTCCCCCTGTGCGATGGTGGAGTGGTGTGAGCTCTGCGAGATGGAAGAAAAGGAAAGGGGTCCACGTGATGAACAGCGCTGTTGCATTGATTGCTGACGGCTTGGACGACGATATGCAATAAAGGAAGGAGATTACGTTGTGCTCTCTGTTTGCTGGTGGCTCCTGACGCCCCTTTTCACACACAAACGCACGTACATGTCCAGAAGGTTTGTTCGGCCCGTCCTAGCCCGCCCAAAAAAAAACTGCACCACGCCCTCCGCGCCCCCCCTCCTCCTCCCATCGCTGACACTCTTCTTAACGACAGCCCAAGGTAAAAAAAAGCCGCATCAGCCTTTTTTCTATATTTAACCTTTGCAAGCCAGCAGGCTCCGCAAGAATGATAACCGCCCTTTTTATGCGAATGACGGGGGACGAGGTGAAGGAACGAAACGCTAAATGGAGACAAGCAGCTAGGGTGTGGAACATTATGTGTGTGTGTTGACTCTTCCCAGTCTGGTTTTCTCGGCTCCCTACCACCCCCCCTCCCTCCCTCCACTTGTGTGCACGCCACGTGGGAACAGTCACGTGTAACGGGCTCACACAGCGCCCACGGCTGCAGCCCCTCCATGTATGATGTCCGTGCCGGCTCTTGTTTTCGCCTTCACCCTCACACTCTGCCTCTCCCAATCTCCCTTTGGCCTTTTTCCGCTGTGTCTGAAAATCTTAACAACAACACACACACGCACATACACAAGCTGTAATCTTAGAGTATCATGGCTGATTCGAAGAAGGACAACAAGAAGACCGAGGAGGTCGTCACCCAGGGTACGGACCAGGCCCAGGTTGGCCTGATCATCAAGGTTCTGGGCCGCACCGGCTCTCGCGGCAACGTGACCCAGGTGCGCGTGCGCCTGATGGCCGAGGCCGGCTCCCCGGACTACAACCGCACGATCGTGCGCAACGTGAAGGGCCCATGCAAGGAGAACGACATGCTCTCTCTCATGGAAACCGAGCGTGAGGCCCGCCGTCTCCGTTAAGATCATGCCACGCATCTTAGCAGCAGCAGCAGCAGCAGCCATGTGTGTGTGTGAAGGGCTGTGCAATTCATTTCGTTTCTCGTTTTCGTTCTCGTGATTTCCCAGAAAAAAAAAAAAAACATCGAAAAAAAAGGTTGAGGCTCGGAGGAATCGATGGCGATGTTCGAGTGCGCTTTTCTCTCCGTTTGTGAAGCTAGACATCAGGCAGCGACACGGCACAGGGCATGCGCACTCGCCGCATTTCTGTCACCACACAGAAGGAGAGCCCATCAAGATAGCGGCTCACCTCGTCATCCCTCTGCGTTTGCGTACCTTTTTCGAATTCGGTTTCCAAGGAGCTTGTGTCGGTGCGCGCTTGTTGTGAGCAAGTGGGTAAGTAGACCTGAGCGAGGAAAACGCTGCAGTTGCGTGTGCCGCGTCTTCTCTCCCTCTTTCTCTCCACCTCCTCGACCAACACACACACAAACACATTGCACAAGCACCCCTCCTCTCCCATTATCCGTTGTTCTCCATCACGTGTCACGCTGCACCATCTCC
>2156
TTGGCAACAATCAACATCACAAGCGCACGTGCCTCGCCGCCACCGGCGCCGGCCACGGCGGAGATTGCGACGCCACTCGAAGAGACGCCTGCAAGCCCGTCGACTGAAGCAACTCCGGCACTGCAGCAGCAGCATCAGCCCGTAAAGCTGCAGCACCCAGCAGGCGACTACGTACTCTGGGTGGTCCCATGCGACGCTCTGCAAGACGCGCTGATGGTCAAGGCGCTGGGTACGGTGCACGGGAACCGCTTCTGCGTGGGCAGCTACGTGCCGCTTGTGGAGCAAGACGCCGTACTCAGTCGCAGCGGTGGGCCACGGCAGGAAGTGCGGCTGCAGTTCCGCCTGACTGTGGCCCCAATGATCACGGACACAACGTACGGGGCGCGCCTGCTGTCGGGGTACGAGGAGCCGGCGGAGGTGGGCATGCGCGAGCGGATCGCGGAAGCGAGAAAAGAGGAAGCCGACCGGGCCGATCCGTGGAAGCAGCTGGACAAGATGCAGACGCTGCGACAGGAACGCAAGCGTGCCCGCGACGTCGAGAACGTACACGCGTCTGGTGAAGAGGAGCTAGACGGCGACCTTGCGCACGCTGCACCGCCGAGCGCCGGCGATGATGGCCAGATGCCGCAGGAGGTAGAGCTGCAGGAGCGGCTGCCGCCTCAACAGGTGACGGTCGACACTGTGGACTCTACAGTGCAGGTGGCCGATGCGGAAGCGCTTCTGAAACTTCGCAAGGAGGAAGCGCGGCGACGGTTAACTGCCTTGAAGGCTGCTCGGCAGGCCGCGCAGCAGGACGAGTGATGCACCTAACGCCATGCTCGGAAGGCGTGCCTTGGATTGCGAACGCGAACAATCAACTCTTGCTTGCTCGCTCTCTACTTACCGCTTCCTCATCCTATTCAGCAAGTGAGTGTACCGGTCCCTGCGGAATCAGCAGCAGCAAAGCAGCCACGCTCGTACACGCAGTCAAGTGGACGAGCGCGACAGTGGCGGGAGGGGTGGGCAGCGACAGAAACAGGAGAGAAGAGGGGGATTAGTTGAAGTATATCAAAGGCCTTCAGTCGATTAAGGGTGCGCGCACTAGCGTACCATCCACTGTTGCCTCTGCTAGGCAAGTACGCGTGAGCATGACGGGGAGAAAGGGTGCAACTGTTGCTGTGCGTCACACAGGAGGCAGCCAGGGCGTGTGCTGGGTGAGCCAATGGGACCGTTCGTTCGACTCGCATGGGAGCCGAAACAACGGTGGCGCACCACTCAAGCATGAAAGCAAAAAACTGTCGAAGGCGGGCGCACCGTCGGCACTCTGCGCAGGCACAGTCGTGCACTCGCCTCACCTGCACCCCCACCCCTACCCGTACGTTTGCTCGCTTGCCCTCCTCCTCCCTTCCCATGCCACTTGGCATCCGTTTCTGCTCTCCTCCTCGCCCCTGCCTGCCTGCCTACCTCTCCCTGTACGTGCGTGAGCGTCTCAACTGCGATATGTGCCATCACCGTGAAGGCATACGAAAGCACAAGCACAGAGACGTACGCACGCGTTTCTCATTAATCTCTTCTTTCTGTGTGTGGGTGTACGCGCGTGCGTGCGTCGCTCTTTGATTGCGTCTGGGCCTCATCACCGCGCCGGTTGTGTGGCGGTTTCCGTTGTTGCCCTTTGCCTCCCCTTGTCATCTCTAATCACGTTCACCTACGCATCTCGTCTGCGGCCGCCCTCCCCGACTCACTCTTTCTCTCTCTCTCTCTCGTTGTCGCGCTGGGGGAAAAACAGAAGACGCAGATGCACACGAAACGTTGTATCCGCTGCTCTTTGCCGCTCCCCCGCCTCCCTTTCGTTCCGCCCCGTTTGCCCCGACCGCTCTCGCGTCGTGCCTGCCTCCGTCGGCTTGCGTGTTTATGTCGTTGCGCCTTCTTCCTTGTAGCTCGGTCGACGCCGGCAATGCAGCGCTTTGGGCTGTCCGCTTGTATCCACCGGCTGTGGTGCTGCGGGTGCTCGCTGGTAGCGGCAACGTCCTCGTGGAGAAGGGAGGGAGGAGGCGCTGACGCTGATTCACTGGATGTGGAGTACGCATGGGGAATTGTGGCGCGACAAGGTGCTGCGCTGCGGCGAAGGGGCGCTTCGCCTCTCCCCCGTCGCTGCCACCAGCACCAGCGGTGGTTGCTTGCCCTTCGCTAATTGAGCCTACCGCTTGCTAGGCACGGTGCTCACTGGCACGGCCCCGGCCGGGTGTCCGTCCCCTTTCCAAGAAGCGTGGTGCCTCATCGAAAGCCTGAGCAGCATTCCGCTGAAGGGGGATACGGACGCGCGGCGGGGTGGAGGCGTGGCTGCTGCAGAATGGACCCACGGGCATTTGCACGCAGGCGAACGTACGACTCTTGCGGTACAAGGTGAGTAGCTTGATCTCTCCCAAGGATGCCCCACCAGCGTGGAGAGTTGGGGCTGCGCTAGATCATTCACGGCGTGGACAACATATCATAGCGCCAAAGCGGCGAGGCCGTGCAGACGGCTCTGCGGCAGGTTGAGTCCCTCGCCGTGTCGCAGGAGGGTTTCCGCCGCTTAGCGAGCTCTCCGTTTACTACCAGTTCGGCGCCACACTTCCGTACAAGACGACGGCGCCGTGCGCTGCTGTACGACGGCTATTCGAGGCGCCGTGTGTCGTGGGAATGGCGGACTCGAAGCACTTCACGTTCACGACACCGAAGCGCCCCTTTGTGTACGCCCTGTGCGAAGTGGACAGCGCACGTAGAAGGCGGCGCTTGTGTGCGGCTGTGCCTGTGTGTTATTCCTTACCGTTGTGTGTGGAAGGAGGGGGAGGGAAACTGGTGGGGCAAGAGATGGGGCGAGGGCCTGACTGTCTTTCTGCCTCACAGTCTTCCCCGCTGCCCTGGGTCGCCCTTCCCCATATATATATGTGTGTGTGTGTTATGTCGAACTCTCACCCACTCGGACTGCCACGCATAAGCCGCAAAGGACGCAAGAAGAGGAAGGGAGACAGAGGACATAGTCGCTGTCTCCGTTCTCCCTCTCTCTGTGGTGAGGGGGACGGCGGGGGCAGCGGTTTGCCGCTTCTCCCCACCCCCACCCCCACCCTACGTGCTACGCGCTGTATCTGCCTCTCCCAGACCGAGAGGCGCACTGGCGGTTGTGAAGGGGAGGTGGAGACATCGACTCCTCCGCCACGGAAGTCCACGGCTCCCCGCTATACACACACGTATATAGAAATGCCTCTCTCCTACCTCAACCCTAGCCCCCCCCCCCGCCCCTCATCGCCCTCTCGCTTTCTCTTGCTGTGCTCATTGACCACTTTCTGTACAAACTCCTCTATATATATATATATATTGCTTCGTGTGATCAGAATGCGGCGTGTCCCTAAGGCTTCATCGTGCCCTCCCCTCCTCCCCCCATTTCTCCATCTTCCTCGTTTCGGCATTAGTGTGTGGCGGTTACCGCTGTCGTGAGCTCACGCTATCCTGGTCTGTCATCTTGTGTCGTTTGCCTGATCGCTTGTTTCCTCTGCGCGTGTCGGTGTGTAACTCCCTACATTGCGCAGCCGGTGTGGTGGCCGAACTGTTTTTTTCTTCAGCGTGGTAGTGAGTGGCATTGCTTCAGTTGTCATCCTTCGTGACCCTGCCCCTCCCCCCCACCACCACCACCACCAGAGCACCCCATCTAGCTGTTCTTTGGGTACGTTTGTGGGTGGGCGGTTGCGCCAATAGACGTCCACACGCACGGACACCGCGGTATACTTGTCTTTTGCCTGCCTCCATCTTATACACGCATCGGGCCCGCTCATCTCTGCGCTCAGCTCGCTGCTGCCGGTGTGGCACCGCCGCCATCGTCGCCACCATGCCTCTGTACAGCATCACGATATGCCCATTGAAGCTCACTGCATACTTCTGCCGCCAGGGCTCCGTGTATGTGGTGGTGATGTCGCGCAAAGGGCTTGAGATCGCCACGAACCCGTCGATGTGCAACAGCAGCAACGAGGTCATCTTCTCCGACGCCGACGGCCTCAGCAGCGCGAAGCCGTTTGAGCTGTCCTTCAACTCACCAAAAGACCGGCGAATACTGAACTTTGGCATTTACGACTTCACCAACCGCAAGAACGCGGCCAAGCTCACGGGGTTCGAGATCCCGCTGGCGGGCATGTGCAGCGTGCTTGCTGGTGAGTCCATGTGTGAGAAGAAGGGTATCTCGTTCCGCGTTTCCGGCCAGTCGGGGCGCCTCGACATCATCTTTCGCATGCACCCCGTTGGCACACCGGTCCCGCCGTTGCGTGCGGCGCAGACAAACGAGTCCATACCCGGAGTGGCAGCCGATGCGCTGGGTGCCGCTTCCCATCGCAGTGCGACGGCGGTCTCACTGGGGTCCGGTGGCGGCGGCGACGTCGGCGCTGGATCGACCAGGCTCACCCGCCTGCCGGAGCATACGCTGCAGGCCCTCATACGTGAGGGAATCATCTCGAGCGACCTGGAGGGGGTGGAGATGGACCTTGACCTGGCGAATGAGATCGCCGTGCGCACCTCCGTCCTCTTCCCCAGCCGCACCGACCTCGAGGACCAGATCCGCACGCTAACGCGAGAGATCCAGAAGCTAGAGTACGATGCGCAGTACGCCGCGAAGGACAAGGTCGTCGCCGGCTCTGCT
>1685
ATGGACTGCGTTGTCGAGCACGGCGTCGTGCGCTTCTGCTCCATCTCGGACAACTTCGAACCGTCTCTGCCGTACTTTGCTGAGGTTGGCGGGATTTGCCCATCACAGCTGGGGCACCGCGGCCAGTGTGCCCTGCGTGAATTGCTCGACTTATACGTCTCCGCGCACGGAGCGCACTTGCACGGCGTTATTCATTTTGAAGCCAAATACGACCCAGCACGCCAGCGAGCCTACGTGATTGAGGTGAACTGTCGGCCTGGAAGCGCGGAAACGAACGTTATGGTTCAAACTGTGTATCGTGGGTTGAACCTGGGTGAGGCGCTGGTGCGCTGTGCGTTGCAGATGCCTATCCAGGAGCAACTGGCAGGCCTTTTCCCAGAGCTTCTAGCCGGCCAGCAAGAAGAAGGTGGGGTGCAGATGCTGTGGCAGACGGCGACTCCACCGCGCCATTCCGAGGCGGACGCAAACGAGGGTATCCCGATCTCCGCTGCACGCACAGCGGTGTGGTCGCTGCTCGGCGGCCCGTCTCGCGGCTTCTTTCCACCACAGTGCTGGGCGGCGTCTGTGAACATTTATCCGAACCAGGCTGGGGTGCTGAGTAAGGCACGTGTTCCGGTAGAGGACGCTTCGCTCGTTGCCTTCTCCGTCTCGGCGAGGCCGGGTGAGGCCGTGGCACCGCCGCCGAAGCAATTCTACATGCTTTGCTGGATGGTGGTCCGAGGCGCGACCGACGAGGAGGCGAAGGCAAACATCTGGCGAGTGACGAGCACATTTGAGCAGGAGGTGGCGCCGCCGTTCTGATGCAGTGTGATGTCTCGAAACGGGAGCGCATACATAAACGCAAAGCTGCGAAGCATTCGCAAAGTGCGCGGCCACGGCGGCGCCGGTAAAGGGTAAGGGCGAACGCGCCGTGCTCGTGTCCCTATGCGCGTTTTTGCTCGAGAACGTGAACGCTTTCGCTTCCATTTTTTCTCTCGCCTTTCTTGCACCTCCATGTTGTGGGGAGGTCGAGTAAAGTGGGGGAGGGGGCGGAGAGGTTCTATACTGCCGGGGATGTGCGCCAGCGCACACGTGCTTGACGGGTGTCCTTATTATTCACTGATATTTTTCTCTTCACGTCTTTGCTCCCTGATAAAGCGGGCCACCTCGCCGTGGCACTAGGGTCTAGCTCCTGCCCTATTGGGAAGCCAAGAGCCTGCAGCCTGCCCTTGGGTGCGTCGGACTCTTAGCGTCGGCGGGAAATATCTGCACTGGCACTATGCTGGAGAGACTTGCAACCATTACCACGCTCGCTCTTGCCCACTACGAATCGTGTCGGCGATTGGACAAATCCAACCAGCTGTGAGTTCTGTGTGCGCAGACGCTTGATCTGCGTGCCCCCTTCTGCTTGACGTACCCACTCCTGTCAAAGGTGTGCGGATACAGGAGAGGGTGGAATGCCTCCTGCTGCCAAAGGCTCACGGCAGTGTCCTGGTTGTCGCGGCAACGTGCGGGCAAGCCATCCAGGCACGCCCCCTCCTCCTCCGCCAGGCAAGAACGCCCTCTTGAGACAGGCCACAGGATGCCGCAAATGCGAGACCTGCGCGCTGGCGCTGTGAAGCACAGCTGGAACGGTGCAGCACACCCGAACAAGGCATGCAGAGGTGAGAGGGGCCATGGTGATGGACGGGAGAGGAGCAAAGGGATCCACATGCATCAGCCCCAATGTGCGTGTGTGCAGAACATGTGGCAGTCCCTCTACATCCCAACGGGGTGGGCTGATGAGGCGCAGACGCCGGAAGCATGACGAGAGCACCACCGAGTTACACCATCGAGCCCTCCAGGCTCGCACGTGGCGAGACACCGCACCATAATACGGCACGCCGCGACTTGAAGTGACTGCGAGAGAAGCATGGCACACAGGCAGAGTGTGCAGGGCCTCGGAAGCGCCCTGGTCTCAGGCTGACCCATTTCCTCGAGCTCGTGCGGCATGCACCTAGGCGACCGCCCCCTGCTACCCGCACGACAGAGACGTCATCGCTTCCTCGCTTCAGCGCGACGCTAGACGCGGCCCACGCGAGCGTCCGCGTGACGCCGATCGCACAGCACGTATGCGAAAGAAGGGACGAGGACGGACAAGGAGGAGCCCGTTAGGTGCATGACCTCGATTCCGCGGCAGGACGGTTTGTCCCAGAGGGCTGGGGTTCAGCCGTATGCCTACCTTTGTAGGCAAACGGCTGTGCTTGTGCATGCGTCTCTTATTTATTTATTTCGCGCGTGTTTACGGTATACTGACACACAGAAAAAAACTAAAGGAAAGCCAAACGACGGAGCACGCCCCAGCTCCCCGGATCACGGCTGCCGACACACGAACTCCTCGTGACTTACCATTCCAATGATACATTTTTTTTTTTCGGCTTTAGCGTGTCTACTCCATGACTCACCCATTTTCCTATCAGTGAAAAAGGCGGCATGGTGACAAACCCTACCTCCGCAAAGAAGAAAACGAAGGGACGACCATCCCATGACGGCACAGGGCACATTTCTCCACTGCTGGGCATGCGCGAGACGCCAGCATCTGCATGTTGTTCAACCTTCGCTCGGGGTGTTGGCGGAATGCATGCCACGGCGAAAATGTATGCGCATGCGCTGCCCCGCCACCGCCCCACCGCTTTCCCCCTTTCTGTAAGGAAGAATGATGCAAATCGCTCGGCGCGCATCAGCTCGCCCCAGTTTTGACTGTTCCCTGTCGACGTTTTCTGTTGCCTACATCTCCACCTCTTCTCGCACCATGAAACATGTGCCCCTGCACTTCCCCACATCTACTTGTACGTGCATGTAGGTGCCTGCGGTATTGATTGCATGAGTGGAAAGAAGCTGGCCCGCTCTCCTTCCCGAAAAAAAAACAAAAAGATCAGCGGATCAAGAAGTCTGTTTGCCACTCTTGTGCAGTGCGTGTACGTGTGCTGTTTGCCTGCAAGCTGGCACCTTCCTTGTGCCTCGGCGTGTTGAGGTGATTGCGCACCGACCTCTGTCTTTCTCTTTCGTATCGTTTTCTCCAGTTCTATTGCTGCCACGGTGCTGCTCCAGCATCATGAGCGGCCACAATCCGAACCGTGCTGAGAGACTGGGCAGCGGTGGTGGCGCGCCGGCGCGCAACCCCATCACTTACAATCTGGCCGCCCTCCGCCTTGCACAGTCCCCGAACGGAAGGGGCCAAATATCGCCGCCGGTCCCTTCCGGCGATGGTGGGTCTATTAGGCTGAGCAGCAGCGGCGCAGCATCTGATGTGCCGCTGTCTGTCTTGCTTGCAGGTCTCGGTACCCCAGCTGCTACTGTCAACACAGCGTCGCCGCACCCGGCGGTGGCCTCCGGGCCTAGCGCTCTCTCACTAGTCGGAGGCGGCAGGCCGCCCGTGAGAGTCGCAGGCGCTTCCGCGGCAGTACTGCCGCCTGCGATGGGGTATCCGGATGCTGCTCCAACCATAGAATCCGGACTACCTTCCAAGTTGACGGGCGTAGCGCAGTCTGACCAAGCGTCACCAGCACCGATGGCTGCACCAGGTCCGCGAGGGGCAACACTGGGCCCCACTGACAACAAACAGCCTTTTCTGGCGGGTGCGCCGACCGGCGCACCACCCCCGCCGCCGCCGTCGTCACTGGGTCACGCCCCCATGCCAAGGCCAAGTGGACCGTTAGTGTTTCCTCCGAGCACACACACCAGCATCCCCTCTCAAGCTGCAGCGGCCTCCTCAGCGCGGTCTGCACCCTCTAAACTGTCGGCCCCACCACAGTGGACGAGTGCCGCGCCTTCTAGCGTCCCACTTCCGCATTCGGCACAAGCGCGCCGCGCAGACCCGACCCAACCGGGCTCCGCCTTCATGCGGACGCAGAATCGGCCGCCAGCGCCGTTCCTAGCAGGCGTAGCGAAGTCGCAAGGCAGGCTGCCTACTCCTCAGACGCCCCTCTATCAACATCCGCCGGTGGCACCCGTGCCGAGTCGCGGGACTTTTAACGAGGCCGCAGAGCCAGCAACAGCTGTCGCTGCTGCTCCTCTTCCGCAGTCACAACCGCACGCCGGTATACCTCCTCCGGTACCGCGGTCTCAGCTTGCTGGGATGCCGACTCCTCTCAGCCAGTCATCAGGTGCAGCGTCCCCGTCGGCTGCCGCTCCCTTCAGTGCCCCATCCCCAAAAGCTGCCGGGTCGCTCTTGTCGCCTCCGCTGCCGTCGCAGCAGCGGAGATCGAACTCTCAGCGC
>529
GCTCCCGCGCAGCCGGTGCGTCTGCGCATGGCGCCCCCGACGGGTGCCAGCCGTCGGGTCGTTACCATGGAAGAGCGCCTGCGTGCGGCTCGTCACATCTTTCCACTCTTTCGCTTTCTGCGTAGCCGCATCGATGAGGCCAGCGGGGAAGGCGTGCGGCGCCGTTTGCTGAAGTGGACGGCACAGGAGCTACGCCGGCTTGGCGGTTCCTCCGCCTCGGCTATGGGGAGCAGTGGTGGGCCAGGCGGAAACGTGTATGCGCGCAGCCGTCCGCTGCCCTCGCGAGAAACGCGACTAGCCCTCATCACCTTCGCGCAGTGCGCGGCGATATCGGAGCTGATGGGGGTCGATGTGGTGCCGCAGCTCAGCAGCGCCGGCAAGGCGGCCCGCGACTCTTCTCGGTTTACGTCGAGCACTGCCTACGGAGATACCTCTGACGGCATTGCGGCCTCCTTGGAGCCTTTCCTAAACCGATACACGTTGCAGAGTGAACCGCCGGCAGATGATGGGGATAATGAGAACAGCAACTGCTCAGCAGCTTCGTCGTCTGCATCTCCGTCGGAATCATCGTCATCACCATTGGCGTTGGCGTCTTCCGCGATACGTGACGCGGAGCAGGCGAGACTGAAGGCATCCGGAAAGGTCGTAGCGACTGCTGCGACAGGGGCGCCGTCTGTGGCCCCACGTGGCACGGGGCAGAGCCGGCGCCGTCGTCATATCGACCTTCGACAAATGGAGTTTGAGGGGTTGCTGCAGCCGCAGTTGATGGCGTACTGCCCATGGCAGGCGTGGTTGAGTTGATGTGCTCTCGCGAAAAACACACAAGCACACACACACACACACACACACGCACGCTGGCGATGTCATTCTGCTGTGCAGCAGGTGTGCGTTGGGGCCCGTAGGCCAAAAGGAAAGCCAACGGTTGCCGAGCGGTCCCTCGATTTTTTTTTTATTATTCGATGCTGTTGTTTTATGGCGCTCTTCGGTGCGGGTGTATTGTGTTTTGTTGTGTGTGTGTGTGCGTAGGAGTGGGGTGCGCCCCCCTTCTCCTCTCCACTTCCTCAACCTCAACGCCACGGCAACAGGTGCCAAATCGACGGGGCGTCGTTCGGCAACAGAAATAAGTGTGACTAGCGAAGTAAAAGCTGTGCGCCAACACACACGCACCCGACGGGCAAATGATATGTGCTGCCCCTCTTCCGTTTTTTTTTTTTCGGGAGAGAGGGGGACATCCGTGTCTGCGGAAACAAGAAAGCATGGGCAAGGTCCGTTGCGTGAGAGGATTGGTGGTGATGGTGGTGGGGAGGGGAGGGGCGCTGACAAGGGTTAGATGAAGAGAGACGATGATGAGAGAGAGGGAGGGAGATGGGCGCCGCCGTCGCTCGCCCTCTTCTCTGGTGACATGCGTGCTGGTCGATGCATTCTCACAGTGGGTATGGCTGCGGTCGGAGTACACCCCTTCTGTTCTCCATCTTTGACGACGTATACATGACCCAACGCCGCGGCACCGGCTGTGAGCGTTCCTCGCATTGCGGCTTTAGTCGCTCTTCAGGATAGTCGCGACTGCGCTATGCCGCCCCTCGTCCCCTCCTCCTTCCCCTTCGAACCCTGTTCGGCCCGTCCGTGTCACGAATGCATGCACGGCATCACTCTCTGCATCTCTTCCATCCTAGCTTGCACTGCCTTTGCTGCACCCAGCTGCACTACAGTTCGCAGTAGCGTTATAACCGACTCCATTGCCCCTTTCTCCAGGTCCTTACTCCCTCGCCTCCGTCCATCGTCGGAGCTCCTTATCCCCGCCTTTGTGTTTGTCTTGACGCACTCGTGGGGCACCCCTCCCGTAACAGCTACCCACATAATGAAGCGCATAGAGACCGTTTCGAAACACCTGCAGGACAATGAGTTTGTCCGCGTCGAACGACGCGGTGGGGTCGGGCTGATCCGCATGTTGAGTTCGGCGCCGCCGCGCTCGCACATCGGCGGCTGCATACTATGTGCTCCAATGCGAGCGCAGGTCTTGCGCGCCCTCAAGACGCTAGAAGCCGACGCCGACTGTCGTCTCATTGTGCTCACCTCAACCAGTCACCGTTTTTTCTCCAGCGGCATCGATATCGCCAACTTCACGGAGTGCTTCATCTCCGACCCTACCGCGCAGCCGCCTGTGCCATCCTTGTCGGAGCTGACAGCCGCGGTCGCCATGTGCCCCAAGGTGTGTGTAGCAGTTATTCAGGGTCTGTGCTCGTCATGGGGGCTCGAGCTTGCTCTGGCGGCCGACTACCGCATCTGCGAGGTGAACGCACACTTCCGCTTCCCGGAGGTGCGGTTTGGCATCACCCCCGGCGGCGGCGGTGCACAGCGGCTCGTATGCCTCGTTGGCGTGCCGCACGCGCTGAACATGCTGTGCTACGGCCGCCGAGTGTACGCAAAGGAAGCGCACCAGATCGGCCTCGTTGACGCACCAGCGTACAGCGCCCCACACTTTTGGACGGCGTTGGGGAGGGTTCCTCGAGAAGCACGTCACCGCGGGCCACTCCCGGCACGCCAGGCGGCCACGGCGAAAAGGCGACCGGCCTGAGCACGCTGGAGGAAGCGCGGGCGGCAAAAGCGGTCGCCGTGCACCGCCGTCGCAGCTGCCCGGCGTACGCGAAGCACTCCCTCTTTAACCGCGGCTGGCACGCGTGGATGGAGCACAAGCTGCGCAAATCTGTGCCGCGCGAGGTTCGGGCTCCGTACCGCGCGATCGAGGCGGTGAAGCTGGCCGTCACGCACAGCTGCCGTTTCGACAGACGCCGGAGCGTTCCGAGCTCGAACGGTGCCGAGCAAAACGACGCCGCGGCTGCATACACGGCGGCGGAGCGGGCGCTGTTCGAGTCTTGTCTTCTTCTGCCTGAGACGCAGGCAATGCAGCACCTGATGCGTGCGTCGCAACGGACATCGATGTCGTGGGAGAGGAAATGGATCAGCCAGCAGCGCCCGGTGCCAGGACTGGCGATTATCAACGATCGCAGTTCGGCAGTGCATGTCGCGGTGAGCCCTCCCGTCTCGGCGGCCTCCGTGTCCGACCTCCATACAGACGACGGCACGGCGCGACTGGGACTGAAGAAGGTGGCTGTCATTGGTGCCGGCACCATGGGAACGTCGATTGCACTCATGCTGCTGCGGCAGTCGGAGATCGAGGTCATCTTGGTGGAGGCGGACGCTCAGCGGCAGGCAGTAGCCCGCCATGCCATCGAAGACTACCTGCGCAGCCGTGTCGAGGCACACCGATTATCAAAACACCGCTTCGACGACATGCTGCACCGACTGCGCGTGACGGGCAGCTGCATAGCCCCGTTCCCTCCTGTCCTTGCGGATGCTGATCTCGTCTTCGAGTGTGCGCCGGAGGTTGCGGCGATCAAGCAGAACATCCTCGCCGGCCTCGACTCTGTCTGCAAGCGCTCCACGATCCTTGCAACGGGCTCATCGGCGCAGGACGTGAATGAG
>1300
GTAAACCCAGTCGCCGTAGGCGGCACCAGTGGTGCCACGGTGCCGCCGTCCATGCAGTTCCGTGGTGCGATGCCGTACATGAGCCATCCCACGAATTCTATGGCGGCGGCGGCGGCGGTGGTCACCTCCCCTCTGTACTGGCAGATGCTGGCACCGCCGGCTGCTGAGCGGATTGAAGGCGGCGGCACCTTCACCGCGCACCACGGCAGCAGTCACAGCCAGTATCGCCAGTCCGAGGCGCGGCAAGACGCCTTCGCAACGATGCCGCGCTCCGCCGCAACTGTAGCCGGGAGATCGTGTCCGCGAGACGGGCACCGTCGTAGCAGCGGGGCCGTCGCTACAGGCGGCGGCGCGGCGACGCCGCAGACGGTGCCGCGGTTTGTCGCGCGACTCTCCACCTCGCCCAATGAGGTACGACTCGGCGAGCGACAGTCCGCCGAACGCATCCACAGCGCAGAAGTCGCCAGTGGTGTTATGCCAGCGGTCACGAGGCCACTTGCCGCTGACACCAGAGCAGCAGCGGCAGCGCCAGCACCGCTACGGCAGCCATCCTCTGTCTTCGATGCCGCCGCCGACGCTGCACGTCTGGAGAAAAGTCAGTCCGCATTGGCGGTCACTCCTGAACGAAAGCTCTTCGGCACGGGCATCATCGCGGAGGTGACGACAGAGTCGCGGCCGGTGGTCGTGGGGGCACTGCAGCAAGACGAGACACCGCAGGGCACACCGTCGGGCAAGCCGAGGCCGACTCGGGAGGTCGAGGATGCGCCGGTGGTCCCTCTTGTCTTCGATGGCGACGAGTAGAAGGAAGAAGAGGCAGTGGACCGCGTCTAGCCCATAAGAGTCGGAGGGAAGAGGGGGACAGGCGCTCTGTCCGCCCACCTCTGCGTGCGTATGTGTGTCCCTTTTCCTCCATTACAGCCCGCTCTCCTCGTCCGCACGCGCATACGCGGAGCGGGCCAAGCAAAACACCACCGCTTCCGAGTGCGACCGCGGGAGGCGGGAGACGGAGGAGAACAGGCAGACCACCGTGCCCATGCATCTACGCACATGCAAGCATGGACGGTGCACCGCGTCCCTCTCATCCCCCGCGACCGGCGTTTGGTTAGGGCTCTTCCTTTCGCTTTCCATTGATGTGGCAAGACACGCGGACCGGTAAACGCACACACACACGTATATATATATATATATAGATATACATGAGCATGCACACACTCTTTCTGAGCGATCGAGTTATAGACAGAGGCGCCTTCTCCCACCGCCGACTCACCCCCCCCCCTCCCCTGGTCGACATCATCCAGCGGGGGAAGAGGTGCGAAACGGCCCGCAACAACGACAAAGACCTCCTTTGCTCGGCCCTTTTCCTTCTTCACGCGTGTATGCGTGTGTGCCGCGTGGCACTTTGGGGAAAGGGACGGGGCTGTGACGCGGAGGTCGTGGCGTACGTGCATGTGGGTACCGCCCCTTAGAGAGCCGCCGGACATATCCAGTGACGAAGGGAGTCAGACAGAGACACAGGTGGACGGTGAGGCACAACATTGGCGCAAGGTGGCCGCACACGCGCCGAGCGTGTATAGCGCCAATTCAGGGGCGAGGAAGGGATGTGGTTGATATATGAAGACACACGCACATAGACATACAGAGAGGACGGAAAAAACGAAAGCCCCTTTCTTTTCCTCCTTCTATGACTGATGTCTTTGTGTGTAGGGTTGGCGAGAGGAGAGGGCAAGCGCCGAAGGAGGCTGTCTATGGCGCGTCTCTCGATGAGGCGCCCTCCTCCGTATTGGTTGCTTCTTTCCGCCCCCGCCCCCCCCTCTCCCTCCCTTTCTCCTTCTCCTCCCCGCCACGCTCGCTGTACTATCTTCCCATATCAGACGGCCGTTGCTGCGTTCCTTCACGGCCTCCGTCTTTTCGCCTTTTGCGCAGCGGTGCGCTGACGCGGGTACCTCATCACCCGTTTTGTTTGTTGCAGATGTCTGTCCCCACCTACTGCATGCGCCCTCTTTGCTGTCGTGGGATGATGTCGTTGGCCTACATGAATGGCATGCATGCGCACATCCTCACATGTGTGTGCGTGTCTGCGTTCCTCCTCCTCCGACACAATGGTTCTAGCGGCAAGCAACAACAGAAGACACACACACACACAGGTGAAGGCGAACAGCAATGAAAGAGTTGCGCGCGCAGCCGTGACAGCGTGTATAATGGAGAAAGGGAAATGCTCGTGTGTTTGAAGAAGACCCGTGTCGGCGTGTATGGGGTGTAAAGGGCTGCCTTCTCTGCGCGTGTCCGTGCACGCTTCCCCCTCCCGATCGTGCTTCCGCTACATATGTGTGCGTGTGTGCACGTATCTCTCTCTTTGCGCGAAGACATACTTGCTAGATGCGGTGGCGGTCTCTACCGGCTCTCGTTTCTCTGCAACTCGGCCGATCTCCTCTCTGATCTAATCGCTCCGCCTCATCGGCTGCTCACCGGCAATCACGTAGCCACCTTATCCCCCTTCGAAGTGAAGGTCTACGGCTGCACGCCTGCACCTCATTCACACGTGCAGGCACACGCACGCATACCAACATACAACGAGGCAAGCAGTGGGTCACGAGGCTCTCCTGCGGCCTCTTCTTCCCCCCTCTCGCCTCCTAGGCACTGTGAGGGCTTTGACCACTGATCAGCCTCCCTCATGTCGCTAGCGCCGTCGCTCCAGCTTACGGGCCTCACGCAGGCCGTCATCCAAGGCGACCTCTCCGCCTTGATGGAGAACGTCACTCCGTCCAACGTCAATTATACAGATCCTCACTACCGCCTATCGCTGGTGATGTGGGCCGTTGCTCTCGGTCGTCTTCCGACGACACAGCTGCTGCTCAGTCGCGGCGCCTCGCTGGCACAGGTGGACCGGCAGGGGTTCACGATCCTGCACCGTGCCGTGTGGAGTGCCGACGTGCCGGTCATTCACACGGTACTCTTCACTACCCCCATGTCGGCCCTCGCCTCTTCTGCTGATGCCCGTGCTCGCGCCACAGGCGCATACACCCCCGCCTCCTCTTCGCCGTCGGCGTCGCCTTCGCTGCTGACGTGGCGCCCCGGCGCGCAGCGCCTCGTGAACGCCGTGCACTCGGCCACCGGGCGCACGCCGCTGATGCTGGCGGCTCTGTCTGGGCAGGTGGACGTGGTTCGCTATCTACTTGTCACCTGCGCCGCTGATCCGTACCCGCGGGACTCGTACGGCCTCACCGCCGTGGATCTGGCGGCGCTGTGCGGGCACCTGCACATTGTGCAGCTGCTGCTGAACCTGACGGTGGCGCCGAACGGGGCCGGTGGCAACGCCTCAGACGTGTTCCCCACGACGCAGTGCAGCGCCGAGGATTACATCGAAATCGCCAAAACCATTCCGCAGCGAGAGCGTTTGTGCGCAGTCAACAAGCTTCTCAACGAGAACCTCGCCGAGGCCTCGCGCGTGGCGGCGGCATGAAGCAGTGCAGCG
>3629
CCGATGTGCCTGCCGAAGGAGATCAACTCGCTGCGCATCGTCTCCACAGTGGCCATCCTCTTCGTCGTGTTCTTCACCATCACCTGCATCATTCACTCCTCTCAGAGCCTGCATGCACGTGGCATGCGAGACGACCTGGTGTCTTTCCAAACCGGCAACACGGCTATCAACGGCTTGTCGAGCCTCATGTTTGCCTTCATTGCGCAAGTGAACGCGCCGGAGATATCTCGTGAGATGTACAAGTTTTCTGTGCACCGGGTCTTCTTGTCGGCGCTGCTCGGCATGTCGCTGTGCGCGATCCTGTACTTCCTGACAGGGCTCTTCGGCTACCTCGACTTTGGTCCTGAGGTGAGCGACTCCATCCTGGCCATGTACAACCCCCTGAAGAACCATCTCATGGCCGTCTCGTACGTTGGCATGATGCTCAAAATTTGCGTAGGCTTCGCTCTGCACCTGATCCCCTGCCGCGACTGCGTGTACTACATGATCGGCACCGAAGTATCCCATGTACCATGGTGGAAGAACGCCATCTTGTGCTCCCTACAAGCCGCGGCGGCTCTCGTCGCCGGCCTCTTCATCCCGCGCATCACAACCGTCTTTGGTCTTCTGGGTGGTTTCTGCGGTGGCTTTGTGGGCTTCATCTTCCCCTCGCTGTTCATGATGTACTCGGGCGGCTTCTCGGCCGCCCGCATTGGGTGGGGCCACTTCCTCGGCACCTACGCACTGCTACTGACGGGTGTGGTTGCCGTGGTGTGGGGCACTAGCGCCGCCATCCACGGCGCTGTCCTTTCTTCGTGGTAGGCGTGTCGCGTGCGCATCCGTGCTGAGCAGAGCTGCACAGTATGCCCTTTAAAAAAGGGAGCACCGCTGATCATTCAATCGCGTTGCAGGAACGGCCTCCGCATGCGCGAGGAAGCACATCGACGCACGTCGCCAGCGTAGAACCGGCACCAGCGACAGCCGTACAAGGGCGTTCACAGATAAACCTATCAAGCAGGGCCTCTTCTCTCTTTTTTTTCCTGCCTGTGTACGCACCCCTCAGATCCTTCCTGTCATGCTTTTTGTCTCCTTTTGTTTTTACGCGCTTCCACGCAGCTGGAGCTCCGTCTCCCTGGCGCAACGCGCTCGCCCCTGCCTCTGCTCGCTCTCCACCAAGGCTCTGACTGAGCACTCAGGACAGGCGCAAGGGTTAGGGTGGAGGGCACGCACGAGGTGCGCATCTCGTTGCGGTTTGCTGTGATGGAGAAGAGCGCAAAAGGCAATAAAGCCTGTCATGGTTTGTTTTTCTCATTTTTTTAAGATGCTTGCGGAATCGCTCGGCGGCTTCCAGAAGCTGAAGCGAATGAGCGCCAACCGCAACGAGGCCCACTTCCCCCTCCCCTCTCCCCTCTCCCCTCTCCGATTTAAGTGACGCCCTTTCCGTTTCTTTGCTGTTGTTTCTCTGCAAGAGGAAACACAAATGGCTCTTCTCTTTTTTTGCTTGTTTTCGGTTTTCTATGTTGTCATCCGTCTTTCCCCTCCCGCTCCCTTTGTGCGTGTGCGTGAACGTGCGACGTCGCGTATCCATATCACAAGTCTCTCTCTCTCTATATGTATATATATATATATTGATAAAGTTTGTCCTTTTTTCGTTCTCTATCTGCCCACCCTCCGGCTCCCTCGCACTATCACGAGTTGAAGCTGCTCATGAGGAATGCTCGGGGCATGACTGCGCCTCCTCTTGTTCTTCATGGACTCTCGCCAGTGCACGAGGAGGGGATGCACCGCTTTCGTACGCGCGTGTGTGCGAGCTGATGACTTCTGGAAGCGCAATTTGCTCACATTTTTTTCTGTTTTACCTGGTGATGCTGACCACCACACCGTGGTATCTCAGGGCCCAGTGCCTCCTCCGTGGGGATGCCAACCAGCCTGCAGCCTGCCCTCGGGTATCGGTTACCGAGACCTCGTGTCGGCGGACAGGTCTGAGCTGGCGCTGTGCCAGAGAGACTTTCGGTCATCATGATCATGCTGGTACCAGTCCACTAAGAATCGCTTGGACGATTCGACAAAGATGCGCATCCATGTACACTCTATATATATATATATTGGCTGCGTCGCACTAATGCTGAGCGTAATCCTGGACCTAGCCTGAGCGCGGGAGGCGGTGGTATGGCAATGGGGGCTAAACGCGACCAAACGGAGCTGGGCTACCCAGCTCCTTGGAAAGTCTTTGATGCAGGTCTGCATTCTGAAAGAAACGCATTGCACCCCCACAGGCCCGACAGGGCAGCTGGCGTCTGCGTGCTCGCACAACAGGACATACGTATAGGTTTGGGCCCTCCCCTTGTTCGCAAGGACGAGGTGGAAGCAGTACCAGTCTGGCTCTGCGGCGCTGCTCCCTGCTAGGCGCATACACACCACGTCGGGCTGCACACTGAAAAGTCACCTCGCGGCACGGGAGGCTCTCCATCAGACACCGCGCAATGTCGCACGCAGCCCACACGCCATCGGGGCGGGGGCCGGCTCGCGCCGCCCGGTGTCCGACACGAGATGACGACCCAGCCGGCCAGGGAGGGGACCACCCCACACGATTGGCCCGATGACGAACACCTGACGTGTGCAAGCCATAGCGACACCACGGCACGGCACACCGCCGACGCCGCCACGCAGACGCACACCTGCGAGGTGTCCCGCAAGGCCACGGCAAGATGCACGACTGCGGCCAACAACACCCACGAAGGCGGGCCCCTCTGGTGACGCCGCCTACGCAGCGCTCTGCACGCCAGAGCTGACGCGATTGGAAGCAGCTCTTGCGACGCTGCTCTGCGCGCCACCCTCTCTCGGTCATGCTCATCATACAGCCAGCCTCGAGGGATGGATGCAGCCCCGCTGCGCCCTCACTCCGCCCCGCCCTGTGACGTCGACCAGCGCCCGGCGCCAAAGTCCCTCCAGCGAATCGCCTCGCGACGACTGCGCGATCCTTCTGTAAGACAGGCTCCAACCGCACCCGTACGGCCTCCGTCCTCACCCCGCTCCGCTGTAGGCCCCCTGGGCTTCCCCACCCCCCCACCCCCAACAAGCCAGTGCCGCGCCAGCAAGGCACAAAGGCAGCCGCGGCGTTTGCCGACCCTACGCCGGCACGCTGGACCCCCTACATCACGGCGCCGCATCGGCCCACACGCTGCAGCGGTCATGAAAGCATCCACGGCTCGGCCTGCCGAGCGCAGGGGGGTCTGCCCGCACGAATGCGGTCCGTCAAAGTATCGTCTCCGCAGCTCTCACGCCGGCGTGCAGGCATCTACACCCCTCGGAGCGCCGCACGTACGCGCCTCCATCATGCACAGCGGCCGCGCGCCCCTCTCATTTCGGCTTGTCGATGACCGTTGTGAATCGGTGAACAATAAGAAGCTTGACAAGCATGCAAAATTGGCAATGGCGTATATGTCGACGCCAACTGAACATGTTACGGACGTGGCCACCGGTTTCCGATGCCACGCCGACGTCTCGCGAGAACCGCGCTGCACGATGCGGCACGCTGGCACACGGGGGCTCCTTGACGGCAGCGGTTCCACACCAGAAGAACGAGGACGCTGAGCTCACCAGACGGCCGGAGACCGTGCTCGCCCAGCTCCGCACGGGCGCCTGTCCGCACTTCGGATTCCGCCAACGGTGGGTGGCTGGCAGTGACAGCATGGAGCTCACATGGTGTGGTGCCTTCTACTCCGCTAGAATTGCGGTACCTCCGCCCCTGCCAGGGCCCTCTTCCTCGCCCTCGAGCGGGTCCGCGGACACGGGTCGCGAGGATCAAGACATGCAGCCCACCCGAGCCCGTCTGTCGCCGGTCGTGCAGCACGCGTCCGAAGAAGGGACGAGAAAGCACAGTAGCGAGCCCGTTCGACGCGCAGCCCTTGATTGGACGGCAGGACGCTTCGTCCTACACGACGGAGGTTGAGCCGTGGCGCAGCAGGGGTAGGTGAGCTGTGGCTGCACGCGCATATCAGTCGACTTGCTCGTGGGCGAATCGCCACGCGTTGAGAACGAGAAAAAATTTTTACTGTGCTTTTTGTTGTTCTGTCGACGGTGGCCTCGCTGCTTAGAGGGCGGAGAAGGTGGCGACACGACGACACAGTGGGCGCCTGTGCCCTCACAGGCTTCCGTTAGTAGTTTGTGTGGTTCGCTTTGTGTGTCAGTGCGTGTGTATCTGAGTGGTGGGACGTTAAAGAGTGCCGACGGCGCTGTGCTGTAGCGCGAGTGCTCCTCTACCCGTTCTCCTCGGATATATATACATATGTGTGTGTGTGTGTGCGTTTATGTATAAGTGCTTGCGGGCCTCTGCACGCCTCTCGCTCTCCACTTCTTTGTCTTGAAGCAAAGGAGGGGTGAGCAAGCGGATGAAGAAAGCCGCTAAAGTGACATCCGCGGCGGCAACTGCGAAAACAGCAAAAAAAAAGGATAGCGCACTGCATGTGTGTGGTGTTGCCCATCTAAAAAGGATGGTGACAGCGAAACAAAAATCGAATCAGAAGGACGTGAAGGAGCAATGCAAATCCGGTGGAAGGGATGGAGATTTTTGACGGCGCATCTGTGTCCTGCGTGTTGTTGCTGCCCTTTTCGTGACAGGGAAGCAACGTGCCGCTCTGCCTTCTTGCTCGACCGCTCTTCTGCGCTCCAGGTCGCGCTTTCCCACTAGTGAGCGCTTCGGTTTCGAGGCCCGAGAGAACAGGAATCTGCTTTTCTGAGGGTTCAGCAGCAGTTTGAGGCAACAGCATTCCGTCCGCTATTGCTGCCGGCATTTGCCGTGTCTCCTTTCTCATGCTCTCTGTGTGCTACCACACCACTGCGCTTGCCTTGTGCTTTTCTACATATGTGTGTGTATGTGTGTGTGTGTTTGTGTCTCCCGTCGTCTTCTCAGAGAGGTCACTTGTAAGCGCGCAGAACACAGAGTCTCACCGAACAAAATTATTTGTGCTACTTCCCAGCGCTTCTTGTTCGTCACGACACACACCCTTTTATGGCTTTCGGCCCCTTCCCCTCCAAGATAGGCACGCGCCGCTGTCCCCCCCCCCGATTCGAAACCAACGGCAAAGCTGAAAATCTGCCTTACGGACGCCAACGCCCCGCACTAGTGTGCGTGTGTGTCAGTAGGCTTGTCTCTTGTCAGAGATGCAGGTTGTGGTGCAGGCAAGCAGCCTTGCTGCCGGCGAATCCCGCCGTGGCACGTATCAGACGGCCCTTAGCGATGCGTGCTGCGCAGAAGAAGCCGAAAGTGAGACGGAGAGAAACTGGGGCTATGGTGCCGACGGTAGCACCACCAGCGCGTCACACACCGGCTCGTCTTCTGCACCGAAGCAGGCCCCCGTAACGTCGAGTTTAGTCTTCCAGTATTTCTCTCTGCTCGCCTCCTACCACGGAGCCGGGCACGTGCCGCGGTACTGGGCAGATATGCTTCGCCCGTCTTCGGTAGCAGGAGCCAAAGACGACGATGCCAGCACCAGTGAACACGCTCGGGAGTGTGCGGACGAGCTCATTTCCCCTGTGACGGAGATCGACCTCAGCGTTTGCTACGTGGGGCCGACCATGCTCCTGGCCCTTGCTGACCTGCTTCGCGTGCAATGTGTGACCGTGCAGCGGGGTCGCAGTCAGCGATGGCCAGTGGGCGGCAAGGAGGGTATGGGCACGCTGCCTTCCGTGATGGCACCACTCTGGGGTGCGGGCGCGCGTCGCTCGAGCAAGGGAGAGGAGGTGATGTGCTCCTTGCTTCCGCACTTGACAACATTGCGACTTATGCACCTCGCAATGGATTTCACGGTGCCTGACGATGCCACAGGATCAAAAGGCGGAAACGCGGTGCTGCGCAGCATGCTGGAGGCACTGCAGGGTCACCCCTCGCTGAAGATGCTGGACCTCTCCGGCAACCCGGTGGCGGCGGCGCTGGTGCCGGCCATTTCGCGGCTGGTGCAAGTG
>2375
CTCGTCGACTTTGGGCTTGCTCGAAGCTGCGAGCGGAAGCGGCCGCGCATCTCGCGCGAGTTGGCGACGCACTTCCAGCGTCAGAGGCCGATACCAGTACGAAACATGTCGGTCGAGTCGCTGGACTGCGACAGTCCGATGCTGGCGACCCCGTGCGGCACGCTCAAGTATGCTGCCCCGGAGACGGTGCAGTCCATCACGCAGAGTGCCCAGCTGTCCACGACGAAGAATTTGTTGTCTCGTCTCGATGTGTACGCCGCCGGCATCATCATGTATGTCATGCTAAGCGGCGCGCTTCCCTTCAAGAACTTCGCCAACAAGGCAAGCTTAGTGATGGAAATGCGCAACTCGCTCAGCTTCGAAGGGCCTCGCTGGGCCGGCATCAGTGCCGAGGCGATCGACCTCAACAAAGCACTTCTTAACTTCGACGCCGTCTCGCGACCACACGCGGCAGAGGCGCTGCAGTACCCATGGTTCAAGATCTACGGCAGTGCCTTGCGGCCGCTGTCAACGGAGGAGGCACAGTCGACACCAGGTATCCCGCTGGACTCGAGTATCTGCGAGCGTGGGGCGATGACGCACGCCTTCGAGGCGATGCGCGCCACCGAGGCAGCTCTGTACTACAATGAGGAAGAGACAGCATCGACGTCGGCGCCAGTGACCAGCCACAGCGGTTTGCGTACGCCGAATAGCCGCTGCGTAAGCGTTCCGTTCGGCACGAATACGTCGGCGTTCTCGAATAGCAGTAGCACCACGACAGCCGCCCAGACAGCACAGTCTGGCTACTTCGACTTTGCGTGAGGGCCGCGGAGTCGCCAAGAGAAGGATGGCGATTTTCCCGGGTATGCTTGCACGTGTGTCTCTCTGTCTGTATCTGCTACGTGTGGAAAAGCAGAAACCGTCTCACGACGGTGGTGTACATTCACTCACAACTCTTACGATGCCTGCCTGCTCCTCATTCTTCTCCCCTCTAGGTGCACGCGTCTCTCTAGACAAACAACGAGTTGAGGAGGAGAGAGGGGGGGTATGCAAGGGCAGGCGGAGCTGGCGTATGTGTTCGAGGACGAACTACACGCAGCATGCCGTTGCCTTCTCCCATGTACATCTGACATGTGTGCACGTATGTGTCGGTGAATAAAACGAGACAGGCGACACCGCTCTCGACTCGAGGCGAATGTGTCTCGTCGCTGTGTGAGCGGAACCGCGAGAGAGGAGGAAGTGGGAAACCCAGGGAAGCGATGAATGGCGCCCAGAAAGCACACGCAGAGAGGTAAGGGGGCGGATCGGGGGCACGCATACGAGGAATGTCGTTGTCTGCTTGGGTTGTGTTTCTCGTTTCGACTCCAGAGCCGCCACATACGCACACAGCGGAGGGCATCGTGACAGAAATGTGCGGTGGTACACAGTGCTTGTCTCCTTCGCTTTCCTTTTTCTGTTCCCCTCCTCCTCAATTTTCGCCTGTTTCTCTGTTTTCCTTTCGATTTTGCTGCGCGCCTGCGAGCGGCTCGCCCTCACTTCATTTTCGACGTTGTCCATGCGCGCGTTGGTTGCGTCCCTCTCCATCTCCCTCTCTCGCGCTTTTTCATAGGCGTGGTGGTTTGTGCGTGCGTGCAGCATGCATGCGTCCAGGTGTGCGCTTCACACTCTGCGTATGCGCACGCGTGCCGGTGTCTGTGTAGACGTTGCGTGCTCGGCGGTCGTGTTTTTCGATGGTGTATATGTATTATGTGTATGTGTATGCATGCCTGTCCATGCGTCTCTCACCGAGGATGTCGAGTCCTCATGAGAGAGCTGCGCGCGTGGTGAGGGGAAGGAAGGGAAGGGCGATATTGGTGAGCGGTCCGCCATCCCTCTGCCCCTTCCCTCCCGCTGCTGCCTGTTTCTTATTTTGCCGTTGTGTGCCTTTTCGCGCTCTGTTTGATACTGAGCTCCTGGATAAGCGTCTCTGTGGCGCATCCTGGAAAGCGTCTCTGTGGCGCACAGAGACAGACGGACGTACTCAACTAGGAAGTCAAGTGCAGCATGCCCACCAATGCTTTTCGCTGGATCACGCATAGGCCTCCTCCGCTGCCGCTCTCCCTCTTTCTCTGGCCTTTCTTTCTTCTGCCTTCTTCCCCGTACCCCCCTCCCCCACCAATCCTCAGCACCGCCTCCATTGCTGCCGTTTCACCACTCCCGATGCCATCCTCTCGACTGGATGACGGGGCGACGGGGGACGCCTCAGTGTGCCGTATCTCAGAGTCCAGCACCCCCCCTCCCCAGTCGCTGCGTTGGAAAGCCGGGCAGCCCTTCTATGTCCCTGCCACGTGCCGAGCCGCTTCTGGTGGTGACGGGGCCAGGCGCCAACACTGCTGAAAACGACTGAGCGATGTGCCGCTGGTGGTGTCGGCGGTCAGGTCCTGGACGGCGCTGCGTCGGAGCGACCTGCGACCGTGTGAGCGCGCTTGTGCCATCCATGCGATCAGGCCGAGTGCCAGCGTGTCTTGTCCGGCCCCGACACTGCCTGCTGGTGTGGGGAACGCGAACCCCCCCCCGACAGCAGCACCAGGTGCTGACCAGCGTGATGGAAGCGGCTGCGAGGCGACCTGCGAGACGGTGGCGGGCGGAGAGGTTGAGGCAGGGGCCGCTCACAGATGGCCGCGTCAGCGCATGTGGTGCAACGCTTGTGTGCCGCTGCTTGGCACCGCGCGGACGGGGTCTTGCGTGAGGGCTTTGGCTCGTGCTGCGCGGTGGAGCCGTGGACACGCGTGGATGCAGAACAGAAATCGAATCGTGCTCTTGATGCGCACACGCGCGTACGTAAGTGCCATCGGACACGAACGTGTGCATCTTCCTTTCTCTTTCTTGTGTGTGTGTATGTGCGTATGCTGCTTGCCGTCGAGTGCACGTACCTCTTCCTGCTTCCATGTTTCACTTGCTTCTCTTCGCCGTCTCTCTGTGTTTGTCTGTACGTCCTTCCCCCTCGTTCTCTTTCCCTCTTCTCCCCTCCCCCATTTTGTGTGTGTGTGTGTGTACGCGCTGCGTTCATTGTTGTCATGAAGTGGTGGTCGTCGGATGGCACTTTCTCTCTCGCTTTTTGCATGGCTCATCGCTTCAACTTGGCTTCTCTTCCCCCTTCCTGCACCCGTCCTCATCCTTCTCGAAGCGTCAGTGGCAACCAAGCCAGAACAGAAAAGACACACACGACACACAGACAGAGCTGCGTGCAAAAAGCCGTGCCAGCGTCAATGTTCGCTCCTCCTCGTCCGACGTCACTGTCCTCTTTCGCCCTGTCTGCTGGCATCCGAACGGGTGGCCTGAGGGCTGAGAGATGAAACCGCGTTCCCTCAACCTTTCTTTTCGTGGGTCACTGCATGCGCGCGTGAATGTTGAGGATATATATGTGTACGTGTACCACGGACGCACATCACGCATACATTCCCCTCTTCCGCTTTCTCTCCAGTCCTTCCTCTTCTGTAGCTTGTTCGGAGTCGCCCATTCGCATCTTCCCCCTCCCTATCACCACCATCACCACGTCAGTGTACGCGTAAGTGATCCACACCACACCCCCGGTTTCGCGCATACACCACAGAGCGGCACCACTCGCTGCACTCCTCGAATTGCCAAAAAACAACTTCGGATCCGGAGGCAAGATGCCGCGTCGCGCGCGCGAGGAGAGTGAGGAGGAGAAACCGCACCGCATCACGAAGCTCGCCGGCAGCAGCGACGACGATGTGCCGGTGAAGGCGTCGAAGATCTCCGCCAAGGCGTCGGACCACGGCAACGGCGTTGCTGTAGAGAAACGGAAGCGCACGGAGGGGAGCTGCAAGGTTGCTGTCACTTCGGCGACGGCACCGGCGGAGGAGAAGGACGAGGAGGTGCCGAACAACGGCTGCGCCGCCACAGCGCGCCCGTTCTCGGAGTTCGAGATGAACCCCATCGTCGTCAAGGCGCTGCAGTCACGCGGCATCGAGTCTATGTTTCCTGTGCAGGCTCTCACCTTTAACGCCATCATGAGGAACACGGACGTCCTCGTGCAGGCCCGCACCGGCAGCGGCAAGACACTCGCGTTCGGTATCCCGATCGTGGAGCGGCTGCTGAAGCTGCCGAGCCACTTCACCCGCGGCCGCGGCCCGGCTGCCGTGATCTTCTGCCCTACTCGTGAGCTGGCCATCCAGGTGCAGGATGTGCTCTGCGGGATCAGCTGCGGGCTCGTCGTGACGGCCCTGTACGGCGGTGTTGCCTACGCGAATCAGGAGCGCGTGCTGCGCAGCGGCGTCGACATTGTGGTGGCCACCCCCGGCCGCGCGAAGGACTTTCTAGAGAAGGGCACGCTGCATTTTGACCGCGTTGTGATGGCGTGCCTGGACGAGGCGGACCACATGCTGGACATCGGCTTCAAGGACGACATTGAGTTGCTGCTCTCGCAGGTGGCCGAGCAGAACGGCTCTGTC
>144
GGACTTGACACGTAAAGTATCACCTCTCCCTCTTTTCGACTGTGAACTGCGGAGGCTGCCGGCATTTCTCTTTGGATCTCCTCTCCCGTACAGCCACAGCACACGAGGCTCGCCGATTTTCTGCAGCGCCCCACCCCTACCCGTTTTCTTGCGATTTGCCGGCACTGCCCCTCCACCCCTCCCCTCCTTCAATCTTCTTCGTCTCTCGCATCTTTCCTAATGGCATGTGCTTGTTTCTCTTGTCTGTGCCGCCATCACCTTCCCTTCTTTTCCTCTTTTCACTCCCTCTCCGGGTCTGGCCGTTTCTGCCTTCTTTTGCAGCTCATCCGTCATCTTCGTGCTGAATCGTTACTCCCTCTCCTGCCCCTCCAACCTACCCGTCGCAGCCATGGCTACTCCTCGCAGCGCCAAGAAGGCCGCCCGCAAGAGCGGCTCCAAGTCCGCGAAATGTGGTCTGATCTTCCCGGTGGGCCGCGTCGGCGGGATGATGCGCCGCGGCCAGTACGCTCGCCGCATCGGTGTCTCTGGCGCCGTGTACCTGGCTGCCGTGCTGGAGTACCTGACTGCGGAGCTGCTGGAGCTGTCCGTGAAGGCGGCCGCGCAGAGCGGGAAGAAGCGGTGCCGCCTGAACCCGCGCACCGTGATGCTGGCTGCGCGCCACGACGACGACATCGGCATGCTTCTGAAGAACGTGACCTTGTCTCACAGCGGCGTTGTGCCGAACATCAGCAAGGCGATGGCAAAGAAGAAGGGCGGCAAGAAGGGCAAGGCGACACCGAGCGCGTAAGTCCTCCGGCCTGACAGCGCGCACGCGCTGCTGTATGTGCGCGTGTGCGCGGGTCTCCACTGGGGCCAGCGATGAGGCGCATCATACCTCCATAGAGACCCTATCTTTTCTTTTCTGGCTTCCCAGATGACCACTTGATTCCTTCCTTCCTTTGGTTTGTTTCTCTCCTCCCCTCCGCAGAGGGTACGAGTCAGGGTAGGCTCGGAGAAAGCTTGCCGCATCCACGATGAGCCACTGCTGTCTCTCTCTCTCTCCTGACCGGGACAGGCTGTCGCCCAGTCACGCGTATCGGCGTGCACACCCGCTCTTGCGCCCTGACCCACCATTCGTCGAGTGATGCGCTACGCGCATGACAGGCGCTGCTGCAGCGCTGCTCCTTGCGGTTGCTGAGTGCTTAAATGCCGTTGCTACTGATGTGTTTGCGCTGCATCTCACCTCGCTCTCTTTGCGCATGCGCTTGCCCTTCCTCCCTCCTCGCGACCGTGTCGGTCCTCTCGTGCCGCTGTGGCGCAGCCCGCCGCCTTCCACTCCCCCAAACACACACGCTCATACGCTCATATAGCACTCGTGCGCACCGACACACCCACACCCCCTCCTCTCTCTTCTCCCCAACCTACCCATCGCAGCCATGGCTACTCCTCGCAGCGCCAAGAAGGCCGCCCGCAAGAGCGGCTCCAAGTCCGCGAAATGTGGTCTGATCTTCCCGGTGGGCCGCGTCGGCGGGATGATGCGCCGCGGCCAGTACGCTCGCCGCATCGGTGTCTCTGGCGCCGTGTACCTGGCTGCCGTGCTGGAGTACCTGACTGCGGAGCTGCTGGAGCTGTCCGTGAAGGCGGCCGCGCAGAGCGGGAAGAAGCGGTGCCGCCTGAACCCGCGCACCGTGATGCTGGCTGCGCGCCACGACGACGACATCGGCATGCTTCTGAAGAACGTGACCTTGTCTCACAGCGGCGTTGTGCCGAACATCAGCAAGGCGATGGCAAAGAAGAAGGGCGGCAAGAAGGGCAAGGCGACACCGAACGCTTAGATCACACCTACCCCTCTCTTTCTCTCGCTGATAGGGGACAGGGTGTGTGTGCGTTGCTGTGTGGGAGCGAGAGGTGCACGGGTCTGCGCGCGTGCACTACGTAACTGGCGCATGACGTCGTCGTCTGCTTCTCGCTCCCTGTGACACACACACACGCATACGTATCCCCCTCTCCCCCCCTCCATAGATCCAGTCTTTTTGTTTCTCATCTGGCTTGGCTTCTCGTTTTCTCAGTGACGTTATTCTCCCTCTCTCTGTGCAGGGAAGGCATGCGACGAAAGACAATATGGAAATAGGAAAAGAAGGTCCACCGCATACGTGCACATTCAAACGGCTCCGTGATACCCGCGGCCGCACACGTTCTCTCATTCAGAGATGATCAGCGGCACCACCAACGCGAAGCGTTCTGCTTTGCGTGTGAGGCTCGTGAGCGGAGCACCGCTATGGAAGTGCCTTGTGGG
>342
CTCTTCGACATCGAGGCCATCCAGGCCCGCTACCCGATCGACTACGCCCAGTCCATGAACACGGTGTTGCTGCAGGAGGCGATACGCTACAACCGTCTCCTCGCCGTCGTGCGCGCCTCGCTGGCGGACGTGCAAGACGCCATCAGCGGCAAGGTGGTGATGAGCAGCGAGCTGGAGCAGGTGTTTATGAGCATGTACGACGGCAAAGTGCCGGAGGTGTGGAAGCGCCGTTCCTACCCGTCGCTGAAGCCGTTCGGTGCGTACGTCAGTGACCTCATCGCGCGCCTTCAGTTCCTGCGCACATGGTACGAGGCGGGGCCGCCGCCGTTGTACTGGCTGAGTGGCTTCTTCTTCACACAGTCTTTCCTCACGGGTGTGACGCAGAACTACGCCCGCAAGCACAAGATCGAGATCGACAAGCTTATCTGGGAATTCACGGTCATGCCGGCGCCGGCAGAGACCTTCACCGAGACCCCGGAGGATGGCTGCTACGTGCACGGACTCTTTCTCGAAGGGGCTGACTGGTCGTACGACGACGGTGTCCTCGCGGAGAGCAAGCCGAAAGAATTGTATGTCCCCTTTCCAGTGCTGAGGCTGTCGCCCGCGCTGCCGGAGAAGGTGGCGCAGTGCCCCATCTACCACTGCCCCTGCTACAAGACGACCGACCGCCGCGGCGTGCTCTCGACGACGGGGCACTCGACCAACTTTATCCTTACCGTAAACCTCCCCCGCGACGCGCATGAGTCGGAGAACCACTGGGTACTGCGCGGCACGGCGCTCTTCACGCAACTCGAGTACTAGACGACGCCGTCGTGTGTGTGTGTGTGTGTGTGTGTGTGTGTGTAAGCCAAGCAAGCAGACACATGCACCGTTCTTCCGATTTTTTTTTCCTTCATCTTCTTCGATGCACGGGGAAGTATGATGAGGTGCCTCCCCCTCCCCTCCCACACGCACAGATCAGCGCATGCTGGTGAATGCGCACATGAGTCTTTAGATGTATGATGTATCCATGGGTGGATCCTGTTTTTGACTTCCCCCCTCGGCCACTCTCGCTGTGTGAGTGGAGCCGTGCGGTGAGCGATGTATCATAACTGGGAGGGAGTGCAAGCAACGGCGTCGACCGTCTCTGCAGTTGAAACGAAGCAGCAACAAGACAACTTTGGTAACCGATGGTGCGACACCACCGCCAGAGGCGGACAAGAGACACGAGTGCGAAGAGATGCTCGCACACCCATATATGTAGGCACAGGAGGGAGTGGCAGCAGCCACCACCGCCACTGCTTTCCACCCAAAGGAGAAACGGTGTGCTGTGGTGGCGGTGGCGGTATCATCGGTGATCTGCAGGAGGGAGGAGGTAGGCGGGAGGCACACAGGTGTGCGTGTGCACGTCGGAGATGAGGTTGACCCTCTCCTGTTACCCGTCGGACTGTCGCTCCTCTGCACTCCCTCGTTGCCCTCTATCCTCTTTCTCCTCCGATCTTCAGCGCGCTGGCAGTGGCACCTCCGTGCCTGTTTGTGCCTCTATGCCCATGTCTGCTGCATCACCAGTCCCGCCTCTTCTGTTTCTCCTGCCTACATGTACGTTGCTGCAGAGCGTGTGCGGTAAACAGAGGCCGTCTGCCGCACCCTCACTCCCCTTTCCTATGCATGTAATGAGATACATAGCCCCATCTTCGATGCCTCCCGTACGCGCGCTGCTCTCCGCTTGAGATGTGGCCCTTGCGCAGCCGTGGCCGCAGTACTGCTGTTGCTGTTGCTGCTGATGCTCACCGTCACCTCAACGTCAGCCGTCGTCCGCTCCGCCACGGCGGCAGCCACGACATGCGACACCCCCTCACTACACCGCATGTGACGCCCGCTGTCATCTTACGTGCTTTGTGGGCGAAGGCGGCACCCACTACACTCCCCATGCACGGCTACTTCCAGCTACCGCCGCCACAATACCTCCCCCTAACTGCATCAACCGCATCGCCAACAAGTGACTCTACTGCGAGGACAGCCACTGCACTAAGAGTGGCGTCTGCGCACCGTGCGAGGAGGCGCGCTCGCCGACCGCTGCATCACCTGTGAGGAGGGTTACACACTGAGGTACACCCGAGACGACAACGCCGGCACGAACATCAGCAAGCTGGGCGCGTGCGAGAGGAAAACGGCTCCCGCTGCTGGCAATGCCCGCCTCATGTGGGCATCTGTCGCTCACGCAGTGACCCTTCGCACCCTCTCCGCTGCCGCGCTGTGTGCCTTCTGCGTGACACCGTGTTTCCTTTCAGGTGGCCTGCGAGTCGCGCGACAGAGAGGCGTTGTGACTTCTCCTGCTGAAGGGAAGGCGATGACTCGTTGGGCGGAGAGCTTCCCTGCTCACTCCCCACATTTTCTTTTTGCGTTGTCCGTGACGAACCCCTCACCGCTTCTTGTTCGACTGACCTCATCGCTTACCCCGTCTCCGTGTTGTGTCTTCGGCCGATCACTGCCGTTCTCTGTGTGTGTGTGCTCGTCTCTGCCTCTGCATGCTTGCGCCGCATCCTTCTTTTTCGCTGCCCTCTTGCTCATGTGCACGTACCCCTTTCTCGCCCTCCTCACCATGTCTGCCACTGGGTGTGAGACGTGATGGACAAGGGAAGAGGTAGACAGCGCACGGCTGTGGAGCTTATCAAACCGATAAGCAGCGATTCCACAAGGAGCGGTGCGCAAGCGGTCAGCGCACCCCCTCCTCTGGCGACGCTCAATACGTTGGCGCCATCGCCCGTGGCAGACCAGAAAAGTATGGATGGGGGGGCCATCAGCTGCGTAAATCGCCGTCCTCTTACCCCCCCCCCCCCACTTTCTCTGATCTCACACCTGCGAGGGCAGGAAACATCGATGCGTGTGTGCGCCTGTGATGGCGGCGTATGCGAGAGGGTGCGCGGGGCGTGTGGAAAGCACCTCTCTGTATGTGCGTGAATGACCGACTCATCGACGCCTGCACTCCGACACCGCCATGATGATGATGGCCATCGCGCATGCAGATGGGCACACGGAGAGGGTGACAGAAATGACAGATGCACTCGAGGGGACGCACGAGCTGCGAGTTGAAGAGCCGGCCGGAAGTGGGCAGCGGGGTGCCCGCCTCCCCCCCCCCCCCCGCAAACCCCACGCGAGGAAAGCGCTGCCACACCAAAGCAAGAGACCGAAAACGAACACACACACACACACACGAAGGAGCGTTCGCGGAGAGGGAGAGAGAAGGAGGTGAGAGCACCCGGAGTGGTCGCCGGTGCGGTGCCGGCCGGTGCCGGCTTGAATTTCATATTTTCTTGGTTTGATTGCGGGTGTCGAGAAGTCGGCGGTCGATGCTGTGGCGAGGTTGATCAGGTCACGCATCTGTGGCGTCTCTATTTCTCTTGGCCTGTCACCTTGCCTCTTCCACTCCCTCTCTCTCGTGCCTCTGCGCTCGATTTTAACGTCCGTCTTCTCCAACTAATCTCCGTGTGCAGTCTCTGCTGTGGCAGCAACGCACCGGTGTCTTCGCTTGTGTATGGCAGGCGTGGGTAACTCTGTGCGCACCGCACCAGCAGTAGCGCCCGTCAAGCCCTGCTGAGAGCAAGCGCTGTGACGTGCAGCTGCTGCCATCGATGCGGCAGGGCTCCTGTAGTCGAATTTCTTCACGGCGTTGCCACCTCAAGGGGCGGGGCTTCGGCTGGGTTGACGTGCCGATAGCGCGTGCACCACGCCGCGTGCCCTTCTCCCTTGTGTGCCAGTGGAGGAGGGGCCCCTTCATGCAGGAGGCTGCGCCTCTGCTTGCTTTTCGTCTTGCGCCTTCAGCTTTTCTACACACCTTCCTTCTCTTTGTGATGGCCCCGTGCCGCCCTGTGTGGATACCGACAGTGTAGTGGTTCCCTCTTTACGTAAGGCAGGTGAGCGAGAGAGCGTGTGCGTGGTTGGTGAGCGCTGACGAACACCGTTACCATTGCCAGTCCTCGCGCCTCCTTCGCACATTCGTATTTCTCCTCAGCAAGACTCCGTCTGCCACATCTATCTGTGTGTGTGTGGGCACTTGTTGGACATCTTCAGCAGCGGCCATGCCGTTCTTCTGCGTCGGCGATGCGGCCACTTGCCCATCGGAGGTGTGCGAGGACCTCGCCGCGAAGCCCATCACAGCGCACCACCAGCTCATCATCTCCACCGTCACCCACCAGTTAGGCCCGTTGGCTGGCGCTATCTGCCGCACCCTCATCCAGTCAGGGCCAATGTCGTTGAAGGACATCAGCGATGCCGTCCACCGCGATGAGGAGGTGCGCGCCGTCGCCGCTGCTGCCGCCAACCGCGCTTCTGCCACCGGGGAGAAGACGACAGCGGTGCCGCCTACCCACCAAGTCGGCTCTAGCTTCCATGTCAACCTTGGTGACATTGCTTCGGTTAACGACGTTATTCACGAGGTGGCGGTGAAGGAGCTCGTGACGCGGCTAGTGGTGCATCGCCTCATCCACGCAGACACGGCCACGCACCTATACGAGATACGCTACGGCAGCGCTATCCTTCTGCGCGTGCTTTTCCCGCTCCTTCTCCATTGCGCACGTCAGCAGTACGGCGAGGCTGCCAAGTGCGTGCTTCTCGTAGTCTACCAGCTGGGCGTCGTACCGCCGCGCGCCGCAGTGCAGGTGGCGCTGAGTCGCACCCCCAGCATCACCCGCGACGCGATCGAGTACGCTGTTGTTCGCATGGCCGAGGATGGGTGGCTAGTGCCGGTGCTCAACTCACCCACCGCAGCACCCGGTGCTACGACAGCGGCAAATGCGGCACGGCTGGCCGACCTGGCCCCCTCACACCCGGGCGGCAATGCCGATATGGGAACACCACGACCCCGTACTCTGTGGGCCTCG
>493
ACGCGCGAGGACTTCATGAAGGCGGTGGAGGAGGTGACCCCGGCGTTCGGCCAGGCCAAGGAAGAGTGCGCCAACCTGCGCCGTGGTGGCATCATAGACTACGGTGACTCGTGGGAAGTGGTCAAGTCGCGTTGCAAGCGCTACACCGATCAGCTCAACGCTGCTGGCAAGCGCATCGACTCCCTCGCCGTTCTTATCGACGGCGCCCCTGGCAGCGGCAAGTCTGCGGTCAGCGCGTACCTCGCGGAGGTAGCTGACTTTCCCTACGTCAAGGTGGTGTCGGCCGAGGACATGGTCGGCTACGGCGAGATGCAGCGAGTGAACATCCTGCGGAAGGCCTTCGAGGACGCGTACAAGTCGCCGGCGAGCTGTATCATCCTTGACGACCTTGAGCGTCTCATCGACTTCTCGCAGCTTGGTGGACGCTACAGCAATACGCTTCTACAGGCACTCCTCGTGCTCACCAAGCGCCCGCCGCCGGAGGGGAAGAAACTCCTGGTGGTGGGTACCACGGCGCAATACGACATCATGGACAGCCTGGAGCTGGGGGCATGCTTCTCGGTGAAGCTGCACCTGCCTAGCGTTCCTGTGTCAGCGATCCCGAAGGTGTGCGAGGGGCTCGGCCTCGCCTTCGCTTCTCAACAGGACATGGACAGCTGCTTGAGCCTCATGTCGCACGACATTCCGATGAAACAGCTAATGCTGTTGCTGGAGATGGCGTCGGAGCAGAAGGGCAGCGGGCGGCCACTCATCACATACCACTCCATGTCGCGGGCCAAGGAGTCTGTCGGTGGGTACTAGAAATGCGAACGAGCCCCCAGCGATTGTGGGCGTTTTGTTAAGGCGCACTTGCAGATCTCTCCCCCCCCCCTCCCACACACCACTTTCTTCTGCTCTGTTCAGCTGCGTGTGCCTGCCGCCTGCGTCGACTGTCGAAACGAATCGGCAACACTGTCGCGTCGTTGGGTTTCTTGTCTTTTCCCTCTCGCTCTTCCCCTCCCCCCTCCCACACGGTGGGGGGGGGGCCGGTCGTGTCGGCTCACGCATCCCTGTATACGCCGCCAGCGCACGTGGGTGTAGAGCGGGAGGAGAGGGGGGGGTCCATCAGCGTGATGACAAGTGTGAGGAGCCGGTAGGGAGAGCGTGAGGCAGCGCAAGAGGTGTCTCCCGCAGGTGTTTTGGTTTTGGTTTCGGTTTCGTATCTCGTCAGGCTTTCTTGCTTGCGGAGGGCTGTTCCACCCCCCCCCCTCTCCCTCCCTGTGCATCCGTACGGATGTGCTACGCAAAGATAAACGAAAAAGACTTATTCCTCAAGCATCATGTTCTTGCGTTGCTGGTGGAGGAGTGCTGCGGAAGAGTCGAAGCTCTCCGAGTTTTCGTTTCGGCCGCTGCATCCCTCGATGTCGAGACCCTTGGTTGCTTTCAAGGAGTGTTTTTGCGTGCTATTCAAGGTCGCTGCGAACGTTGGTGCTGTCGATGTAGATGATGGATCTACATTGCTCCTGTAAAGGAGAGCAAGGGAAGAGAAGCCCCGCTACGCATCTGGAGAAAGGTAGGCGTCATGATGAAAGCCGACTCTCTGGTCGCGCCCCCCCCTCCCTCCTCACTGGTGGCCTCCCTGTTGCATGGACACAGAAACGCAATGAGCACACGTGGTTCAATAAGCAGGTGTCCGCTGCGCACATCGTAGTGCCCGTCTGCTGCGTGGAAGAAACGTTAGCATCGTAACGTGCCAGCCTCTCCCACAAACCCTCTTTTCTTCCAGCGCTCGCTACTTTTCGCTCGTACCCCTGCTTCGGGGCTTCCCTTCTGCTTTGCACTAGCGTCTCTGGAACCTGCCGGCGCTTAAGTGGTTGCCGCTTTTCGCTTTTCCGCTGCTTGCAAGTGTCAACCCGCCGATGCGGCAAGTGTGAACGCATACGTGTAATACATATATATATATATATGCTAAAAGAGGTGCTTTCCGCACCATGCCTCTCTTCTCAAGTGGGAACACGCCGGTGATGCCACCTACACCAACTTCGGCGGCCAAGGATGCGCCGCAGGGCCCGAGTGGCTTTAGCCGTGCCGCCGCACTGACGTACCGCACGGCGCCGCACCCGAGCGACTCGACCGACGGCGTCTTCGAGGCGCTACTCATGCTGGCAGCTGACCGGTTGAACCCCAATGGTGAGGCGATGAAAGAGAACAGCAGTAGCGGTGCGTCTCACTCCAAGAAGGGTAGCTGGTTCGGGCGTGCGTGGAGACACGTGGTGGACTATGCCACCAACAACCTCCTGAAGATGCGTCAGGCAGACTTCCTCAACGCCTTCTCCCGCCAGCTTGAGGTGAACCCGGCGGAGGAGTCGAGCACCGTGATGGTAAGCTGTCAGTGTTTTATAGTTAGCGGCGGCAAGCTGCGTTTCGGCTCCCTTTTTGCCACAAACTGCGGCTTGTATTTTTGCTCCTGCGCACCAGAGGCCGCGCCGGCGGCCGCCGCGGCCGCGGAATCGGATGCCGGCGCAACCAGCTCCGCAGGCCGTAGAGGTGCCGAGGATGAGGTTGAGTACATAAAAGAGCGTATTCTCTTCACGGACGTGGCATCCCTTCTACCCTCCATCTTTCTGGAGCAGAATGGAACGGCCACGCCCTTCATACAGGGCATCCCAAACGGCGTTGTGGCCCCGACGGCCCTGCAGGTGTTCACGGTGCAGCTCAGCACGGTGCTGCAATTCTTACACCTTCACAACGTCGGCGTGAAGAGGCCAAAAAGGTCAGCCGCGGAGGCCGAG
>457
[truncated: 445,449 more chars]
